# Supplementary material for: Genomic diversity of non-diarrheagenic fecal Escherichia coli from children in sub-Saharan Africa and south Asia and their relatedness to diarrheagenic E. coli
Source: Nat Commun. 2023 Mar 14;14:1400. doi: 10.1038/s41467-023-36337-y (PMC10011798; doi:10.1038/s41467-023-36337-y)
Supplement: Supplementary file 4 — Supplementary Dataset 1 [file 41467_2023_36337_MOESM4_ESM.xlsx]

## Sheet: GEMS Genomes
294 GEMS non-DEC fecal E. coli genomes analyzed in this study
Isolate Characteristics							In silico Typing Analyses					Assembly Characteristics
Isolate	Location	Case or Control	Sex of GEMS Enrollee	Age of GEMS Enrollee (Months)	Date of Enrollment		Phylogroup	Serotype	ST (CC)a	ST Lineagea		No. of Contigs	Genome Size (bp)	GC%	N50	Sequence Reads (SRA)	Assembly Accession (GenBank)
100002	Gambia	Case	Male	27	2003-12-09		B2	O6:H31	127	127		134	5160238	50.48	110986	SRR11848891	JAAPGN000000000
100010	Gambia	Case	Female	49	2003-12-10		B1	O8:H30	58 (155)	155		91	4707839	50.89	177186	SRR11848890	JAAPGM000000000
100014	Gambia	Control	Male	27	2003-12-12		B1	O39:H27	1325	singleton		125	5164039	50.63	112517	SRR11848855	JAAPGL000000000
100016	Gambia	Control	Male	11	2003-12-12		D	O15:H18	69 (69)	69		82	5144590	50.69	155688	SRR11848744	JAAPGK000000000
100029	Gambia	Case	Female	14	2003-12-14		A	O96:H4	12307	singleton		176	4841937	50.79	80741	SRR11848977	JAATEI000000000
100055	Gambia	Control	Male	15	2003-12-28		A	O7:H4	93 (168)	93		172	4866825	50.6	65442	SRR11849173	JAAPGJ000000000
100059	Gambia	Case	Male	12	2003-12-30		A	O21:H10	746	746		252	5068815	50.68	57026	SRR11849117	JAAPGI000000000
100060	Gambia	Case	Male	20	2003-12-30		D	O7:H15	12322	38		84	5160934	50.52	166163	SRR11849106	JAAPGH000000000
100073	Gambia	Control	Male	20	2004-01-02		B2	O16:H5	131 (131)	131		150	5099545	50.77	122735	SRR11849079	JAAPGG000000000
100102	Gambia	Control	Female	25	2004-01-08		A	OND:H20	757	757		185	4907733	50.82	68346	SRR11848889	JAAPGE000000000
100117	Gambia	Case	Female	36	2004-01-15		cryptic I	OND:H45	485	485		315	5385781	50.16	46779	SRR11848878	JAATEH000000000
100135	Gambia	Case	Male	24	2004-01-19		B1	O170:H16	12309	13		180	5187526	50.48	120133	SRR11849194	JAAPGD000000000
100139	Gambia	Control	Female	21	2004-01-21		D	O86:H18	38 (38)	38		178	5320361	50.52	120860	SRR11849167	JAAPGC000000000
100141	Gambia	Case	Female	29	2004-01-21		C	O78:H9	23 (23)	23		80	4830010	50.59	186649	SRR11849156	JAAPGB000000000
100142	Gambia	Case	Female	29	2004-01-22		B1	O23:H12	2741	101		142	4837032	50.69	162642	SRR11849129	JAAPGA000000000
100143	Gambia	Case	Male	14	2004-01-22		cryptic I	OND:H45	485	485		134	4945824	50.15	88830	SRR11849102	JAATEG000000000
100153	Gambia	Case	Male	12	2004-01-27		D	O23:H15	70	70		227	5556168	50.31	96975	SRR11849091	JAAPFZ000000000
100157	Gambia	Case	Female	6	2004-01-28		A	O92:H2	10 (10)	10		209	4882412	50.46	59743	SRR11849064	JAATDO000000000
100160	Gambia	Case	Female	13	2004-01-29		A	OND:H30	3075	3075		265	4890084	50.6	36195	SRR11848866	JAAPFY000000000
100164	Gambia	Case	Male	5	2004-01-30		D	O166:H15	2914 (349)	349		152	5232436	50.62	147980	SRR11848854	JAAPFX000000000
100167	Gambia	Control	Female	42	2004-01-31		A	OND:H10	43 (10)	10		128	4939526	50.6	112826	SRR11848843	JAAPFW000000000
100178	Gambia	Case	Male	26	2004-02-03		D	O50/O2:H4	38 (38)	38		161	5465079	50.58	104981	SRR11848832	JAAPFV000000000
100181	Gambia	Control	Female	6	2004-02-04		E	O138:H28	2614	singleton		86	4935011	50.7	140619	SRR11848821	JAAPFU000000000
100187	Gambia	Control	Male	26	2004-02-05		A	O132:H2	10 (10)	10		276	5161462	50.77	59934	SRR11848810	JAAPFT000000000
100189	Gambia	Control	Female	22	2004-02-06		B1	O48:H23	224	224		91	4806614	50.78	151260	SRR11848799	JAAPFS000000000
100190	Gambia	Control	Male	7	2004-02-07		B2	O25:H4	131 (131)	131		68	5288430	50.7	179553	SRR11848788	JAAPFR000000000
100195	Gambia	Case	Female	26	2004-02-10		A	O25:HND	1312	4		182	4807104	50.63	67317	SRR11848777	JAAPFQ000000000
100209	Gambia	Control	Female	26	2004-02-16		B1	O21:H21	101 (101)	101		102	4940615	50.46	151272	SRR11848766	JAAPFP000000000
100221	Gambia	Control	Male	6	2004-02-22		D	O23:H15	70	70		171	5676794	50.41	189344	SRR11848743	JAAPFN000000000
100247	Gambia	Control	Male	8	2004-03-11		other	O99:H12	10190	singleton		120	4516965	50.58	80740	SRR11848732	JAAPFM000000000
100248	Gambia	Control	Female	18	2004-03-11		cryptic I	OND:H45	485	485		189	5347449	50.22	115749	SRR11848721	JAATEF000000000
100300	Gambia	Control	Male	7	2004-04-04		D	O17/O77:H18	394 (394)	394		87	5063454	50.55	157785	SRR11848699	JAAPFK000000000
100301	Gambia	Case	Female	26	2004-04-05		B1	O113:H40	156 (156)	156		72	4960402	50.68	219910	SRR11849032	JAAPFJ000000000
100305	Gambia	Control	Female	26	2004-04-08		A	OND:H4	226 (226)	226		142	4944624	50.38	92277	SRR11849021	JAAPFI000000000
100312	Gambia	Control	Male	20	2004-04-12		A	OND:H10	43 (10)	10		117	4893242	50.67	113419	SRR11849010	JAAPFH000000000
100315	Gambia	Control	Female	20	2004-04-13		B1	OND:H20	191	singleton		48	4647409	50.71	272378	SRR11848999	JAAPFG000000000
100341	Gambia	Case	Female	14	2004-05-07		A	O7:H4	484 (168)	93		133	5064304	50.46	106771	SRR11848988	JAAPFF000000000
100346	Gambia	Control	Female	14	2004-05-11		D	O23:H15	70	70		84	5040282	50.44	182798	SRR11848976	JAAPFE000000000
100350	Gambia	Case	Female	21	2004-05-13		D	O65:H20	12306	singleton		101	5280586	50.38	395804	SRR11848965	JAAPFD000000000
100354	Gambia	Control	Female	7	2004-05-14		B1	O48:H26	155 (155)	155		182	5134371	50.43	173296	SRR11848954	JAATDN000000000
100373	Gambia	Case	Male	7	2004-05-24		B1	O66:H31	517 (469)	517		95	5100148	50.71	208310	SRR11848932	JAAPFC000000000
100399	Gambia	Case	Male	11	2004-06-02		cryptic I	OND:H45	485	485		153	5287443	50.21	121846	SRR11848919	JAATEE000000000
100416	Gambia	Case	Female	10	2004-06-07		E	O52:H45	11660	2064		184	4973564	50.56	83245	SRR11848908	JAATDL000000000
100419	Gambia	Case	Male	32	2004-06-08		A	O8:H20	10153	398		66	4702456	50.75	151012	SRR11848897	JAAPFB000000000
100426	Gambia	Control	Female	17	2004-06-10		B2	O1:H7	95 (95)	95		47	5090393	50.65	352060	SRR11848870	JAAPFA000000000
100434	Gambia	Control	Male	32	2004-06-11		D	O166:H15	12320	349		122	5192143	50.57	132156	SRR11849184	JAAPEZ000000000
200010	Mali	Case	Male	9	2003-12-16		B2	O25:H4	131 (131)	131		149	5291197	50.6	167946	SRR11849172	JAAPEY000000000
200033	Mali	Control	Male	9	2003-12-21		cryptic I	OND:H45	485	485		192	5375872	50.3	97553	SRR11849145	JAATED000000000
200044	Mali	Case	Male	11	2004-01-24		A	O8:H10	5824	10		149	4983483	50.73	93702	SRR11849141	JAAPEX000000000
200045	Mali	Case	Female	10	2004-01-29		D	O17/O77:H18	394 (394)	394		134	5402741	50.43	110935	SRR11849140	JAAPEW000000000
200048	Mali	Control	Female	2	2004-01-29		B2	O6:H31	127	127		70	5063913	50.39	251483	SRR11849139	JAAPEV000000000
200051	Mali	Control	Female	10	2004-01-30		A	O7:H4	93 (168)	93		83	4584146	50.71	106598	SRR11849138	JAAPEU000000000
200053	Mali	Case	Male	15	2004-02-01		D	OND:H30	349 (349)	349		92	5158693	50.56	144583	SRR11849137	JAAPET000000000
200054	Mali	Case	Female	4	2004-02-03		A	O9:H4	1421	46		193	5651878	49.65	61681	SRR11849120	JAATEC000000000
200086	Mali	Control	Male	22	2004-02-15		cryptic I	OND:H45	485	485		201	5507099	50.23	96917	SRR11849119	JAATEB000000000
200087	Mali	Control	Female	8	2004-02-14		D	O17/O44:H18	69 (69)	69		108	5333691	50.67	115769	SRR11849118	JAAPES000000000
200088	Mali	Control	Female	40	2004-02-14		A	O9:H9	10 (10)	10		118	4601414	50.82	89050	SRR11849116	JAAPER000000000
200089	Mali	Control	Male	21	2004-02-14		B1	O9:H21	155 (155)	155		100	4982211	50.54	185326	SRR11849115	JAAPEQ000000000
200090	Mali	Control	Female	6	2004-02-18		A	O11:H4	10 (10)	10		177	5128274	50.72	88735	SRR11849114	JAAPEP000000000
200093	Mali	Control	Female	29	2004-02-18		cryptic I	OND:H45	485	485		125	5296130	50.16	164201	SRR11849112	JAATEA000000000
200094	Mali	Control	Female	9	2004-02-18		D	O17/O77:H18	2076	394		121	5326414	50.24	205873	SRR11849111	JAATDK000000000
200099	Mali	Case	Female	9	2004-02-14		D	OND:H30	349 (349)	349		92	5194500	50.56	144776	SRR11849110	JAAPEN000000000
200100	Mali	Case	Female	29	2004-02-15		A	OND:H30	3075	3075		253	4671363	50.87	39765	SRR11849109	JAAPEM000000000
200101	Mali	Case	Male	42	2004-02-19		B1	O21:H51	469 (469)	singleton		185	5273208	50.5	90882	SRR11849108	JAATDJ000000000
200104	Mali	Case	Female	6	2004-02-17		C	O155:H9	7420	423		107	4931746	50.54	138888	SRR11849107	JAAPEL000000000
200105	Mali	Case	Female	8	2004-02-15		D	O86:H18	38 (38)	38		167	5307903	50.49	165709	SRR11849105	JAATDI000000000
200107	Mali	Case	Male	22	2004-02-13		D	O86:H18	38 (38)	38		140	5264071	50.54	165709	SRR11849088	JAATDH000000000
200108	Mali	Case	Male	11	2004-03-05		D	O23:H15	70	70		79	4937451	50.43	188676	SRR11849087	JAATDG000000000
200112	Mali	Case	Male	30	2004-02-28		A	O51:H5	43 (10)	10		106	4819877	50.53	157055	SRR11849086	JAAPEK000000000
200137	Mali	Case	Female	30	2004-02-29		A	O127:H21	10 (10)	10		79	4708785	50.8	174260	SRR11849083	JAAPEI000000000
200139	Mali	Case	Female	26	2004-02-29		B1	O104:H2	678	678		139	5178307	50.54	169779	SRR11849082	JAAPEH000000000
200146	Mali	Case	Female	5	2004-04-23		B1	O115:H10	156 (156)	156		71	4960784	50.75	189762	SRR11849081	JAAPEG000000000
200162	Mali	Control	Female	26	2004-03-04		B1	OND:H21	12300	12300		81	4943468	50.63	168198	SRR11849080	JAAPEF000000000
200164	Mali	Control	Female	30	2004-03-04		G	O8:H16	1163	singleton		122	4963652	50.82	129612	SRR11849078	JAAPEE000000000
200166	Mali	Control	Male	30	2004-03-05		D	O166:H15	2914 (349)	349		95	5126861	50.55	171408	SRR11849077	JAAPED000000000
200170	Mali	Control	Female	24	2004-03-13		A	O131:H4	10 (10)	10		88	4829740	50.65	133060	SRR11849075	JAAPEB000000000
200174	Mali	Case	Female	24	2004-03-11		A	O88:H16	2690	4		134	4730683	50.61	80508	SRR11849074	JAATDE000000000
200177	Mali	Case	Male	31	2004-03-12		G	O143:H4	117	117		98	5135491	50.56	167742	SRR11849073	JAAPEA000000000
200212	Mali	Control	Male	31	2004-03-17		B1	OND:H21	155 (155)	155		59	4818987	50.62	188165	SRR11849056	JAATDD000000000
200242	Mali	Case	Male	6	2004-05-15		F	OND:H30	648 (648)	648		120	5378598	50.51	254047	SRR11849055	JAAPDZ000000000
200444	Mali	Case	Male	12	2004-07-03		A	O89:H9	167 (10)	10		125	4981469	50.66	90781	SRR11849053	JAATDC000000000
200505	Mali	Control	Male	24	2004-07-10		F	OND:H30	12323	648		180	5365058	50.17	254047	SRR11849049	JAAPDV000000000
200809	Mali	Case	Male	20	2004-08-27		A	O89:H9	10 (10)	10		109	4888623	50.79	112583	SRR11849048	JAAPDU000000000
203449	Mali	Control	Female	11	2005-12-21		A	O8:H10	5386	singleton		168	5101548	50.49	105995	SRR11849044	JAATCY000000000
300003	Mozambique	Case	Male	23	2003-12-10		D	O86:H18	38 (38)	38		151	5294243	50.47	148295	SRR11849043	JAATCX000000000
300010	Mozambique	Case	Female	6	2003-12-16		D	O23:H15	70	70		145	5265761	50.42	144894	SRR11849042	JAATCW000000000
300013	Mozambique	Case	Male	26	2003-12-17		D	O17/O77:H41	720	singleton		224	5574637	50.5	134041	SRR11848888	JAATCV000000000
300014	Mozambique	Case	Male	21	2003-12-17		B1	O23:H16	453 (86)	453		99	4845199	50.67	111924	SRR11848887	JAATCU000000000
300027	Mozambique	Case	Female	6	2004-01-03		B1	O8:H28	1196	singleton		123	5110072	50.68	255228	SRR11848886	JAATCT000000000
300032	Mozambique	Case	Female	27	2004-01-06		A	O15:H11	48 (10)	4		110	4615146	50.61	126461	SRR11848885	JAATCS000000000
300033	Mozambique	Case	Female	9	2004-01-07		D	O17/O77:H18	449 (31)	31		86	4998097	50.55	165549	SRR11848884	JAATCR000000000
300039	Mozambique	Case	Female	14	2004-01-12		B2	O6:H31	127	127		97	5190933	50.43	160605	SRR11848882	JAATCP000000000
300062	Mozambique	Case	Female	4	2004-01-29		D	O102:H6	405 (405)	405		163	5302642	50.71	105546	SRR11848880	JAATCN000000000
300068	Mozambique	Case	Male	22	2004-02-02		A	OND:H30	6438	singleton		196	4891348	50.51	52358	SRR11848877	JAATCL000000000
300078	Mozambique	Case	Male	3	2004-02-06		B2	O50/O2:H4	12310	95		89	5002437	50.52	204143	SRR11848876	JAATCK000000000
300081	Mozambique	Case	Female	19	2004-02-11		A	O9:H4	1421	46		163	4832175	50.53	74582	SRR11849200	JAATCJ000000000
300082	Mozambique	Case	Male	9	2004-02-11		B1	O91:H10	12313	453		108	5071313	50.47	146347	SRR11849199	JAATCI000000000
300089	Mozambique	Case	Male	7	2004-02-13		C	O8:H9	88 (23)	23		80	5033140	50.66	249102	SRR11849198	JAATCH000000000
300091	Mozambique	Case	Female	8	2004-02-15		D	O17/O77:H18	2076	394		94	5116700	50.42	241775	SRR11849197	JAATCG000000000
300092	Mozambique	Control	Female	8	2004-02-10		A	O21:H16	1312	4		190	5013481	50.72	68302	SRR11848925	JAATCF000000000
300188	Mozambique	Control	Male	6	2004-02-15		cryptic I	OND:H45	485	485		82	5140053	50.25	182128	SRR11849196	JAATDZ000000000
300193	Mozambique	Control	Male	12	2004-02-16		B1	O69:H49	2178	2178		51	4695159	50.72	196377	SRR11849195	JAATCD000000000
300198	Mozambique	Control	Female	8	2004-02-17		A	O21:H10	746	746		178	5017362	50.67	83344	SRR11849193	JAATCC000000000
300247	Mozambique	Case	Male	7	2004-02-23		A	O71:H36	10 (10)	10		103	4789569	50.72	101405	SRR11849191	JAAPDS000000000
300416	Mozambique	Control	Male	3	2003-12-20		A	O9:H9	167 (10)	10		131	4943345	50.77	121952	SRR11849188	JAAPDP000000000
300418	Mozambique	Control	Male	8	2003-12-22		cryptic I	OND:H7	3057	singleton		39	4924451	50.32	474156	SRR11849187	JAATDY000000000
300422	Mozambique	Control	Male	11	2003-12-21		B1	O18ac:H49	2178	2178		69	4964942	50.72	150139	SRR11849186	JAAPDO000000000
300428	Mozambique	Control	Female	33	2003-12-30		B1	O21:H12	155 (155)	155		66	4807041	50.71	186936	SRR11849185	JAAPDN000000000
300437	Mozambique	Control	Female	51	2004-01-08		A	O10:H21	12318	singleton		88	5059192	50.66	173914	SRR11849166	JAAPDL000000000
300438	Mozambique	Control	Male	19	2004-01-08		cryptic I	OND:H45	485	485		155	5280073	50.27	133196	SRR11849165	JAATDX000000000
300439	Mozambique	Control	Female	9	2004-01-08		A	O15:H10	226 (226)	226		131	4791968	50.68	82311	SRR11849164	JAAPDK000000000
300441	Mozambique	Control	Female	3	2004-01-09		B1	O128ac:H12	173	173		137	5100482	50.53	130309	SRR11849163	JAATCB000000000
300444	Mozambique	Control	Female	4	2004-01-11		D	O125ab:H21	12316	31		91	5186143	50.47	144537	SRR11849162	JAAPDJ000000000
300446	Mozambique	Control	Female	5	2004-01-14		cryptic I	OND:H45	485	485		119	5176744	50.24	155700	SRR11849161	JAATDW000000000
300456	Mozambique	Control	Female	14	2004-01-21		B1	O39:H49	12317	2178		81	5060993	50.75	203011	SRR11849160	JAAPDI000000000
300485	Mozambique	Control	Female	3	2004-02-04		B2	O130:H5	131 (131)	131		91	5032337	50.59	137827	SRR11849157	JAAPDF000000000
300486	Mozambique	Control	Male	22	2004-02-05		A	O105:H5	206 (206)	206		100	4555617	50.91	112801	SRR11849155	JAATCA000000000
300490	Mozambique	Control	Male	39	2004-02-06		A	O21:H52	12315	93		89	4519338	50.62	98819	SRR11849154	JAATBZ000000000
300491	Mozambique	Control	Female	4	2004-02-07		A	O7:H4	93 (168)	93		96	4869242	50.62	110870	SRR11849153	JAAPDE000000000
300494	Mozambique	Control	Female	45	2004-02-08		B1	O171:H7	188	188		103	4938903	50.65	132148	SRR11849136	JAAPDD000000000
300537	Mozambique	Control	Male	15	2004-07-04		D	O17/O44:H18	449 (31)	31		132	5288121	50.47	151246	SRR11849135	JAAPDC000000000
300541	Mozambique	Case	Male	3	2004-07-02		D	O17/O44:H18	69 (69)	69		71	4962009	50.65	187708	SRR11849134	JAAPDB000000000
300542	Mozambique	Case	Male	2	2004-07-03		A	O9:H30	361	361		80	4537389	50.78	123724	SRR11849133	JAAPDA000000000
400609	Kenya	Case	Male	12	2004-02-18		B1	O91:H10	12313	453		165	5184108	50.55	118377	SRR11849132	JAAPCZ000000000
400611	Kenya	Case	Female	20	2004-02-25		B1	O180:H14	2073	singleton		78	5191475	50.66	332466	SRR11849131	JAAPCY000000000
400615	Kenya	Control	Female	36	2004-03-05		B1	O39:H49	2178	2178		84	5147296	50.73	177363	SRR11849130	JAAPCX000000000
400618	Kenya	Case	Male	12	2004-03-09		D	O166:H15	2914 (349)	349		99	5173062	50.54	186454	SRR11849128	JAATBY000000000
400620	Kenya	Case	Male	14	2004-03-17		D	O86:H18	38 (38)	38		178	5325076	50.53	110999	SRR11849127	JAATBX000000000
400621	Kenya	Control	Male	14	2004-03-19		A	O107:H27	10 (10)	10		161	5109518	50.61	82773	SRR11849126	JAAPCW000000000
400622	Kenya	Case	Male	6	2004-03-25		D	O45:H14	12312	38		139	5502148	50.58	139040	SRR11849125	JAAPCV000000000
400625	Kenya	Control	Female	26	2004-04-04		B2	O6:H1	73 (73)	73		106	5132925	50.37	184369	SRR11849124	JAAPCU000000000
400627	Kenya	Control	Male	17	2004-04-07		B1	O8:H16	2602	singleton		82	5025607	50.65	253632	SRR11849123	JAAPCT000000000
400628	Kenya	Case	Male	18	2004-05-01		B1	O8:H7	3580	singleton		67	4953613	50.59	209825	SRR11849122	JAAPCS000000000
400629	Kenya	Control	Male	18	2004-05-05		B1	O43:H2	12311	12296		92	5249130	50.73	207018	SRR11849121	JAAPCR000000000
400630	Kenya	Control	Female	9	2004-05-07		D	O17/O44:H18	69 (69)	69		95	5298260	50.63	186475	SRR11849104	JAAPCQ000000000
400631	Kenya	Case	Female	9	2004-05-05		A	O9:H30	1294	361		70	4664907	50.87	151483	SRR11849103	JAAPCP000000000
400632	Kenya	Control	Male	13	2004-05-08		B1	O21:H21	9453	101		61	4805926	50.59	180676	SRR11849101	JAAPCO000000000
400633	Kenya	Case	Male	13	2004-05-06		D	O17/O44:H18	69 (69)	69		119	5359959	50.67	147901	SRR11849100	JAAPCN000000000
400634	Kenya	Case	Female	5	2004-05-15		cryptic I	OND:H45	485	485		100	5233910	50.11	165231	SRR11849099	JAATDV000000000
400636	Kenya	Case	Female	5	2004-05-21		B1	O39:H21	12321	155		108	5087174	50.72	150886	SRR11849098	JAAPCM000000000
400637	Kenya	Control	Female	5	2004-05-23		D	O15:H18	449 (31)	31		69	5211787	50.65	199411	SRR11849097	JAAPCL000000000
400639	Kenya	Control	Female	23	2004-05-24		B1	O8:H8	448 (448)	448		115	4730996	50.76	135204	SRR11849096	JAAPCK000000000
400641	Kenya	Control	Female	8	2004-06-12		B1	OND:H10	1730	singleton		105	4944517	50.5	145845	SRR11849095	JAATDU000000000
400645	Kenya	Case	Female	1	2004-02-10		B2	O1:H7	421 (95)	95		63	5090067	50.54	209566	SRR11849094	JAAPCJ000000000
400647	Kenya	Control	Male	47	2004-02-12		A	OND:H10	2705	singleton		119	4849595	50.64	110174	SRR11849093	JAAPCI000000000
400648	Kenya	Control	Female	1	2004-02-13		A	O51:H36	10 (10)	10		97	4891185	50.81	112216	SRR11849092	JAAPCH000000000
400653	Kenya	Case	Female	24	2004-04-23		B1	O59:H19	210	singleton		118	5329349	50.48	150020	SRR11849090	JAAPCG000000000
400659	Kenya	Control	Female	39	2004-06-19		A	O9:H4	46 (46)	46		161	4597846	50.72	73711	SRR11849089	JAATBW000000000
400660	Kenya	Case	Male	5	2004-08-27		B1	OND:H10	155 (155)	155		132	4987807	50.73	101173	SRR11849072	JAAPCF000000000
400661	Kenya	Control	Male	5	2004-08-30		D	O17/O44:H18	449 (31)	31		94	5184248	50.46	175689	SRR11849071	JAATBV000000000
400678	Kenya	Control	Female	12	2004-06-18		B1	O22:H2	2160 (205)	2016		73	4712028	50.76	188146	SRR11849070	JAAPCE000000000
400782	Kenya	Control	Female	6	2004-06-26		E	O52:H45	11660	2064		156	4935265	50.58	90810	SRR11849067	JAAPCC000000000
400783	Kenya	Case	Female	10	2004-06-26		A	O155:H20	398 (398)	398		98	4661610	50.91	164413	SRR11849066	JAATBU000000000
400784	Kenya	Control	Female	10	2004-06-27		A	O79:H38	12324	singleton		170	5130768	50.6	127373	SRR11849065	JAAPCB000000000
400786	Kenya	Control	Male	20	2004-07-03		A	O18ab:H14	1434	singleton		116	4733699	50.84	76315	SRR11849063	JAAPCA000000000
400787	Kenya	Case	Male	13	2004-07-08		B2	O4:H1	827 (12)	12		153	5382029	50.56	130677	SRR11849062	JAAPBZ000000000
400790	Kenya	Control	Male	8	2004-07-11		D	O86:H30	38 (38)	38		199	5399582	50.35	104495	SRR11849061	JAATBT000000000
400793	Kenya	Control	Male	6	2004-07-16		A	OND:H2	4238	10		60	4707693	50.41	210414	SRR11849060	JAATBS000000000
400794	Kenya	Control	Female	12	2004-07-17		D	O2:H4	405 (405)	405		144	5337080	50.53	102089	SRR11849059	JAAPBY000000000
400795	Kenya	Case	Female	25	2004-07-15		B1	OND:H40	13 (13)	13		108	5050255	50.6	141596	SRR11849058	JAAPBX000000000
400796	Kenya	Control	Female	25	2004-07-17		B1	O139:H19	1125	singleton		132	5002117	50.72	131940	SRR11849057	JAAPBW000000000
400801	Kenya	Case	Male	11	2004-08-25		F	O7:H45	62	62		156	5204124	50.5	107106	SRR11848869	JAAPBV000000000
400802	Kenya	Control	Male	11	2004-08-28		A	O89:H9	167 (10)	10		115	4945157	50.73	107864	SRR11848868	JAATBR000000000
400994	Kenya	Control	Female	24	2004-04-28		B1	OND:H8	12298	101		79	5062684	50.56	171410	SRR11848867	JAATBQ000000000
401417	Kenya	Control	Female	5	2004-09-12		other	O8:HND	120	120		297	4607277	50.81	30894	SRR11848865	JAAPBU000000000
401651	Kenya	Control	Male	17	2004-10-02		B1	OND:H12	2522	singleton		105	5332161	50.6	131346	SRR11848863	JAATBO000000000
401653	Kenya	Control	Male	13	2004-10-08		A	OND:H37	2601	singleton		90	4895980	50.55	136848	SRR11848862	JAATBN000000000
401656	Kenya	Case	Male	26	2004-10-08		B2	O6:H1	73 (73)	73		133	5291250	50.39	137735	SRR11848861	JAATBM000000000
500001	India	Case	Female	13	2003-11-30		F	OND:H6	648 (648)	648		97	5284396	50.47	164544	SRR11848859	JAATBL000000000
500002	India	Case	Male	7	2003-12-01		cryptic I	OND:H45	485	485		114	5169611	50.13	166821	SRR11848858	JAATDS000000000
500003	India	Case	Male	10	2003-12-04		A	OND:H20	757	757		160	4849463	50.85	60695	SRR11848857	JAATBK000000000
500005	India	Case	Female	11	2003-12-09		A	OND:H20	757	757		155	4852323	50.84	61665	SRR11848856	JAATBJ000000000
500006	India	Case	Male	22	2003-12-10		F	O86:H30	648 (648)	648		98	5244391	50.49	210092	SRR11848853	JAATBI000000000
500010	India	Case	Male	29	2003-12-13		F	O86:H30	648 (648)	648		98	5251682	50.49	210481	SRR11848851	JAATBG000000000
500012	India	Case	Male	12	2003-12-14		A	OND:H20	7027	757		133	4711158	50.55	74118	SRR11848849	JAATBE000000000
500013	India	Case	Female	14	2003-12-16		A	OND:H20	7027	757		132	4693925	50.56	73140	SRR11848848	JAATBD000000000
500016	India	Case	Female	9	2003-12-17		B1	O180:H14	4388	4388		67	4878015	50.71	196161	SRR11848847	JAATBC000000000
500019	India	Case	Female	19	2003-12-23		F	OND:H6	648 (648)	648		114	5386338	50.46	135172	SRR11848846	JAAPBS000000000
500021	India	Case	Male	42	2003-12-25		B1	O180:H14	4388	4388		60	4871658	50.73	217575	SRR11848845	JAATBB000000000
500022	India	Case	Female	10	2003-12-26		A	OND:H20	757	757		165	4881519	50.82	60304	SRR11848844	JAATBA000000000
500024	India	Case	Male	4	2003-12-27		A	OND:H10	4760	10		151	4918879	50.43	100624	SRR11848842	JAATAZ000000000
500027	India	Case	Male	17	2003-12-29		A	O18:H11	93 (168)	93		118	4695790	50.46	102439	SRR11848841	JAAPBR000000000
500029	India	Case	Male	3	2004-01-03		A	OND:H30	6784	3075		183	4731256	50.73	48735	SRR11848840	JAATAY000000000
500032	India	Case	Female	9	2004-01-07		A	OND:H10	4760	10		128	4922821	50.44	116513	SRR11848839	JAAPBQ000000000
500036	India	Case	Female	10	2004-01-11		A	OND:H10	4760	10		123	4903314	50.43	116541	SRR11848837	JAATAW000000000
500037	India	Case	Male	6	2004-01-12		A	OND:H20	757	757		162	4867123	50.83	60695	SRR11848836	JAATAV000000000
500111	India	Control	Female	11	2003-12-11		F	O1:H6	648 (648)	648		113	5340692	50.47	127657	SRR11848834	JAATAT000000000
500112	India	Control	Male	9	2003-12-11		B1	O85:H21	443 (205)	443		108	5039046	50.65	236194	SRR11848833	JAATAS000000000
500113	India	Control	Male	23	2003-12-12		B1	O35:H8	12296	12296		86	5182932	50.67	192230	SRR11848831	JAATAR000000000
500114	India	Control	Male	10	2003-12-12		B2	O81:H27	452	452		202	5149475	50.56	87409	SRR11848830	JAATAQ000000000
500122	India	Control	Male	29	2003-12-18		A	O11:H11	540	540		91	4843746	50.91	146668	SRR11848829	JAATAP000000000
500127	India	Control	Female	17	2003-12-18		B2	O81:H27	452	452		152	5088082	50.58	149217	SRR11848827	JAATAO000000000
500129	India	Control	Female	9	2003-12-20		A	O11:H11	540	540		99	4844384	50.93	134925	SRR11848826	JAATAN000000000
500137	India	Control	Female	10	2003-12-23		B1	O88:H25	155 (155)	155		96	5196131	50.69	140055	SRR11848825	JAATAM000000000
500138	India	Control	Male	15	2003-12-26		A	O92:H20	12287	757		209	4896514	50.83	59472	SRR11848824	JAATAL000000000
500144	India	Control	Female	14	2003-12-27		B1	O88:H25	155 (155)	155		98	5199633	50.69	143324	SRR11848823	JAATAK000000000
500145	India	Control	Male	42	2003-12-27		B1	O85:H21	443 (205)	443		59	5036019	50.65	261737	SRR11848822	JAATAJ000000000
500146	India	Control	Female	10	2003-12-27		F	O1:H6	648 (648)	648		111	5336667	50.47	158886	SRR11848820	JAATAI000000000
500147	India	Control	Male	13	2003-12-30		A	O11:H4	1312	4		224	5046713	50.68	79220	SRR11848819	JAATAH000000000
500148	India	Control	Male	4	2003-12-31		B1	O85:H21	443 (205)	443		96	5041161	50.62	236194	SRR11848818	JAATAG000000000
500149	India	Control	Male	28	2003-12-30		F	O1:H6	648 (648)	648		116	5328576	50.48	134703	SRR11848817	JAATAF000000000
500151	India	Control	Female	10	2003-12-31		B1	O85:H21	443 (205)	443		109	5081570	50.6	190014	SRR11848816	JAAPBO000000000
500153	India	Control	Male	17	2003-12-31		B1	O35:H8	12296	12296		86	5158948	50.68	181476	SRR11848815	JAATAE000000000
500154	India	Control	Male	13	2004-01-01		B2	O81:H27	452	452		185	5148038	50.55	107234	SRR11848814	JAATAD000000000
500156	India	Control	Male	3	2004-01-06		B2	O81:H27	452	452		196	5138245	50.56	108791	SRR11848813	JAAPBN000000000
500157	India	Control	Female	11	2004-01-06		B1	O35:H8	12296	12296		84	5169667	50.69	181486	SRR11848812	JAATAC000000000
500161	India	Control	Male	6	2004-01-10		B1	O35:H8	12296	12296		77	5156887	50.69	194522	SRR11848811	JAATAB000000000
500164	India	Control	Female	9	2004-01-09		B2	O81:H27	452	452		206	5170454	50.53	107234	SRR11848809	JAATAA000000000
600001	Bangladesh	Case	Female	15	2003-12-01		A	OND:H12	206 (206)	206		82	4740346	50.75	137148	SRR11848808	JAASZZ000000000
600003	Bangladesh	Case	Male	14	2003-12-02		cryptic I	OND:H45	485	485		96	5078337	50.11	160392	SRR11848807	JAATDR000000000
600007	Bangladesh	Case	Male	15	2003-12-03		D	O166:H15	2914 (349)	349		93	5162294	50.5	181117	SRR11848806	JAASZY000000000
600008	Bangladesh	Case	Male	19	2003-12-03		B2	O21:H5	12 (12)	12		94	5109239	50.47	179797	SRR11848805	JAASZX000000000
600009	Bangladesh	Case	Male	20	2003-12-04		A	O8:H9	1139	46		99	4882036	50.43	122764	SRR11848804	JAASZW000000000
600010	Bangladesh	Case	Female	12	2003-12-04		C	O78:H9	23 (23)	23		77	5212444	50.49	176137	SRR11848803	JAASZV000000000
600013	Bangladesh	Case	Male	15	2003-12-05		D	O17/O77:H18	394 (394)	394		94	5085628	50.4	166255	SRR11848802	JAASZU000000000
600014	Bangladesh	Control	Male	17	2003-12-05		A	O60:H5	206 (206)	206		179	4733491	50.79	58998	SRR11848801	JAASZT000000000
600015	Bangladesh	Control	Male	15	2003-12-05		B1	O39:H23	224	224		62	4913346	50.82	224563	SRR11848800	JAASZS000000000
600016	Bangladesh	Control	Male	19	2003-12-05		A	O111:H45	542	542		86	4805491	50.53	151290	SRR11848798	JAASZR000000000
600017	Bangladesh	Control	Female	32	2003-12-05		B1	O114:H11	12295	singleton		96	4986091	50.76	132272	SRR11848797	JAAPBM000000000
600019	Bangladesh	Control	Male	20	2003-12-06		D	O166:H15	349 (349)	349		76	4929477	50.47	225302	SRR11848796	JAASZQ000000000
600021	Bangladesh	Case	Female	1	2003-12-06		D	O166:H15	2914 (349)	349		106	5088108	50.44	172529	SRR11848795	JAASZP000000000
600024	Bangladesh	Case	Male	11	2003-12-07		D	O17/O77:H18	394 (394)	394		108	5248037	50.4	191554	SRR11848794	JAASZO000000000
600027	Bangladesh	Control	Male	15	2003-12-07		A	O18:H11	93 (168)	93		124	4968042	50.45	98798	SRR11848793	JAASZN000000000
600028	Bangladesh	Control	Male	47	2003-12-08		A	O70:H19	12294	542		72	4954441	50.61	155520	SRR11848792	JAASZM000000000
600029	Bangladesh	Control	Male	13	2003-12-08		A	OND:H20	1602	757		188	4841723	50.8	52603	SRR11848791	JAASZL000000000
600032	Bangladesh	Control	Female	30	2003-12-09		B2	O50/O2:H4	95 (95)	95		77	5164593	50.54	204441	SRR11848790	JAASZK000000000
600036	Bangladesh	Case	Male	32	2003-12-11		A	O25:H16	1312	4		151	4557341	50.62	68770	SRR11848787	JAASZI000000000
600039	Bangladesh	Case	Female	11	2003-12-12		B1	OND:H21	443 (205)	443		87	4992374	50.68	190014	SRR11848785	JAASZH000000000
600042	Bangladesh	Control	Male	32	2003-12-13		A	O99:H4	3525	singleton		80	4765521	50.65	155031	SRR11848784	JAAPBK000000000
600043	Bangladesh	Case	Male	8	2003-12-13		B1	O8:H25	58 (155)	155		88	4947904	50.8	159425	SRR11848783	JAASZG000000000
600045	Bangladesh	Case	Male	20	2003-12-14		A	O8:H4	46 (46)	46		133	4799967	50.72	82609	SRR11848782	JAASZF000000000
600047	Bangladesh	Case	Female	32	2003-12-15		cryptic I	OND:H45	485	485		104	5221575	50.13	150675	SRR11848781	JAATDQ000000000
600051	Bangladesh	Control	Male	20	2003-12-17		B1	O170:H16	2016	2016		68	4668231	50.8	170004	SRR11848780	JAAPBJ000000000
600052	Bangladesh	Control	Female	32	2003-12-17		B1	O174:H45	155 (155)	155		53	4624379	50.64	229405	SRR11848779	JAASZE000000000
600055	Bangladesh	Case	Male	8	2003-12-20		A	OND:H20	8308	757		170	4735729	50.88	58186	SRR11848778	JAAPBI000000000
600059	Bangladesh	Case	Female	10	2003-12-22		A	O26:H36	10 (10)	10		98	4706847	50.7	123074	SRR11848776	JAAPBH000000000
600061	Bangladesh	Control	Male	9	2003-12-23		D	O23:H15	70	70		92	5034077	50.44	173281	SRR11848775	JAAPBG000000000
600063	Bangladesh	Control	Male	38	2003-12-23		D	O23:H15	70	70		88	5030052	50.41	182670	SRR11848774	JAASZD000000000
600066	Bangladesh	Case	Male	6	2003-12-24		B1	O156:H23	906	224		50	4750778	50.82	290293	SRR11848772	JAASZB000000000
600067	Bangladesh	Control	Female	36	2003-12-25		A	O141ab/O141ac:H32	2936	10		115	4640455	50.62	123212	SRR11848771	JAATKI000000000
600068	Bangladesh	Case	Female	14	2003-12-25		B1	O134:H19	162 (469)	517		162	5118707	50.5	95090	SRR11848770	JAASZA000000000
600070	Bangladesh	Control	Female	14	2003-12-27		D	O17/O44:H18	69 (69)	69		161	5407592	50.56	121633	SRR11848769	JAASYZ000000000
600071	Bangladesh	Case	Male	8	2003-12-27		B2	O25:H4	131 (131)	131		92	5180854	50.65	183910	SRR11848768	JAASYY000000000
600072	Bangladesh	Case	Male	44	2003-12-29		D	O17/O44:H18	69 (69)	69		101	5347884	50.64	140405	SRR11848767	JAASYX000000000
600074	Bangladesh	Case	Female	10	2003-12-30		A	O9:H12	1421	46		222	5062253	50.46	83388	SRR11848765	JAASYW000000000
600075	Bangladesh	Case	Female	6	2003-12-30		A	O21:H16	1312	4		200	5171915	50.68	68766	SRR11848764	JAASYV000000000
600076	Bangladesh	Control	Male	44	2003-12-31		D	O17/O77:H18	2076	394		98	5261571	50.34	287519	SRR11848763	JAASYU000000000
600077	Bangladesh	Case	Male	18	2003-12-31		C	O78:H18	410 (23)	23		56	4780641	50.61	240564	SRR11848762	JAASYT000000000
600078	Bangladesh	Case	Female	9	2003-12-31		A	O60:H5	206 (206)	206		155	4638116	50.75	68873	SRR11848761	JAASYS000000000
600079	Bangladesh	Control	Female	10	2004-01-01		B1	O8:H7	3576	singleton		36	4695905	50.9	280253	SRR11848760	JAASYR000000000
600083	Bangladesh	Control	Male	18	2004-01-03		A	OND:H20	1602	757		216	4792037	50.71	52603	SRR11848759	JAATKH000000000
600084	Bangladesh	Control	Female	9	2004-01-03		A	O95:H10	43 (10)	10		170	5135491	50.64	119291	SRR11848758	JAASYQ000000000
600085	Bangladesh	Control	Male	35	2004-01-04		A	O105:H5	12293	206		126	4696625	50.7	104416	SRR11848757	JAASYP000000000
700001	Pakistan	Case	Male	7	2004-04-29		D	O17/O44:H18	69 (69)	69		95	5453005	50.68	182764	SRR11848756	JAASYO000000000
700005	Pakistan	Case	Female	3	2004-03-30		C	O131:H5	5024	977		103	5194934	50.61	186189	SRR11848753	JAASYM000000000
700009	Pakistan	Case	Female	4	2004-06-10		D	OND:H6	7395	405		188	5496235	50.46	96308	SRR11848752	JAASYL000000000
700013	Pakistan	Case	Male	17	2004-03-11		A	O130:H26	1178	singleton		88	4710498	50.66	123501	SRR11848751	JAASYK000000000
700014	Pakistan	Case	Male	20	2004-03-09		B2	O21:H7	636	636		127	5218412	50.52	154617	SRR11848750	JAASYJ000000000
700016	Pakistan	Case	Male	28	2004-03-04		D	O17/O77:H18	394 (394)	394		94	5503682	50.47	166257	SRR11848749	JAASYI000000000
700017	Pakistan	Case	Male	7	2004-03-05		other	O9:H21	120	120		217	4726642	50.85	41881	SRR11848748	JAASYH000000000
700019	Pakistan	Case	Male	12	2004-03-09		D	O50/O2:H4	2348	405		240	5547544	50.24	64965	SRR11848747	JAASYG000000000
700020	Pakistan	Case	Female	4	2004-03-09		A	O89:H9	167 (10)	10		126	5167375	50.65	126059	SRR11848746	JAASYF000000000
700022	Pakistan	Control	Male	28	2004-03-06		A	O5:H11	4656	4		153	4885599	50.57	81109	SRR11848745	JAATKG000000000
700023	Pakistan	Control	Male	7	2004-03-10		C	OND:H34	23 (23)	23		111	5262007	50.48	182315	SRR11848742	JAASYE000000000
700025	Pakistan	Control	Male	8	2004-03-12		D	O166:H15	349 (349)	349		90	5090778	50.53	282761	SRR11848741	JAASYD000000000
700027	Pakistan	Control	Male	12	2004-03-12		F	O117:H39	12291	2141		123	5406374	50.47	122489	SRR11848740	JAASYC000000000
700028	Pakistan	Control	Male	17	2004-03-13		A	O89:H9	167 (10)	10		113	5125005	50.51	104429	SRR11848739	JAASYB000000000
700030	Pakistan	Control	Female	34	2004-03-26		E	O98:H19	12290	singleton		126	5425953	50.48	167216	SRR11848738	JAASYA000000000
700031	Pakistan	Control	Female	3	2004-03-17		A	O9:H4	46 (46)	46		156	4573489	50.67	69050	SRR11848737	JAASXZ000000000
700032	Pakistan	Control	Male	32	2004-03-19		E	O52:H45	2064	2064		132	4943961	50.53	135432	SRR11848736	JAASXY000000000
700035	Pakistan	Control	Male	47	2004-04-01		B2	O25:H4	131 (131)	131		83	5214438	50.75	213132	SRR11848735	JAASXX000000000
700167	Pakistan	Case	Male	23	2004-06-10		C	O132:H18	410 (23)	23		81	4821835	50.54	189422	SRR11848734	JAASXW000000000
700444	Pakistan	Control	Female	8	2004-05-01		A	OND:H20	757	757		152	4866755	50.84	61959	SRR11848731	JAASXU000000000
700445	Pakistan	Control	Female	22	2004-05-01		A	OND:H30	3075	3075		246	4774657	50.67	41588	SRR11848730	JAASXT000000000
700447	Pakistan	Control	Male	22	2004-04-28		B1	OND:H21	12300	12300		55	4973508	50.61	217499	SRR11848728	JAASXR000000000
700448	Pakistan	Control	Male	15	2004-04-23		A	O24:H26	165 (165)	165		162	4922280	50.45	77730	SRR11848727	JAASXQ000000000
700449	Pakistan	Control	Female	6	2004-04-22		F	O117:H39	2141	2141		173	5512030	50.39	100670	SRR11848726	JAASXP000000000
700450	Pakistan	Control	Male	14	2004-04-20		A	OND:H20	1602	757		190	4955625	50.64	61658	SRR11848725	JAASXO000000000
700451	Pakistan	Control	Male	3	2004-04-16		B1	O93:H28	4038	singleton		55	4751726	50.74	213775	SRR11848724	JAASXN000000000
700460	Pakistan	Control	Male	25	2004-06-05		A	OND:H2	2325	2325		151	4688391	50.84	73961	SRR11848722	JAASXL000000000
700461	Pakistan	Control	Female	5	2004-06-04		A	O21:H16	1312	4		209	5161174	50.56	74113	SRR11848720	JAATKF000000000
700462	Pakistan	Control	Male	22	2004-06-04		C	OND:H5	977	977		78	5235463	50.43	235191	SRR11848719	JAAVXJ000000000
700463	Pakistan	Control	Male	3	2004-05-26		C	OND:H5	977	977		79	5236155	50.43	235191	SRR11848718	JAASXK000000000
700466	Pakistan	Control	Male	17	2004-05-16		A	O11:H11	540	540		90	4758503	50.9	118652	SRR11848717	JAASXJ000000000
700477	Pakistan	Case	Male	15	2004-04-21		D	O17/O77:H18	394 (394)	394		141	5212599	50.39	226884	SRR11848715	JAASXH000000000
700481	Pakistan	Case	Male	14	2004-04-17		C	OND:H12	12289	423		139	5146576	50.57	129404	SRR11848714	JAASXG000000000
700486	Pakistan	Case	Male	3	2004-05-18		B1	O8:H8	448 (448)	448		93	5203928	50.62	161280	SRR11848713	JAASXF000000000
700487	Pakistan	Case	Female	17	2004-06-03		C	O8:H10	88 (23)	23		139	5338217	50.41	140234	SRR11848712	JAASXE000000000
700489	Pakistan	Case	Female	5	2004-05-30		D	O17/O77:H18	394 (394)	394		166	5276722	50.4	107484	SRR11848711	JAASXD000000000
700490	Pakistan	Case	Male	25	2004-06-03		cryptic I	OND:H26	9506	singleton		56	4955955	50.33	215838	SRR11848709	JAATDP000000000
700491	Pakistan	Case	Female	9	2004-05-06		G	O24:H4	844	117		129	5175038	50.71	111264	SRR11848708	JAASXC000000000
700496	Pakistan	Case	Male	30	2004-05-28		F	O117:H39	2141	2141		178	5601961	50.24	103786	SRR11848707	JAASXB000000000
700497	Pakistan	Case	Male	24	2004-05-19		A	O9:H30	12299	540		175	4972680	50.61	68626	SRR11848706	JAASXA000000000
700498	Pakistan	Case	Male	17	2004-05-14		A	OND:H30	48 (10)	4		227	4913897	50.78	67767	SRR11848705	JAASWZ000000000
aThe multilocus sequene type (ST) and clonal complex (CC) were as detemined by pubmlst.org. ST lineage is a lineage of closely related isolates and is represented by the most prevalent ST

## Sheet: Reference Genomes
E. coli and Shigella reference genomes included in this study
Isolate	Type	Phylogroup	ST (CC)	Accessiona
BL21	lab adapted (non-pathogen)	A	93 (168)	GCA_000023665.1
ED1a	commensal	B2	452	GCA_000026305.1
HS	commensal	A	46 (46)	GCA_000017765.1
K12 MG1655	commensal	A	10 (10)	GCA_000005845.2
MEX-21	commensal	A	10 (10)	GCA_013358945.1
IAI1	commensal	B1	1128 (469)	GCA_000026265.1
SE11	commensal	B1	156 (156)	GCA_000010385.1
ATCC 8739	fecal isolate	A	3021	GCA_000019385.1
SMS_3_5	environmental	F	354 (354)	GCA_000019645.1
BCE019_MS-13	ETEC (L1)	A	2353	AQCZ00000000
E632	ETEC (L1)	A	4 (10)	ERS038942
E8	ETEC (L1)	A	2353	ERS038927
MP021566.1	ETEC (L1)	A	2353	AQEU00000000
E1285	ETEC (L10)	A	2368	ERS077680
E945	ETEC (L10)	A	2368	ERS077657
E1057	ETEC (L11)	A	5379	ERS077667
E167	ETEC (L11)	A	5460	ERS077743
E1556	ETEC (L12)	A	ND	ERS077700
E330	ETEC (L12)	A	731	ERS077581
E1525	ETEC (L13)	A	750	ERS077692
E628	ETEC (L13)	A	165 (165)	ERS077614
UMNK88	ETEC (L13)	A	100 (165)	GCF_000212725.2
E1091	ETEC (L15)	A	10 (10)	ERS038960
E2377	ETEC (L15)	A	10 (10)	ERS077765
E816	ETEC (L16)	C	410 (23)	ERS044483
E85	ETEC (L16)	C	23 (23)	ERS044463
Jurua 18/11	ETEC (L16)	C	423 (23)	AQFB00000000
ThroopD	ETEC (L16)	C	5392	AQEJ00000000
TW14425	ETEC (L16)	C	23 (23)	AELE00000000
2726800	ETEC (L17)	B1	5396 (278)	AQFE00000000
2854350	ETEC (L17)	B1	5396 (278)	APZL00000000
E2404	ETEC (L17)	B1	328 (278)	ERS077770
E333	ETEC (L17)	B1	316 (278)	ERS038933
E5085	ETEC (L18)	B1	1490 (86)	ERS055670
E659	ETEC (L18)	B1	ND	ERS077617
E907	ETEC (L19)	B1	5607	ERS044496
E920	ETEC (L19)	B1	58 (155)	ERS044497
2846750	ETEC (L2)	A	4 (10)	AQGG00000000
E66	ETEC (L2)	A	4 (10)	ERS044460
E822	ETEC (L2)	A	3854	ERS044484
TW10598	ETEC (L2)	A	4 (10)	AELA00000000
E2395	ETEC (L20)	B1	940 (448)	ERS077769
E873	ETEC (L20)	B1	940 (448)	ERS077633
E1564	ETEC (L21)	A	609 (46)	ERS077702
E2367	ETEC (L21)	A	46 (46)	ERS077762
2851500	ETEC (L3)	B1	5305	AQDN00000000
2866450	ETEC (L3)	B1	5305	AQDI00000000
BCE034_MS-14	ETEC (L3)	B1	173	AQCY00000000
E36	ETEC (L3)	B1	173	ERS044458
E810	ETEC (L3)	B1	5272	ERS044481
TW10828	ETEC (L3)	B1	173	AELC00000000
E1115	ETEC (L4)	A	3931	ERS206737
E1365	ETEC (L4)	A	1312	ERS077686
2866350	ETEC (L5)	B1	443 (205)	APXJ00000000
BCE002_MS-12	ETEC (L5)	B1	5587	AQDA00000000
E157	ETEC (L5)	B1	205 (205)	ERS077703
E21	ETEC (L5)	B1	443 (205)	ERS044456
Envira 8/11	ETEC (L5)	B1	443 (205)	AQFC00000000
E636	ETEC (L6)	A	2332	ERS038943
E897	ETEC (L6)	A	5532	ERS038948
2845650	ETEC (L7)	E	182	AQDR00000000
E1484	ETEC (L7)	E	182	ERS206752
E370	ETEC (L7)	E	182	ERS038935
B7A	ETEC (L8)	B1	94 (448)	GCA_000167815.1
E2108	ETEC (L8)	B1	94 (448)	ERS077758
E224	ETEC (L8)	B1	448 (448)	ERS044476
E856	ETEC (L9)	A	398 (398)	ERS044486
E943	ETEC (L9)	A	1497	ERS044499
E24377A	ETEC (None)	B1	1132	GCA_000017745.1
H10407	ETEC (None)	A	48 (10)	GCA_000210475.1
MEX-1	DAEC	A	746	GCA_013368415.1
MEX-2	DAEC	D	38 (38)	GCA_013368355.1
MEX-3	DAEC	A	10 (10)	GCA_013368395.1
MEX-4	DAEC	D	69 (69)	GCA_013368385.1
MEX-5	DAEC	B2	636	GCA_013360035.1
MEX-6	DAEC	A	10 (10)	GCA_013360015.1
MEX-7	DAEC	A	6082	GCA_013360045.1
MEX-8	DAEC	B2	131 (131)	GCA_013360005.1
MEX-9	DAEC	D	38 (38)	GCA_013359145.1
MEX-10	DAEC	D	69 (69)	GCA_013359115.1
MEX-11	EAEC	A	10 (10)	GCA_013359045.1
MEX-12	EAEC	A	7025 (206)	GCA_013359055.1
MEX-13	EAEC	A	10 (10)	GCA_013359015.1
MEX-14	EAEC	B1	678	GCA_013359035.1
MEX-15	EAEC	A	10 (10)	GCA_013359025.1
MEX-16	EAEC	A	34 (10)	GCA_013358935.1
MEX-17	EAEC	B1	40 (40)	GCA_013358915.1
MEX-18	EAEC	A	ND	GCA_013358925.1
MEX-19	EAEC	D	38 (38)	GCA_013358955.1
MEX-20	EAEC	D	31 (31)	GCA_013359985.1
1091	EAEC	B1	40 (40)	ERR2798176
E107526	EAEC	D	31 (31)	ERR2798213
17-2	EAEC	A	10 (10)	GCA_013694115.1
042	EAEC	D	414	GCA_000027125.1
55989	EAEC	B1	678	GCA_000026245.1
C227-11	STEC/EAEC	B1	678	GCA_000986765.1
7V	non-LEE STEC	Cryptic	2715	GCA_000194575.2
94C	non-LEE STEC	B1	2103	GCA_000225105.2
B2F1	non-LEE STEC	B1	442	GCA_000225025.2
C165-02	non-LEE STEC	D	69 (69)	GCA_000225045.2
DG131-3	non-LEE STEC	B1	13 (13)	GCA_000225125.2
EH250	non-LEE STEC	A	10 (10)	GCA_000225145.2
MHI813	non-LEE STEC	E	3233	GCA_000225205.2
S1191	non-LEE STEC	A	1260	GCA_000225225.2
EDL933	O157 EHEC (EHEC1)	E	ND	GCA_000006665.1
Sakai	O157 EHEC (EHEC1)	E	11 (11)	GCA_000008865.1
CB9615	aEPEC (EHEC1)	E	335 (11)	GCA_000025165.1
11128	non-O157 EHEC (EHEC2)	B1	16 (29)	GCA_000010765.1
11368	non-O157 EHEC (EHEC2)	B1	21 (29)	GCA_000091005.1
2362-75	tEPEC (EPEC1)	B2	19	GCA_000183005.2
E2348/69	tEPEC (EPEC1)	B2	15	GCA_000026545.1
32/73	tEPEC (EPEC2)	B1	3 (20)	GCA_002024105.1
B171	tEPEC (EPEC2)	B1	3 (20)	GCA_000167895.3
302150	tEPEC (EPEC4)	B2	28 (28)	GCA_001265815.1
C581-05	tEPEC (EPEC4)	B2	28 (28)	GCA_000446645.2
103338	tEPEC (EPEC5)	A	ND	GCA_001266125.1
401140	tEPEC (EPEC5)	A	1788	GCA_001265465.1
IAL4867	aEPEC (EPEC6)	B2	526	GCA_007647035.1
C184-1	aEPEC (EPEC6)	B2	582	GCA_007647205.1
401091	tEPEC (EPEC7)	B1	ND	GCA_001267355.1
402290	tEPEC (EPEC7)	B1	ND	GCA_001265545.1
300214	tEPEC (EPEC8)	B2	5342	GCA_001265765.1
401588	tEPEC (EPEC8)	B2	5342	GCA_001265925.1
302053	tEPEC (EPEC9)	B2	2346	GCA_001265345.1
303145	tEPEC (EPEC9)	B2	2346	GCA_001265875.1
702324	tEPEC (EPEC9)	B2	2346	GCA_001265575.1
100329	tEPEC (EPEC10)	A	34 (10)	GCA_000183005.2
C260-92	aEPEC (EPEC10)	A	10 (10)	GCA_000446325.2
IAL5164	aEPEC (EPEC11)	B1	5241	GCA_007648005.1
IAL4993	aEPEC (EPEC11)	B1	517	GCA_007647475.1
IAL4994	aEPEC (EPEC12)	B1	224	GCA_007647975.1
IAL5436	aEPEC (EPEC12)	B1	40	GCA_007648365.1
IAL5147	aEPEC (EPEC13)	B1	442	GCA_007646995.1
IAL5180	aEPEC (EPEC13)	B1	337	GCA_007648015.1
IAL5152	aEPEC (EPEC14)	B1	381	GCA_007648705.1
IAL4511	aEPEC (EPEC14)	B1	590	GCA_007648135.1
E110019	aEPEC (EPEC14)	B1	381 (590)	GCA_000167875.2
503537	aEPEC (EPEC15)	A	382	GCA_001277655.1
102366	aEPEC (EPEC15)	A	301	GCA_001286185.1
S88	ExPEC/NMEC	B2	95 (95)	GCA_000026285.2
536	ExPEC/UPEC	B2	127	GCA_000013305.1
CFT073	ExPEC/UPEC	B2	73 (73)	GCA_000007445.1
IAI39	ExPEC/UPEC	F	62	GCA_000026345.1
UMN026	ExPEC/UPEC	D	597 (69)	GCA_000026325.2
UTI89	ExPEC/UPEC	B2	95 (95)	GCA_000013265.1
53638	EIEC	A	6	GCA_000167915.2
S. boydii 3083-94	Shigella	NA	1129	GCA_000020185.1
S. dysenteriae 197	Shigella	E	146	GCA_000012005.1
S. flexneri 2457T	Shigella	NA	245 (245)	GCA_000007405.1
S. sonnei 046	Shigella	NA	152 (152)	GCA_000092525.1
APEC O1	APEC	B2	95 (95)	GCA_000014845.1
APEC O78	APEC	C	23 (23)	GCA_000332755.1
789	APEC	C	88 (23)	GCA_000819645.1
TW10509	Escherichia clade I	Cryptic	747	GCA_000190995.1
B1147	Escherichia clade II	Cryptic	5615	GCA_001660175.1
CFSAN053333	Escherichia clade III	Cryptic	7471	GCA_013045805.1
MOD1-EC5495	Escherichia clade III	Cryptic	6540	GCA_002965965.1
H605	Escherichia clade IV	Cryptic	9858	GCA_002110245.1
TW11588	Escherichia clade IV	Cryptic	ND	GCA_000208585.2
MOD1-EC5438	Escherichia clade V	Cryptic	ND	GCA_002965465.1
KTE11	Escherichia clade V	Cryptic	5463	GCA_000350705.1
KF1	E. albertii	NA	4638	GCA_000512125.1
2014C-4356	E. albertii	NA	7415	GCA_002741375.1
ATCC 35473	E. fergusonnii	NA	10187	GCA_008064875.1
ATCC 35471	E. fergusonnii	NA	4419	GCA_008064895.1
aThe accession number is for the genome assembly, or when a genome assembly was not available the read files were downloaded and assembled, and the accession number of the read files is provided.

## Sheet: Diarrheagenic Pathogens
Diarrheagenic pathogens co-occurring in the samples with the non-diarrheagenic fecal E. coli
Sample Typea	No. of GEMS E. coli samples analyzed	No. of GEMS E. coli samples that had no diarrheagenic pathogensb	No. of samples that had diarrheagenic pathogens (%)
			≥1 Diarrheagenic pathogensc	Diarrheagenic E. coli pathotyped	Other diarrheagenic bacteriae*	Parasitef	Virusg
All Samples	294	19 (6)	275 (94)	2 (<1)	67 (23)	89 (30)	263 (89)
Cases	142	10 (7)	132 (93)	1 (<1)	45 (32)	37 (26)	127 (89)
Controls	152	9 (6)	143 (94)	1 (<1)	22 (14)	52 (34)	136 (89)
aThe non-diarrheagenic fecal E. coli were each isolated from a different GEMS enrollee and were from diarrheal (cases) or non-diarrheal stools (controls)
bThe number of samples that did not contain any of the known diarrheagenic pathogens detected by GEMS.
cSamples that had a detected pathogen in one or more of four categories (diarrheagenic E. coli, other diarrheagenic bacteria, parasites, and viruses).
dDiarrheagenic E. coli pathotypes detected by GEMS: enteroaggregative E. coli (EAEC), enteropathogenic E. coli (EPEC), Shiga-toxigenic/enterohemorrhagic E. coli (STEC/EHEC), and enterotoxigenic E. coli (ETEC).
eOther diarrheagenic bacteria detected by GEMS: Shigella species, Salmonella Typhi and non-Typhi, Campylobacter species, Vibrio species, and Aeromonas species.
fParasites detected by GEMS: Entamoeba, Giardia, and Cryptosporidium
gViruses detected by GEMS: rotavirus, adenovirus, norovirus, sapovirus, and astrovirus.
*A significant Fisher's exact test comparing cases vs. controls (p= 0.00048).

## Sheet: Virulence Factor matrix
Presence or absence of virulence factors
Isolate	Location	Case or Control	Phylogroup	ST (CC)a	ST Lineagea	afaEIII/draE	afaEI	daaE	draE2	AFA/Dr adhesin	ehaA	ehaB	ehaC	ehaD	paa	ECP	CS1	CS21	CS23	K88ab/ac	etpBAC	f987P	tia	tibA	T1F	F1C	P fimbriae	papGII	papGIII	papGI	S fimbriae	fdeC	cah	fyuA	irp2	cirA	chu	iutA	Enterobactin	ireA	iroN	Aerobactin	leoA	aap	tcpC	yjaA	aslA	kpsD	kpsM
100002	Gambia	Case	B2	127	127	0	0	0	0	0	0	0	1	0	0	1	0	0	0	0	0	0	0	0	1	1	1	0	0	0	1	1	0	1	1	1	1	0	0	0	1	0	0	0	1	1	1	1	1
100010	Gambia	Case	B1	58 (155)	155	0	0	0	0	0	1	0	1	0	0	1	0	0	0	0	0	0	0	0	1	0	0	0	0	0	0	1	0	1	1	0	0	0	1	0	0	0	0	0	0	0	0	0	0
100029	Gambia	Case	A	12307	singleton	0	0	0	0	0	0	0	1	1	0	1	0	0	0	0	1	0	0	0	0	0	0	0	0	0	0	1	0	0	0	0	0	0	1	0	0	0	0	0	0	0	0	0	0
100059	Gambia	Case	A	746	746	0	0	0	0	1	0	1	1	1	0	1	0	0	0	0	0	0	0	0	0	0	0	0	0	0	0	0	1	1	1	0	0	1	1	0	0	1	0	0	0	1	1	0	0
100060	Gambia	Case	D	12322	38	0	0	0	0	0	0	1	1	1	0	1	0	0	1	1	0	0	0	0	1	0	0	0	0	0	0	1	0	0	0	0	1	0	1	0	0	0	0	0	0	0	1	1	1
100117	Gambia	Case	cryptic I	485	485	0	0	0	0	0	0	0	1	0	0	0	0	0	1	0	1	0	0	0	0	0	0	0	0	0	0	0	1	0	0	0	1	0	1	0	0	0	0	1	0	1	1	1	1
100135	Gambia	Case	B1	12309	13	0	0	0	0	0	1	0	1	0	0	1	0	0	1	0	0	0	0	0	1	0	0	0	0	0	0	1	0	0	0	0	0	0	1	0	0	0	0	1	0	0	0	0	0
100141	Gambia	Case	C	23 (23)	23	0	0	0	0	0	0	0	1	0	0	1	0	0	0	0	0	0	0	0	1	0	0	0	0	0	0	1	0	1	1	0	0	0	1	0	1	0	0	0	0	1	0	0	0
100142	Gambia	Case	B1	2741	101	0	0	0	0	0	1	1	1	0	0	1	0	0	0	0	0	0	0	0	0	0	0	0	0	0	0	1	0	1	1	0	0	1	1	0	0	1	0	0	0	0	0	0	0
100143	Gambia	Case	cryptic I	485	485	0	0	0	0	0	0	0	1	0	0	1	0	0	1	0	0	0	0	0	0	0	0	0	0	0	0	1	0	0	0	0	1	0	1	0	0	0	0	1	0	1	1	1	1
100153	Gambia	Case	D	70	70	0	0	0	0	0	0	1	1	1	0	1	0	0	1	0	0	0	0	0	1	0	0	0	0	0	0	1	1	0	0	0	1	0	1	0	0	0	0	1	0	0	1	1	1
100157	Gambia	Case	A	10 (10)	10	0	0	0	0	0	0	0	1	0	0	1	0	0	0	0	0	0	0	0	0	0	0	0	0	0	0	1	0	0	0	0	0	1	1	0	0	1	0	0	0	1	1	0	0
100160	Gambia	Case	A	3075	3075	0	0	0	0	0	0	1	1	0	0	0	0	0	0	0	0	0	0	0	1	0	0	0	0	0	0	0	0	1	1	0	0	1	1	0	0	1	0	0	0	1	0	0	0
100164	Gambia	Case	D	2914 (349)	349	0	0	0	0	0	0	1	1	1	0	1	0	0	0	0	0	0	0	0	0	0	0	0	0	0	0	1	0	0	0	0	1	0	1	0	0	0	0	1	0	0	0	1	1
100178	Gambia	Case	D	38 (38)	38	0	0	0	0	1	0	1	1	1	0	1	0	0	0	0	0	0	0	0	1	0	0	0	0	0	0	1	1	1	0	0	1	1	1	0	0	1	0	0	0	0	1	1	1
100195	Gambia	Case	A	1312	4	0	0	0	0	0	0	0	1	1	0	0	0	0	0	0	1	0	0	0	1	0	0	0	0	0	0	1	0	0	0	0	0	0	1	0	0	0	0	0	0	1	1	1	1
100301	Gambia	Case	B1	156 (156)	156	0	0	0	0	0	0	0	1	0	0	1	0	0	0	0	0	0	1	0	1	0	0	0	0	0	0	1	0	1	1	0	0	0	1	0	0	0	0	0	0	0	0	0	0
100341	Gambia	Case	A	484 (168)	93	0	0	0	0	0	0	0	1	0	0	1	0	0	0	0	0	0	0	0	0	0	0	0	0	0	0	1	0	0	0	0	0	0	1	0	0	0	0	1	0	0	1	1	1
100350	Gambia	Case	D	12306	singleton	0	0	0	0	0	1	1	1	0	0	1	0	0	1	0	0	0	0	0	1	0	0	0	0	0	0	1	1	0	0	0	1	0	1	0	0	0	0	1	0	1	1	0	0
100373	Gambia	Case	B1	517 (469)	517	0	0	0	0	0	1	0	1	0	0	1	0	0	0	0	0	0	0	0	0	0	0	0	0	0	0	1	0	1	1	0	0	0	1	0	0	0	0	0	0	0	0	0	0
100399	Gambia	Case	cryptic I	485	485	0	0	0	0	0	0	0	1	0	0	1	0	0	1	0	0	0	0	0	0	0	0	0	0	0	0	1	1	0	0	0	1	0	1	0	0	0	0	1	0	1	1	1	1
100416	Gambia	Case	E	11660	2064	0	0	0	0	0	0	1	1	1	0	0	0	0	0	0	0	0	1	0	1	0	0	0	0	0	0	0	1	1	1	0	1	1	1	0	0	1	0	0	0	0	1	0	0
100419	Gambia	Case	A	10153	398	0	0	0	0	0	0	0	1	1	0	1	0	0	0	0	0	0	0	0	1	0	0	0	0	0	0	1	0	0	0	0	0	0	1	0	0	0	0	0	0	0	0	0	0
200010	Mali	Case	B2	131 (131)	131	0	0	0	0	0	0	0	1	0	0	1	0	0	0	0	0	0	1	0	1	0	0	0	0	0	0	1	0	1	1	1	1	1	1	0	0	1	0	0	0	1	1	1	1
200044	Mali	Case	A	5824	10	1	0	0	0	1	0	0	1	0	0	1	0	0	0	0	0	0	0	0	1	0	0	0	0	0	0	1	0	1	1	0	0	1	1	0	0	1	0	0	0	1	1	0	0
200045	Mali	Case	D	394 (394)	394	0	0	0	0	0	0	0	1	1	0	1	0	0	1	0	0	0	0	0	1	0	0	0	0	0	0	1	0	0	0	0	1	0	1	0	0	0	0	0	0	0	1	1	1
200053	Mali	Case	D	349 (349)	349	0	0	0	0	0	0	1	1	1	0	1	0	0	0	0	0	0	0	0	1	0	0	0	0	0	0	1	1	0	0	0	1	0	1	0	0	0	0	0	0	0	1	1	1
200054	Mali	Case	A	1421	46	0	0	0	0	0	0	0	1	1	0	0	0	0	0	0	0	0	0	0	1	0	0	0	0	0	0	0	1	1	1	0	0	1	1	0	0	1	0	0	0	0	0	0	0
200099	Mali	Case	D	349 (349)	349	0	0	0	0	0	0	1	1	1	0	1	0	0	0	0	0	0	0	0	1	0	0	0	0	0	0	1	1	0	0	0	1	0	1	0	0	0	0	0	0	0	1	1	1
200100	Mali	Case	A	3075	3075	0	0	0	0	0	0	0	1	1	0	0	0	0	0	0	1	0	0	0	1	0	0	0	0	0	0	0	0	0	0	0	0	0	1	0	0	0	0	0	0	1	0	0	0
200101	Mali	Case	B1	469 (469)	singleton	0	0	0	0	0	0	0	1	0	0	1	0	0	1	0	0	0	1	0	1	0	0	0	0	0	0	1	0	1	1	0	0	0	1	0	0	0	0	0	0	0	0	0	0
200104	Mali	Case	C	7420	423	0	0	0	0	1	0	0	1	0	0	1	0	0	0	0	0	0	0	1	0	0	0	0	0	0	0	1	0	1	1	0	0	0	1	0	0	0	0	0	0	1	0	0	0
200105	Mali	Case	D	38 (38)	38	0	0	0	0	0	0	1	1	1	0	1	0	0	0	0	0	0	1	0	1	0	0	0	0	0	0	1	1	1	1	0	1	1	1	0	0	1	0	0	0	0	1	1	1
200107	Mali	Case	D	38 (38)	38	0	0	0	0	0	0	1	1	1	0	1	0	0	0	0	0	0	1	0	1	0	0	0	0	0	0	1	1	1	1	0	1	1	1	0	0	1	0	0	0	0	1	1	1
200108	Mali	Case	D	70	70	0	0	0	0	0	0	1	1	1	0	1	0	0	0	0	0	0	0	0	1	0	0	0	0	0	0	1	1	0	0	0	1	0	1	0	0	0	0	1	0	0	1	1	1
200112	Mali	Case	A	43 (10)	10	0	0	0	0	0	0	0	1	1	0	1	0	0	0	0	0	0	0	0	1	0	0	0	0	0	0	1	0	1	1	0	0	0	1	0	0	0	0	0	0	1	1	0	0
200137	Mali	Case	A	10 (10)	10	0	0	0	0	0	0	0	1	1	0	1	0	0	0	0	0	0	0	0	0	0	0	0	0	0	0	1	0	1	1	0	0	0	1	0	0	0	0	0	0	1	1	0	0
200139	Mali	Case	B1	678	678	0	0	0	0	0	1	0	1	0	0	1	0	0	1	0	0	0	0	0	1	0	0	0	0	0	0	1	1	0	0	0	0	0	1	0	0	0	0	1	0	0	0	0	0
200146	Mali	Case	B1	156 (156)	156	0	0	0	0	0	0	0	1	0	0	1	0	0	0	0	0	0	1	0	1	0	0	0	0	0	0	1	0	1	1	0	0	0	1	0	0	0	0	0	0	0	0	0	0
200174	Mali	Case	A	2690	4	0	0	0	0	0	0	0	1	0	0	1	0	0	0	0	0	0	0	0	1	0	0	0	0	0	0	1	0	0	0	0	0	0	1	0	0	0	0	0	0	1	1	1	0
200177	Mali	Case	G	117	117	0	0	0	0	0	1	1	1	0	0	1	0	0	0	0	0	0	0	0	1	0	0	0	0	0	0	1	0	1	1	0	1	1	1	1	1	1	0	0	0	0	1	0	0
200242	Mali	Case	F	648 (648)	648	0	0	0	0	0	0	1	1	1	0	1	0	0	0	0	0	0	0	0	0	0	0	0	0	0	0	1	1	0	0	0	1	0	1	0	0	0	0	0	0	0	1	1	1
200444	Mali	Case	A	167 (10)	10	0	1	0	0	1	0	0	1	1	0	1	0	0	0	0	0	0	1	0	0	0	0	0	0	0	0	1	1	1	1	0	0	1	1	0	0	1	0	0	0	1	1	0	0
200809	Mali	Case	A	10 (10)	10	0	0	0	0	0	0	0	1	1	0	1	0	0	0	0	0	0	0	0	1	0	0	0	0	0	0	1	1	1	1	0	0	0	1	0	0	0	0	0	0	1	1	0	0
300003	Mozambique	Case	D	38 (38)	38	0	0	0	0	1	0	1	1	1	0	1	0	0	0	0	0	0	0	0	1	0	0	0	0	0	0	1	0	1	1	0	1	1	1	0	0	1	0	0	0	0	1	1	1
300010	Mozambique	Case	D	70	70	0	0	0	0	0	0	1	1	1	0	1	0	0	1	0	0	0	0	0	1	0	0	0	0	0	0	1	1	0	0	0	1	0	1	0	0	0	0	1	0	0	1	1	1
300013	Mozambique	Case	D	720	singleton	0	0	0	0	0	1	0	1	1	0	1	0	0	1	0	0	0	0	0	1	0	0	0	0	0	0	1	1	0	0	0	1	0	1	0	0	0	0	1	0	0	1	1	1
300014	Mozambique	Case	B1	453 (86)	453	0	0	0	0	0	1	0	1	0	0	1	0	0	0	0	0	0	0	0	1	0	0	0	0	0	0	1	1	1	1	0	0	0	1	0	1	0	0	0	0	0	0	1	1
300027	Mozambique	Case	B1	1196	singleton	0	0	0	0	0	0	0	1	0	0	1	0	0	0	0	0	0	0	0	1	0	0	0	0	0	0	1	0	0	0	0	0	1	1	0	1	1	0	0	0	0	0	0	0
300032	Mozambique	Case	A	48 (10)	4	0	0	0	0	0	0	0	1	1	0	1	0	0	0	0	0	0	0	0	1	0	0	0	0	0	0	0	0	0	0	0	0	0	1	0	0	0	0	0	0	1	1	0	0
300033	Mozambique	Case	D	449 (31)	31	0	0	0	0	0	0	0	1	1	0	1	0	0	0	0	0	0	0	0	0	0	0	0	0	0	0	1	0	0	0	0	1	0	1	0	0	0	0	0	0	0	1	1	1
300039	Mozambique	Case	B2	127	127	0	0	0	0	0	0	0	1	0	0	1	0	0	0	0	0	0	0	0	1	1	1	0	0	0	1	1	0	1	1	1	1	0	1	0	1	0	0	0	1	1	1	1	1
300062	Mozambique	Case	D	405 (405)	405	1	0	0	0	1	0	1	1	1	0	1	0	0	0	0	0	0	0	0	1	0	1	1	0	0	0	1	0	1	1	0	1	1	1	0	0	1	0	0	0	0	1	1	1
300068	Mozambique	Case	A	6438	singleton	0	0	0	0	0	0	1	1	0	0	0	0	0	0	0	1	0	0	0	0	0	0	0	0	0	0	0	0	0	0	0	0	0	1	0	0	0	0	0	0	0	1	0	0
300078	Mozambique	Case	B2	12310	95	0	0	0	0	0	0	0	1	0	0	1	0	0	0	0	0	0	1	0	1	0	1	1	0	0	0	1	1	1	1	0	1	1	1	1	1	1	0	0	0	1	1	1	1
300081	Mozambique	Case	A	1421	46	0	0	0	0	0	0	0	1	1	0	1	0	0	0	0	0	0	0	0	0	0	0	0	0	0	0	0	0	0	0	0	0	0	1	0	0	0	0	0	0	0	0	0	0
300082	Mozambique	Case	B1	12313	453	0	0	0	0	0	1	1	1	0	0	1	0	0	1	0	0	0	0	0	1	0	0	0	0	0	0	1	0	0	0	0	0	0	1	0	0	0	0	0	0	0	0	0	0
300089	Mozambique	Case	C	88 (23)	23	0	0	0	0	0	0	0	1	0	0	1	0	0	0	0	0	0	0	0	1	0	0	0	0	0	0	1	0	0	0	0	0	1	1	0	0	1	0	0	0	1	0	0	0
300091	Mozambique	Case	D	2076	394	0	0	0	0	0	0	0	1	1	0	1	0	0	1	0	0	0	0	0	1	0	0	0	0	0	0	1	0	0	0	0	1	0	1	0	0	0	0	0	0	0	1	1	1
300247	Mozambique	Case	A	10 (10)	10	0	0	0	0	0	0	0	1	1	0	1	0	0	0	0	0	0	0	0	1	0	0	0	0	0	0	1	1	0	0	0	0	0	1	0	0	0	0	0	0	1	1	0	0
300541	Mozambique	Case	D	69 (69)	69	0	0	0	0	0	0	0	1	1	0	1	0	0	0	0	0	0	0	0	1	0	0	0	0	0	0	1	0	0	0	0	1	0	1	0	0	0	0	0	0	0	1	1	1
300542	Mozambique	Case	A	361	361	0	0	0	0	0	0	0	1	1	0	0	0	0	0	0	0	0	0	0	1	0	0	0	0	0	0	1	1	0	0	0	0	0	1	0	0	0	0	0	0	1	0	0	0
400609	Kenya	Case	B1	12313	453	0	0	0	0	0	1	1	1	0	0	1	0	0	1	0	0	0	0	0	1	0	0	0	0	0	0	1	0	0	0	0	0	0	1	0	0	0	0	0	0	0	0	0	0
400611	Kenya	Case	B1	2073	singleton	0	0	0	0	0	0	1	1	1	0	1	0	0	0	0	0	0	0	0	1	0	0	0	0	0	0	1	0	0	0	0	0	0	1	0	0	0	0	0	0	0	0	0	0
400618	Kenya	Case	D	2914	349	0	0	0	0	0	0	1	1	1	0	1	0	0	0	0	0	0	0	0	0	0	0	0	0	0	0	1	0	0	0	0	1	0	1	0	0	0	0	1	0	0	1	1	1
400620	Kenya	Case	D	38 (38)	38	0	0	0	0	1	0	1	1	1	0	1	0	0	0	0	0	0	1	0	1	0	0	0	0	0	0	1	1	1	1	0	1	1	1	0	0	1	0	0	0	0	1	1	1
400622	Kenya	Case	D	12312	38	0	0	0	0	1	0	0	1	1	0	1	0	0	0	0	0	0	0	0	1	0	0	0	0	0	0	1	0	0	0	0	1	1	1	0	0	1	0	0	0	0	1	1	1
400628	Kenya	Case	B1	3580	singleton	0	0	0	0	0	0	1	1	0	0	1	1	0	0	0	0	0	1	0	1	0	0	0	0	0	0	1	1	0	0	0	0	0	1	0	0	0	0	0	0	0	0	0	0
400631	Kenya	Case	A	1294	361	0	0	0	0	0	0	0	1	1	0	1	0	0	0	0	0	0	0	0	1	0	0	0	0	0	0	1	0	0	0	0	0	0	1	0	0	0	0	0	0	1	0	0	0
400633	Kenya	Case	D	69 (69)	69	0	0	0	0	0	0	0	1	0	0	1	0	0	0	0	0	0	1	0	1	0	0	0	0	0	0	1	0	1	1	0	1	1	1	0	0	1	0	0	0	0	1	1	1
400634	Kenya	Case	cryptic I	485	485	0	0	0	0	0	0	0	1	0	0	1	0	0	1	0	0	0	0	0	0	0	0	0	0	0	0	1	1	0	0	0	1	0	1	0	0	0	0	1	0	1	1	1	1
400636	Kenya	Case	B1	12321	155	0	0	0	0	0	1	0	1	0	0	1	0	0	0	0	0	0	0	0	1	0	0	0	0	0	0	1	0	0	0	0	0	0	1	0	0	0	0	0	0	0	0	0	0
400645	Kenya	Case	B2	421 (95)	95	0	0	0	0	0	0	0	1	0	0	1	0	0	0	0	0	0	1	0	0	0	1	1	0	0	0	1	1	1	1	0	1	1	1	1	1	1	0	0	0	1	1	1	1
400653	Kenya	Case	B1	210	singleton	0	0	0	0	0	1	0	1	0	0	1	0	0	0	0	0	0	0	0	1	0	0	0	0	0	0	1	1	0	0	0	0	1	1	0	0	1	0	0	0	0	0	0	0
400660	Kenya	Case	B1	155 (155)	155	0	0	0	0	0	1	0	1	0	0	1	0	0	0	0	0	0	0	0	1	0	0	0	0	0	0	1	1	0	0	0	0	0	1	0	0	0	0	0	0	0	0	0	0
400783	Kenya	Case	A	398 (398)	398	0	0	0	0	0	0	0	1	1	0	0	0	0	0	0	0	0	0	0	1	0	0	0	0	0	0	0	0	0	0	0	0	0	1	0	0	0	0	0	0	0	0	0	0
400787	Kenya	Case	B2	827 (12)	12	0	0	0	0	0	0	1	0	0	0	1	0	0	0	0	0	0	1	0	1	1	1	1	0	0	1	1	0	1	1	1	1	1	1	1	1	1	0	0	1	1	1	1	1
400795	Kenya	Case	B1	13 (13)	13	0	0	0	0	0	1	0	1	0	0	1	0	0	0	0	0	0	1	0	1	0	0	0	0	0	0	1	1	0	0	0	0	0	1	0	0	0	0	0	0	0	0	0	0
400801	Kenya	Case	F	62	62	0	0	0	0	0	0	0	1	0	0	1	0	0	0	0	0	0	1	0	1	0	1	1	0	0	0	1	0	1	1	1	1	1	1	0	0	1	0	0	0	0	1	1	1
401656	Kenya	Case	B2	73 (73)	73	0	0	0	0	1	0	0	1	0	0	1	0	0	0	0	0	0	0	0	1	1	1	1	0	0	1	1	1	1	1	1	1	1	1	1	1	1	0	0	1	1	1	1	1
500001	India	Case	F	648 (648)	648	0	0	0	0	1	0	1	1	1	0	1	0	0	0	0	0	0	0	0	0	0	0	0	0	0	0	1	0	1	1	0	1	0	1	0	0	1	0	0	0	0	1	1	1
500002	India	Case	cryptic I	485	485	0	0	0	0	0	0	0	1	0	0	1	0	0	1	0	0	0	0	0	0	0	0	0	0	0	0	1	1	0	0	0	1	0	1	0	0	0	0	1	0	1	1	1	1
500003	India	Case	A	757	757	0	0	0	0	0	0	1	1	0	0	0	0	0	0	0	0	0	0	0	0	0	0	0	0	0	0	0	1	1	1	0	0	1	1	0	0	1	0	0	0	1	1	0	0
500005	India	Case	A	757	757	0	0	0	0	0	0	1	1	0	0	0	0	0	0	0	0	0	0	0	0	0	0	0	0	0	0	0	1	1	1	0	0	1	1	0	0	1	0	0	0	1	1	0	0
500006	India	Case	F	648 (648)	648	0	0	0	0	1	0	1	1	1	0	1	0	0	0	0	0	0	0	0	0	0	0	0	0	0	0	1	1	0	0	0	1	1	1	0	0	1	0	0	0	0	1	1	1
500010	India	Case	F	648 (648)	648	0	0	0	0	1	0	1	1	1	0	1	0	0	0	0	0	0	0	0	0	0	0	0	0	0	0	1	1	0	0	0	1	1	1	0	0	1	0	0	0	0	1	1	1
500012	India	Case	A	7027	757	0	0	0	0	0	0	0	1	1	0	1	0	0	0	0	0	0	0	0	0	0	0	0	0	0	0	0	0	0	0	0	0	0	1	0	0	0	0	0	0	1	1	0	0
500013	India	Case	A	7027	757	0	0	0	0	0	0	0	1	1	0	1	0	0	0	0	0	0	0	0	0	0	0	0	0	0	0	0	0	0	0	0	0	0	1	0	0	0	0	0	0	1	1	0	0
500016	India	Case	B1	4388	4388	0	0	0	0	0	0	0	1	0	0	1	0	0	0	0	0	0	0	0	1	0	0	0	0	0	0	1	0	0	0	0	0	0	1	0	1	0	0	0	0	0	0	0	0
500019	India	Case	F	648 (648)	648	0	0	0	0	0	0	1	1	1	0	1	0	0	0	0	0	0	0	0	1	0	1	0	1	1	0	1	0	1	1	1	1	1	1	0	0	1	0	0	0	0	1	1	1
500021	India	Case	B1	4388	4388	0	0	0	0	0	0	0	1	0	0	1	0	0	0	0	0	0	0	0	1	0	0	0	0	0	0	1	0	0	0	0	0	0	1	0	1	0	0	0	0	0	0	0	0
500022	India	Case	A	757	757	0	0	0	0	0	0	1	1	0	0	0	0	0	0	0	0	0	0	0	0	0	0	0	0	0	0	0	1	1	1	0	0	1	1	0	0	1	0	0	0	1	1	0	0
500024	India	Case	A	4760	10	0	0	0	0	0	0	0	1	1	0	1	0	0	0	0	0	0	1	0	1	0	0	0	0	0	0	0	0	1	1	0	0	1	1	0	0	1	0	0	0	1	1	0	0
500027	India	Case	A	93 (168)	93	0	0	0	0	0	0	0	1	0	0	1	0	0	0	0	0	0	0	0	0	0	0	0	0	0	0	0	1	0	0	0	0	0	1	0	0	0	0	1	0	0	1	1	1
500029	India	Case	A	6784	3075	0	0	0	0	0	0	1	1	1	0	0	0	0	0	0	0	0	0	0	1	0	0	0	0	0	0	0	0	1	1	0	0	1	1	0	0	1	0	0	0	1	0	0	0
500032	India	Case	A	4760	10	0	0	0	0	0	0	0	1	1	0	1	0	0	0	0	0	0	1	0	1	0	0	0	0	0	0	0	0	1	1	0	0	1	1	0	0	1	0	0	0	1	1	0	0
500036	India	Case	A	4760	10	0	0	0	0	0	0	0	1	1	0	1	0	0	0	0	0	0	1	0	1	0	0	0	0	0	0	0	0	1	1	0	0	0	1	0	0	0	0	0	0	1	1	0	0
500037	India	Case	A	757	757	0	0	0	0	0	0	1	1	0	0	0	0	0	0	0	0	0	0	0	0	0	0	0	0	0	0	0	1	1	1	0	0	1	1	0	0	1	0	0	0	1	1	0	0
600001	Bangladesh	Case	A	206 (206)	206	0	0	0	0	0	0	0	1	1	0	1	0	0	0	0	0	0	0	0	1	0	0	0	0	0	0	1	0	0	0	0	0	0	1	0	0	0	0	0	0	1	1	0	0
600003	Bangladesh	Case	cryptic I	485	485	0	0	0	0	0	0	0	1	0	0	1	0	0	1	0	0	0	0	0	0	0	0	0	0	0	0	1	1	0	0	0	1	0	1	0	0	0	0	1	0	1	1	1	1
600007	Bangladesh	Case	D	2914 (349)	349	0	0	0	0	0	0	1	1	1	0	1	0	0	0	0	0	0	0	0	0	0	0	0	0	0	0	1	1	0	0	0	1	0	1	0	0	0	0	1	0	0	1	1	1
600008	Bangladesh	Case	B2	12 (12)	12	0	0	0	1	1	0	1	1	0	0	1	0	0	0	0	0	0	1	0	1	0	1	1	0	0	0	1	1	1	1	0	1	1	1	0	0	1	0	0	0	1	1	1	1
600009	Bangladesh	Case	A	1139	46	0	0	0	0	0	0	1	1	1	0	1	0	0	0	0	0	0	0	0	1	0	0	0	0	0	0	1	0	0	0	0	0	0	1	0	0	0	0	1	0	0	0	0	0
600010	Bangladesh	Case	C	23 (23)	23	0	0	0	0	0	0	0	1	0	0	1	0	0	0	0	0	0	0	0	1	0	0	0	0	0	0	1	0	1	1	0	0	1	1	0	1	1	0	0	0	1	0	0	0
600013	Bangladesh	Case	D	394 (394)	394	0	0	0	0	0	0	1	1	1	0	1	0	0	0	0	0	0	0	0	1	0	0	0	0	0	0	1	0	0	0	0	1	0	1	0	0	0	0	1	0	0	1	1	1
600021	Bangladesh	Case	D	2914 (349)	349	0	0	0	0	0	0	1	1	1	0	1	0	0	0	0	0	0	0	0	0	0	0	0	0	0	0	1	0	0	0	0	1	0	1	0	0	0	0	1	0	0	1	1	1
600024	Bangladesh	Case	D	394 (394)	394	0	0	0	0	0	0	0	1	1	0	1	0	0	1	0	0	0	0	0	1	0	0	0	0	0	0	1	0	0	0	0	1	0	1	0	0	0	0	0	0	0	1	1	1
600036	Bangladesh	Case	A	1312	4	0	0	0	0	0	0	0	1	1	0	0	0	0	0	0	0	0	0	0	1	0	0	0	0	0	0	0	0	0	0	0	0	0	1	0	0	0	0	0	0	1	1	1	1
600039	Bangladesh	Case	B1	443 (205)	443	0	0	0	0	0	1	0	1	0	0	1	0	0	0	0	0	0	0	0	1	0	0	0	0	0	0	1	1	0	0	0	0	1	1	0	0	1	0	0	0	0	0	0	0
600043	Bangladesh	Case	B1	58 (155)	155	0	0	0	0	0	1	0	1	0	0	1	0	0	0	0	0	0	0	0	1	0	0	0	0	0	0	1	1	1	1	0	0	1	1	0	1	1	0	0	0	0	0	0	0
600045	Bangladesh	Case	A	46 (46)	46	1	0	0	0	1	0	1	1	0	0	1	0	0	0	0	0	0	0	0	0	0	0	0	0	0	0	1	1	1	1	0	0	1	1	0	0	1	0	0	0	0	0	0	0
600047	Bangladesh	Case	cryptic I	485	485	0	0	0	0	0	0	0	1	0	0	1	0	0	1	0	0	0	0	0	0	0	0	0	0	0	0	1	1	0	0	0	1	0	1	0	0	0	0	1	0	1	1	1	1
600055	Bangladesh	Case	A	8308	757	0	0	0	0	0	0	0	1	0	0	1	0	0	0	0	0	0	0	0	1	0	0	0	0	0	0	0	1	1	1	0	0	1	1	0	0	1	0	0	0	1	1	0	0
600059	Bangladesh	Case	A	10 (10)	10	0	0	0	0	0	0	0	1	1	0	1	0	0	0	0	0	0	0	0	0	0	0	0	0	0	0	0	1	0	0	0	0	0	1	0	0	0	0	0	0	1	1	0	0
600066	Bangladesh	Case	B1	906	224	0	0	0	0	0	0	0	1	1	0	0	0	0	0	0	0	0	0	0	1	0	0	0	0	0	0	1	1	0	0	0	0	0	1	0	0	0	0	0	0	0	0	0	0
600068	Bangladesh	Case	B1	162 (469)	517	0	0	0	0	0	1	1	1	0	0	1	0	0	0	0	0	0	0	0	1	0	0	0	0	0	0	1	0	0	0	0	0	1	1	0	1	1	0	0	0	0	0	0	0
600071	Bangladesh	Case	B2	131 (131)	131	0	0	0	0	0	0	0	1	0	0	1	0	0	0	0	0	0	0	0	1	0	0	0	0	0	0	1	1	1	1	1	1	1	1	0	0	1	0	0	0	1	1	1	1
600072	Bangladesh	Case	D	69 (69)	69	0	0	0	0	0	0	0	1	1	0	1	0	0	0	0	0	0	0	0	1	0	0	0	0	0	0	1	0	1	1	0	1	1	1	0	0	1	0	0	0	0	1	1	1
600074	Bangladesh	Case	A	1421	46	0	0	0	0	0	0	1	1	1	0	1	0	0	0	0	0	0	0	0	1	0	0	0	0	0	0	1	0	1	1	0	0	1	1	0	0	1	0	0	0	0	0	0	0
600075	Bangladesh	Case	A	1312	4	0	0	0	1	1	0	0	1	1	0	0	0	0	0	0	0	0	1	0	1	0	0	0	0	0	0	1	1	1	1	0	0	0	1	0	0	1	0	0	0	1	1	1	1
600077	Bangladesh	Case	C	410 (23)	23	0	0	0	0	0	0	0	1	0	0	1	0	0	0	0	0	0	0	0	1	0	0	0	0	0	0	1	0	0	0	0	0	0	1	0	1	0	0	0	0	1	0	0	0
600078	Bangladesh	Case	A	206 (206)	206	0	0	0	0	0	0	0	1	1	0	0	0	0	0	0	0	0	0	0	1	0	0	0	0	0	0	0	0	1	1	0	0	0	1	0	0	0	0	0	0	1	1	0	0
700001	Pakistan	Case	D	69 (69)	69	0	0	0	0	0	0	0	1	0	0	1	0	0	0	0	0	0	0	0	1	0	1	1	0	0	0	1	0	1	1	0	1	1	1	0	0	1	0	0	0	0	1	1	1
700005	Pakistan	Case	C	5024	977	0	0	0	0	0	0	1	1	0	0	1	0	0	0	0	0	0	0	0	1	0	0	0	0	0	0	1	1	1	1	0	0	0	1	0	0	0	0	0	0	0	0	0	0
700009	Pakistan	Case	D	7395	405	1	0	0	0	1	0	1	1	1	0	1	0	0	0	0	0	0	0	0	1	0	0	0	0	0	0	1	1	1	1	0	1	1	1	0	0	1	0	0	0	0	1	0	0
700013	Pakistan	Case	A	1178	singleton	0	0	0	0	0	0	0	1	1	0	1	0	0	0	0	0	0	0	0	0	0	0	0	0	0	0	0	0	0	0	0	0	0	1	0	0	0	0	0	0	0	1	0	0
700014	Pakistan	Case	B2	636	636	0	1	0	0	1	0	1	1	0	0	1	0	0	0	0	0	0	0	0	0	0	0	0	0	0	0	1	1	1	1	0	1	0	1	0	0	1	0	0	1	1	1	1	1
700016	Pakistan	Case	D	394 (394)	394	0	0	0	0	0	0	0	1	1	0	1	0	0	0	0	0	0	1	0	0	0	0	0	0	0	0	1	0	1	1	0	1	1	1	0	0	1	0	0	0	0	1	0	0
700017	Pakistan	Case	other	120	120	0	0	0	0	1	1	0	1	0	0	0	0	0	0	0	0	0	0	0	0	0	0	0	0	0	0	0	0	1	1	0	0	1	1	0	0	1	0	0	0	0	0	0	0
700019	Pakistan	Case	D	2348	405	0	0	0	0	0	0	0	1	1	0	1	0	0	0	0	0	0	0	0	1	0	0	0	0	0	0	1	0	1	1	0	1	1	1	1	0	1	0	0	0	0	1	1	1
700020	Pakistan	Case	A	167 (10)	10	0	0	0	0	0	0	0	1	1	0	1	0	0	0	0	0	0	0	0	0	0	0	0	0	0	0	1	1	0	0	0	0	1	1	0	0	1	0	0	0	1	1	0	0
700167	Pakistan	Case	C	410 (23)	23	0	0	0	0	0	0	0	1	0	0	1	0	0	0	0	0	0	0	1	1	0	0	0	0	0	0	1	0	0	0	0	0	0	1	0	0	0	0	0	0	1	0	0	0
700477	Pakistan	Case	D	394 (394)	394	0	0	0	0	0	0	0	1	1	0	1	0	0	0	0	0	0	0	0	1	0	0	0	0	0	0	1	0	0	0	0	1	0	1	0	0	0	0	1	0	0	1	1	1
700481	Pakistan	Case	C	12289	423	0	0	0	0	0	0	0	1	0	0	0	0	0	1	0	0	0	0	1	1	0	0	0	0	0	0	0	0	1	1	0	0	0	1	0	0	0	0	1	0	1	0	0	0
700486	Pakistan	Case	B1	448 (448)	448	0	0	0	0	0	1	0	1	0	0	1	0	0	0	0	0	0	0	0	1	0	0	0	0	0	0	1	1	0	0	0	0	0	1	0	0	0	0	0	0	0	0	0	0
700487	Pakistan	Case	C	88 (23)	23	0	0	0	0	1	0	0	1	0	0	1	0	0	0	0	0	0	1	0	1	0	0	0	0	0	0	1	0	1	1	0	0	1	1	0	0	1	1	0	0	1	0	0	0
700489	Pakistan	Case	D	394 (394)	394	0	0	0	0	0	0	0	1	1	0	1	0	0	0	0	0	0	0	0	1	0	0	0	0	0	0	1	0	0	0	0	1	0	1	0	0	0	0	1	0	0	1	1	1
700490	Pakistan	Case	cryptic I	9506	singleton	0	0	0	0	0	0	1	1	0	1	1	0	0	0	0	0	0	0	0	1	0	0	0	0	0	0	1	1	0	0	0	1	0	1	0	0	0	0	0	0	1	1	0	0
700491	Pakistan	Case	G	844	117	1	0	0	0	1	1	1	1	0	0	1	0	0	0	0	0	0	0	0	1	0	0	0	0	0	0	1	1	1	1	1	1	1	1	0	0	1	0	0	0	0	1	0	0
700496	Pakistan	Case	F	2141	2141	0	1	0	0	1	0	0	0	1	0	1	0	0	0	0	0	0	0	0	0	0	0	0	0	0	0	1	0	1	1	1	1	1	1	1	0	1	0	0	0	0	1	1	1
700497	Pakistan	Case	A	12299	540	0	0	0	0	0	0	0	1	0	0	1	0	0	0	0	1	1	0	0	0	0	0	0	0	0	0	1	0	0	0	0	0	0	1	0	0	0	0	0	0	0	0	0	0
700498	Pakistan	Case	A	48 (10)	4	0	0	0	0	0	0	0	1	1	0	1	0	0	0	0	0	0	0	0	0	0	0	0	0	0	0	1	0	1	1	0	0	1	1	1	0	1	0	0	0	1	1	0	0
100014	Gambia	Control	B1	1325	singleton	0	0	0	0	0	1	1	0	0	0	1	0	0	0	0	0	0	0	0	1	0	0	0	0	0	0	1	1	1	1	0	0	0	1	0	0	0	0	0	0	0	0	0	0
100016	Gambia	Control	D	69 (69)	69	0	0	0	0	0	0	0	1	1	0	1	0	0	0	0	0	0	0	0	1	0	0	0	0	0	0	1	0	1	1	0	1	1	1	0	0	1	0	0	0	0	1	0	0
100055	Gambia	Control	A	93 (168)	93	0	0	0	0	0	0	0	1	0	0	1	0	0	0	0	0	0	0	0	1	0	0	0	0	0	0	1	0	0	0	0	0	0	1	0	0	0	0	1	0	0	1	1	0
100073	Gambia	Control	B2	131 (131)	131	0	0	0	1	1	0	0	1	0	0	1	0	0	0	0	0	0	0	0	1	0	0	0	0	0	0	1	0	1	1	1	1	1	1	0	0	1	0	0	0	1	1	1	1
100102	Gambia	Control	A	757	757	0	0	0	0	0	0	1	1	0	0	0	0	0	0	0	0	0	0	0	1	0	0	0	0	0	0	0	1	1	1	0	0	1	1	0	0	1	0	0	0	1	1	0	0
100139	Gambia	Control	D	38 (38)	38	0	0	0	0	1	0	1	1	1	0	1	0	0	0	0	0	0	1	0	1	0	0	0	0	0	0	1	1	1	1	0	1	1	1	0	0	1	0	0	0	0	1	1	1
100167	Gambia	Control	A	43 (10)	10	0	0	0	0	0	0	0	0	0	0	0	0	0	0	0	0	0	0	0	1	0	0	0	0	0	0	0	0	1	1	0	0	0	1	0	0	0	0	0	0	1	1	0	0
100181	Gambia	Control	E	2614	singleton	0	0	0	0	0	0	1	1	1	0	1	0	0	0	0	0	0	0	0	1	0	0	0	0	0	0	1	0	0	0	0	0	0	1	0	0	0	0	0	0	0	1	0	0
100187	Gambia	Control	A	10 (10)	10	0	0	0	0	0	0	0	1	1	0	1	0	0	0	0	0	0	0	0	1	0	0	0	0	0	0	0	0	1	1	0	0	1	1	0	0	1	0	0	0	1	1	1	1
100189	Gambia	Control	B1	224	224	0	0	0	0	0	0	0	1	1	0	1	0	0	0	0	0	0	0	0	1	0	0	0	0	0	0	1	0	0	0	0	0	0	1	0	0	0	0	0	0	0	0	0	0
100190	Gambia	Control	B2	131 (131)	131	0	0	0	0	0	0	0	1	0	0	1	0	0	0	0	0	0	0	0	1	0	0	0	0	0	0	1	1	1	1	1	1	1	1	0	0	1	0	0	0	1	1	1	1
100209	Gambia	Control	B1	101 (101)	101	0	0	0	0	0	1	1	1	0	0	1	0	0	0	0	0	0	0	0	1	0	0	0	0	0	0	1	0	1	1	0	0	0	1	0	0	0	0	0	0	0	0	0	0
100221	Gambia	Control	D	70	70	0	0	0	0	0	0	1	1	1	0	1	0	0	1	0	1	0	0	0	1	0	0	0	0	0	0	1	1	0	0	0	1	0	1	0	0	0	0	1	0	0	1	1	1
100247	Gambia	Control	other	10190	singleton	0	0	0	0	0	0	0	1	0	0	0	0	0	0	0	0	0	0	0	0	0	0	0	0	0	0	0	1	0	0	0	0	0	1	0	0	0	0	0	0	1	1	0	0
100248	Gambia	Control	cryptic I	485	485	0	0	0	0	0	0	0	1	0	0	0	0	0	1	0	0	0	0	0	0	0	0	0	0	0	0	0	1	0	0	0	1	0	1	0	0	0	0	1	0	1	1	1	1
100300	Gambia	Control	D	394 (394)	394	0	0	0	0	0	0	0	1	1	0	1	0	0	0	0	0	0	0	0	1	0	0	0	0	0	0	1	0	0	0	0	1	0	1	0	0	0	0	0	0	0	1	1	1
100305	Gambia	Control	A	226 (226)	226	0	0	0	0	0	0	0	1	0	0	0	0	0	0	0	0	0	0	0	1	0	0	0	0	0	0	0	0	0	0	0	0	0	1	0	0	0	0	0	0	0	1	0	0
100312	Gambia	Control	A	43 (10)	10	0	0	0	0	0	0	0	0	0	0	0	0	0	0	0	0	0	0	0	1	0	0	0	0	0	0	0	0	1	1	0	0	0	1	0	0	0	0	0	0	1	1	0	0
100315	Gambia	Control	B1	191	singleton	0	0	0	0	0	0	0	1	0	0	1	0	0	0	0	0	0	0	0	1	0	0	0	0	0	0	1	0	0	0	0	0	0	1	0	0	0	0	0	0	0	0	0	0
100346	Gambia	Control	D	70	70	0	0	0	0	0	0	1	1	1	0	1	0	0	0	0	0	0	0	0	1	0	0	0	0	0	0	1	0	0	0	0	1	0	1	0	0	0	0	1	0	0	1	1	1
100354	Gambia	Control	B1	155 (155)	155	0	0	0	0	0	1	0	1	0	0	1	0	0	0	0	0	0	0	0	1	0	0	0	0	0	0	1	0	0	0	0	0	0	1	0	0	0	0	0	0	0	0	0	0
100426	Gambia	Control	B2	95 (95)	95	0	0	0	0	0	0	0	1	0	0	1	0	0	0	0	0	0	1	0	1	0	1	1	0	0	0	1	0	1	1	0	1	1	1	1	1	1	0	0	0	1	1	1	1
100434	Gambia	Control	D	12320	349	0	0	0	0	0	0	1	1	1	0	0	0	0	0	0	0	0	0	0	1	0	0	0	0	0	0	1	1	0	0	0	1	0	1	0	0	0	0	1	0	0	1	1	1
200033	Mali	Control	cryptic I	485	485	0	0	0	0	0	0	0	1	0	0	1	0	0	1	0	0	0	0	0	0	0	0	0	0	0	0	1	1	0	0	0	1	0	1	0	0	0	0	1	0	1	1	1	1
200048	Mali	Control	B2	127	127	0	0	0	0	0	0	0	1	0	0	1	0	0	0	0	0	0	0	0	1	1	1	0	1	1	1	1	1	1	1	1	1	0	1	0	1	0	0	0	1	1	1	1	1
200051	Mali	Control	A	93 (168)	93	0	0	0	0	0	0	0	1	0	0	1	0	0	0	0	0	0	0	0	1	0	0	0	0	0	0	0	0	0	0	0	0	0	1	0	0	0	0	0	0	0	1	1	0
200086	Mali	Control	cryptic I	485	485	0	0	0	0	0	0	0	1	0	0	1	0	0	1	0	0	0	0	0	0	0	0	0	0	0	0	1	1	0	0	0	1	0	1	0	0	0	0	1	0	1	1	1	1
200087	Mali	Control	D	69 (69)	69	0	0	0	0	0	0	0	1	0	0	1	0	0	0	0	0	0	1	0	1	0	1	1	0	0	0	1	0	1	1	0	1	1	1	0	0	1	0	0	0	0	1	1	1
200088	Mali	Control	A	10 (10)	10	0	0	0	0	0	0	0	1	1	0	1	0	0	0	0	0	0	0	0	1	0	0	0	0	0	0	1	0	0	0	0	0	0	1	0	0	0	0	0	0	1	1	0	0
200089	Mali	Control	B1	155 (155)	155	0	0	0	0	0	1	0	1	0	0	1	0	0	0	0	0	0	0	0	1	0	0	0	0	0	0	1	0	0	0	0	0	0	1	0	0	0	0	0	0	0	0	0	0
200090	Mali	Control	A	10 (10)	10	0	0	0	0	0	0	0	1	1	0	1	0	0	0	0	0	0	0	0	1	0	0	0	0	0	0	1	0	1	1	0	0	1	1	0	0	1	0	0	0	1	1	1	1
200093	Mali	Control	cryptic I	485	485	0	0	0	0	0	0	0	1	0	0	1	0	0	1	0	0	0	0	0	0	0	0	0	0	0	0	1	1	0	0	0	1	0	1	0	0	0	0	1	0	1	1	1	1
200094	Mali	Control	D	2076	394	0	0	0	0	0	0	0	1	0	0	1	0	0	1	0	0	0	0	0	1	0	0	0	0	0	0	1	0	0	0	0	1	0	1	0	0	0	0	0	0	0	1	1	1
200162	Mali	Control	B1	12300	12300	0	0	0	0	0	1	1	1	0	1	1	0	0	0	0	0	0	0	0	1	0	0	0	0	0	0	1	0	0	0	0	0	0	1	0	0	0	0	0	0	0	0	0	0
200164	Mali	Control	G	1163	singleton	0	0	0	0	0	0	1	1	0	0	1	0	0	0	0	0	0	0	0	0	0	0	0	0	0	0	1	1	1	1	0	1	1	1	0	0	1	0	0	0	0	1	0	0
200166	Mali	Control	D	2914	349	0	0	0	0	0	0	1	1	1	0	1	0	0	0	0	0	0	0	0	0	0	0	0	0	0	0	1	0	0	0	0	1	0	1	0	0	0	0	1	0	0	1	1	1
200170	Mali	Control	A	10 (10)	10	0	0	0	0	0	0	0	1	0	0	1	0	0	0	0	0	0	0	0	1	0	0	0	0	0	0	1	0	1	1	0	0	0	1	0	0	0	0	1	0	1	1	0	0
200212	Mali	Control	B1	155 (155)	155	0	0	0	0	0	1	0	1	0	0	1	0	0	0	0	0	0	0	0	1	0	0	0	0	0	0	1	0	0	0	0	0	0	1	0	0	0	0	0	0	0	0	0	0
200505	Mali	Control	F	12323	648	0	0	0	0	0	0	1	1	1	0	1	0	0	0	0	0	0	0	0	1	0	0	0	0	0	0	1	1	0	0	0	1	0	1	0	0	0	0	0	0	0	1	1	1
203449	Mali	Control	A	5386	singleton	0	0	0	0	0	0	0	1	1	0	1	0	0	1	0	0	0	0	0	1	0	0	0	0	0	0	1	1	0	0	0	0	0	1	0	0	0	0	1	0	0	1	0	0
300092	Mozambique	Control	A	1312	4	0	0	0	1	1	0	0	1	1	0	0	0	0	0	0	0	0	1	0	1	0	0	0	0	0	0	1	0	1	1	0	0	1	1	0	0	1	0	0	0	1	1	0	0
300188	Mozambique	Control	cryptic I	485	485	0	0	0	0	0	0	0	1	0	0	1	0	0	0	0	0	0	0	0	1	0	0	0	0	0	0	1	1	0	0	0	1	0	1	0	0	0	0	1	0	1	1	1	1
300193	Mozambique	Control	B1	2178	2178	0	0	0	0	0	1	0	1	0	0	1	0	0	0	0	0	0	0	0	1	0	0	0	0	0	0	1	0	0	0	0	0	0	1	0	0	0	0	0	0	0	0	0	0
300198	Mozambique	Control	A	746	746	0	0	0	0	1	0	1	1	1	0	1	0	0	0	0	0	0	0	0	0	0	0	0	0	0	0	0	0	1	1	0	0	1	1	0	0	1	0	0	0	1	1	0	0
300416	Mozambique	Control	A	167 (10)	10	1	0	0	0	1	0	0	1	1	0	1	0	0	0	0	0	0	1	0	0	0	0	0	0	0	0	1	0	1	1	0	0	1	1	0	0	1	0	0	0	1	1	0	0
300418	Mozambique	Control	cryptic I	3057	singleton	0	0	0	0	0	1	0	1	0	0	1	0	0	0	0	0	0	0	0	1	0	0	0	0	0	0	1	0	0	0	0	1	0	1	0	0	0	0	0	0	1	1	0	0
300422	Mozambique	Control	B1	2178	2178	0	0	0	0	0	0	0	1	0	0	1	0	0	0	0	0	0	0	0	1	0	0	0	0	0	0	1	1	0	0	0	0	0	1	0	0	0	0	0	0	0	0	0	0
300428	Mozambique	Control	B1	155 (155)	155	0	0	0	0	0	1	0	1	0	0	1	0	0	0	0	0	0	0	0	1	0	0	0	0	0	0	1	0	0	0	0	0	0	1	0	0	0	0	0	0	0	0	0	0
300437	Mozambique	Control	A	12318	singleton	0	0	0	0	0	0	0	1	1	0	1	0	0	0	0	0	0	0	0	1	0	0	0	0	0	0	1	1	0	0	0	0	0	1	0	0	0	0	0	0	0	1	0	0
300438	Mozambique	Control	cryptic I	485	485	0	0	0	0	0	0	0	1	0	0	1	0	0	1	0	0	0	0	0	0	0	0	0	0	0	0	1	1	0	0	0	1	0	1	0	0	0	0	0	0	1	1	1	1
300439	Mozambique	Control	A	226 (226)	226	0	0	0	0	0	0	1	1	0	0	0	0	0	0	0	0	0	0	0	0	0	0	0	0	0	0	0	0	1	1	0	0	0	1	0	0	0	0	0	0	0	1	0	0
300441	Mozambique	Control	B1	173	173	0	0	0	0	0	0	1	1	0	0	1	0	1	0	0	0	0	0	1	1	0	0	0	0	0	0	1	1	0	0	0	0	0	1	0	0	0	0	0	0	0	0	0	0
300444	Mozambique	Control	D	12316	31	0	0	0	0	0	0	0	1	1	0	1	0	0	0	0	0	0	0	0	0	0	0	0	0	0	0	1	0	1	1	0	1	1	1	0	0	1	0	0	0	0	1	1	1
300446	Mozambique	Control	cryptic I	485	485	0	0	0	0	0	0	0	1	0	0	1	0	0	1	0	0	0	0	0	0	0	0	0	0	0	0	1	1	0	0	0	1	0	1	0	0	0	0	1	0	1	1	1	1
300456	Mozambique	Control	B1	12317	2178	0	0	0	0	0	1	0	1	0	0	1	0	0	0	0	0	0	1	0	1	0	0	0	0	0	0	1	1	0	0	0	0	0	1	0	0	0	0	0	0	0	0	0	0
300485	Mozambique	Control	B2	131 (131)	131	0	0	0	0	0	0	0	1	0	0	1	0	0	0	0	0	0	0	0	1	0	0	0	0	0	0	1	1	1	1	1	1	1	1	0	0	1	0	0	0	1	1	1	1
300486	Mozambique	Control	A	206 (206)	206	0	0	0	0	0	0	0	1	0	0	1	0	0	0	0	0	0	0	0	1	0	0	0	0	0	0	1	0	0	0	0	0	0	1	0	0	0	0	0	0	1	1	0	0
300490	Mozambique	Control	A	12315	93	0	0	0	0	0	0	0	1	0	0	1	0	0	0	0	0	0	0	0	0	0	0	0	0	0	0	0	0	0	0	0	0	0	1	0	0	0	0	0	0	0	1	0	0
300491	Mozambique	Control	A	93 (168)	93	0	0	0	0	0	0	0	1	0	0	1	0	0	0	0	0	0	0	0	1	0	0	0	0	0	0	1	1	0	0	0	0	0	1	0	0	0	0	1	0	0	1	1	0
300494	Mozambique	Control	B1	188	188	0	0	0	0	0	1	0	1	0	0	1	0	0	0	0	0	0	1	0	1	0	0	0	0	0	0	1	0	0	0	0	0	0	1	0	0	0	0	0	0	0	0	0	0
300537	Mozambique	Control	D	449 (31)	31	0	0	0	0	0	0	0	1	1	0	1	0	0	0	0	0	0	0	0	0	0	1	1	0	0	0	1	0	0	0	0	1	1	1	0	0	1	0	0	0	0	1	1	1
400615	Kenya	Control	B1	2178	2178	0	0	0	0	0	1	0	1	0	0	1	0	0	1	0	0	0	0	0	1	0	0	0	0	0	0	0	1	0	0	0	0	0	1	0	0	0	0	0	0	0	0	0	0
400621	Kenya	Control	A	10 (10)	10	0	0	0	0	0	0	0	1	0	0	0	0	0	0	0	0	0	0	0	1	0	0	0	0	0	0	0	1	0	0	0	0	0	1	0	0	0	0	1	0	1	1	1	1
400625	Kenya	Control	B2	73 (73)	73	0	0	0	0	0	0	0	1	0	0	1	0	0	0	0	0	0	1	0	1	1	1	1	0	0	1	1	1	1	1	1	1	1	1	1	1	1	0	0	1	1	1	1	1
400627	Kenya	Control	B1	2602	singleton	0	0	0	0	0	0	0	1	0	0	1	0	0	0	0	0	0	0	0	1	0	0	0	0	0	0	1	0	0	0	0	0	1	1	0	0	1	0	0	0	0	0	0	0
400629	Kenya	Control	B1	12311	12296	0	0	0	0	0	0	0	1	0	0	1	0	0	0	0	0	0	0	0	1	0	0	0	0	0	0	0	0	0	0	0	0	0	1	0	0	0	0	0	0	0	0	0	0
400630	Kenya	Control	D	69 (69)	69	0	0	0	0	1	0	0	1	1	0	1	0	0	0	0	0	0	1	0	1	0	0	0	0	0	0	1	1	1	1	0	1	1	1	0	0	1	0	0	0	0	1	1	1
400632	Kenya	Control	B1	9453	101	0	0	0	0	0	0	1	1	0	0	1	0	0	0	0	0	0	0	0	1	0	0	0	0	0	0	1	0	1	1	0	0	1	1	0	1	1	0	0	0	0	0	0	0
400637	Kenya	Control	D	449 (31)	31	0	0	0	0	0	0	0	1	1	0	1	0	0	0	0	0	0	0	0	0	0	0	0	0	0	0	1	0	1	1	0	1	0	1	0	0	0	0	0	0	0	1	1	1
400639	Kenya	Control	B1	448 (448)	448	0	0	0	0	0	1	0	1	0	0	1	0	0	0	0	0	0	0	0	1	0	0	0	0	0	0	1	0	0	0	0	0	0	1	0	0	0	0	0	0	0	0	0	0
400641	Kenya	Control	B1	1730	singleton	0	0	0	0	0	1	0	1	0	0	1	0	0	0	0	0	0	0	0	1	0	0	0	0	0	0	1	0	0	0	0	0	0	1	0	0	0	0	0	0	0	0	0	0
400647	Kenya	Control	A	2705	singleton	0	0	0	0	0	0	1	1	0	0	1	0	0	0	0	0	0	0	0	1	0	0	0	0	0	0	0	0	0	0	0	0	0	1	0	1	0	0	0	0	0	1	0	0
400648	Kenya	Control	A	10 (10)	10	0	0	0	0	0	0	0	1	1	0	1	0	0	0	0	0	0	0	0	0	0	0	0	0	0	0	1	1	1	1	0	0	0	1	0	0	0	0	0	0	1	0	0	0
400659	Kenya	Control	A	46 (46)	46	0	0	0	0	0	0	0	1	0	0	0	0	0	0	0	0	0	0	0	0	0	0	0	0	0	0	1	1	0	0	0	0	0	1	0	0	0	0	0	0	0	0	0	0
400661	Kenya	Control	D	449 (31)	31	0	0	0	0	0	0	0	1	1	0	1	0	0	0	0	0	0	0	0	0	0	1	1	0	0	0	1	1	0	0	0	1	1	1	0	0	1	0	0	0	0	1	1	1
400678	Kenya	Control	B1	2160 (205)	2016	0	0	0	0	0	1	0	1	0	0	1	0	0	0	0	0	0	0	0	1	0	0	0	0	0	0	1	0	0	0	0	0	0	1	0	0	0	0	0	0	0	0	0	0
400782	Kenya	Control	E	11660	2064	0	0	0	0	0	0	1	1	1	0	0	0	0	0	0	0	0	1	0	1	0	0	0	0	0	0	0	1	1	1	0	1	1	1	0	0	1	0	0	0	0	1	0	0
400784	Kenya	Control	A	12324	singleton	0	0	0	0	0	0	1	1	0	0	1	0	0	1	0	0	0	0	0	1	0	0	0	0	0	0	1	1	0	0	0	0	0	1	0	0	0	0	0	0	0	1	0	0
400786	Kenya	Control	A	1434	singleton	0	0	0	0	0	0	0	1	0	0	0	0	0	1	0	0	0	0	0	0	0	0	0	0	0	0	0	1	0	0	0	0	0	1	0	0	0	0	0	0	0	0	0	0
400790	Kenya	Control	D	38 (38)	38	0	0	0	0	0	0	1	1	1	0	1	0	0	0	0	0	0	1	0	1	0	0	0	0	0	0	1	1	0	0	0	1	0	1	0	0	0	1	1	0	0	1	1	1
400793	Kenya	Control	A	4238	10	0	0	0	0	0	0	0	1	1	0	0	0	0	0	0	0	0	0	0	0	0	0	0	0	0	0	1	0	0	0	0	0	0	1	0	0	0	0	0	0	1	1	0	0
400794	Kenya	Control	D	405 (405)	405	0	0	0	0	1	0	1	1	1	0	1	0	0	0	0	0	0	1	0	1	0	0	0	0	0	0	1	1	1	0	0	1	1	1	0	0	1	1	0	0	0	1	1	1
400796	Kenya	Control	B1	1125	singleton	0	0	0	0	0	1	0	1	0	0	1	0	0	1	0	0	0	0	0	1	0	0	0	0	0	0	1	0	0	0	0	0	0	1	0	0	0	0	0	0	0	0	0	0
400802	Kenya	Control	A	167 (10)	10	0	0	0	0	0	0	0	1	1	0	1	0	0	0	0	0	0	1	0	0	0	0	0	0	0	0	1	1	1	1	0	0	1	1	0	0	1	0	0	0	1	1	0	0
400994	Kenya	Control	B1	12298	101	0	0	0	0	0	1	1	1	0	0	1	0	0	0	0	0	0	1	0	1	0	0	0	0	0	0	1	1	0	0	0	0	0	1	0	0	0	0	0	0	0	0	0	0
401417	Kenya	Control	other	120	120	0	0	0	0	0	0	0	1	0	0	0	0	0	0	0	0	0	0	0	0	0	0	0	0	0	0	0	0	0	0	0	0	1	1	0	0	1	0	0	0	0	0	0	0
401651	Kenya	Control	B1	2522	singleton	0	0	0	0	0	0	0	1	0	0	1	0	0	1	0	0	0	0	0	1	0	0	0	0	0	0	1	0	0	0	0	0	0	1	0	0	0	0	0	0	0	0	0	0
401653	Kenya	Control	A	2601	singleton	0	0	0	0	0	0	1	1	0	0	0	0	0	1	0	0	0	0	0	1	0	0	0	0	0	0	0	1	0	0	0	0	0	1	0	0	0	0	0	0	0	1	0	0
500111	India	Control	F	648 (648)	648	0	0	0	0	0	0	1	1	1	0	1	0	0	0	0	0	0	0	0	1	0	0	0	0	0	0	1	0	1	1	1	1	0	1	0	0	0	0	0	0	0	1	1	1
500112	India	Control	B1	443 (205)	443	0	0	0	0	0	1	0	1	0	0	1	0	0	0	0	0	0	0	0	1	0	0	0	0	0	0	1	1	0	0	0	0	0	1	0	0	0	0	0	0	0	0	0	0
500113	India	Control	B1	12296	12296	0	0	0	0	0	1	0	1	0	0	1	0	0	0	0	0	0	0	0	1	0	0	0	0	0	0	1	1	0	0	0	0	0	1	0	0	0	0	0	0	0	0	0	0
500114	India	Control	B2	452	452	0	0	0	0	0	0	1	0	0	0	1	0	0	0	0	0	0	0	0	1	0	0	0	0	0	0	0	0	0	0	0	1	1	1	1	0	1	0	0	0	1	1	1	1
500122	India	Control	A	540	540	0	0	0	0	0	0	1	1	1	0	1	0	0	0	0	0	0	0	0	0	0	0	0	0	0	0	1	0	1	1	0	0	0	1	0	0	0	0	0	0	0	0	0	0
500127	India	Control	B2	452	452	0	0	0	0	0	0	1	1	0	0	1	0	0	0	0	0	0	0	0	1	0	0	0	0	0	0	0	0	0	0	0	1	1	1	1	0	1	0	0	0	1	1	1	1
500129	India	Control	A	540	540	0	0	0	0	0	0	1	1	1	0	1	0	0	0	0	0	0	0	0	0	0	0	0	0	0	0	1	0	1	1	0	0	0	1	0	0	0	0	0	0	0	0	0	0
500137	India	Control	B1	155 (155)	155	0	0	0	0	0	1	0	1	0	0	1	0	0	0	0	0	0	0	0	1	0	0	0	0	0	0	1	1	0	0	0	0	0	1	0	0	0	0	0	0	0	0	1	1
500138	India	Control	A	12287	757	0	0	0	0	0	0	0	1	0	0	1	0	0	0	0	0	0	0	0	0	0	0	0	0	0	0	1	1	1	1	0	0	1	1	0	0	1	0	0	0	1	1	0	0
500144	India	Control	B1	155 (155)	155	0	0	0	0	0	1	0	1	0	0	1	0	0	0	0	0	0	0	0	1	0	0	0	0	0	0	1	1	0	0	0	0	0	1	0	0	0	0	0	0	0	0	1	1
500145	India	Control	B1	443 (205)	443	0	0	0	0	0	1	0	1	0	0	1	0	0	0	0	0	0	0	0	1	0	0	0	0	0	0	1	1	0	0	0	0	0	1	0	0	0	0	0	0	0	0	0	0
500146	India	Control	F	648 (648)	648	0	0	0	0	0	0	1	1	1	0	1	0	0	0	0	0	0	0	0	1	0	0	0	0	0	0	1	0	1	1	1	1	0	1	0	0	0	0	0	0	0	1	1	1
500147	India	Control	A	1312	4	0	0	1	0	1	0	0	1	1	0	1	0	0	0	0	0	0	0	0	1	0	0	0	0	0	0	0	1	1	1	0	0	1	1	0	0	1	0	0	0	1	1	1	1
500148	India	Control	B1	443 (205)	443	0	0	0	0	0	1	0	1	0	0	1	0	0	0	0	0	0	0	0	1	0	0	0	0	0	0	1	1	0	0	0	0	0	1	0	0	0	0	0	0	0	0	0	0
500149	India	Control	F	648 (648)	648	0	0	0	0	0	0	1	1	1	0	1	0	0	0	0	0	0	0	0	1	0	0	0	0	0	0	1	0	1	1	1	1	0	1	0	0	0	0	0	0	0	1	1	1
500151	India	Control	B1	443 (205)	443	0	0	0	0	0	1	0	1	0	0	1	0	0	0	0	0	0	0	0	1	0	0	0	0	0	0	1	1	0	0	0	0	0	1	0	0	0	0	0	0	0	0	0	0
500153	India	Control	B1	12296	12296	0	0	0	0	0	1	0	1	0	0	1	0	0	0	0	0	0	0	0	1	0	0	0	0	0	0	1	1	0	0	0	0	0	1	0	0	0	0	0	0	0	0	0	0
500154	India	Control	B2	452	452	0	0	0	0	0	0	1	0	0	0	1	0	0	0	0	0	0	0	0	1	0	0	0	0	0	0	0	0	0	0	0	1	1	1	1	0	1	0	0	0	1	1	1	1
500156	India	Control	B2	452	452	0	0	0	0	0	0	1	0	0	0	1	0	0	0	0	0	0	0	0	1	0	0	0	0	0	0	0	0	0	0	0	1	1	1	1	0	1	0	0	0	1	1	1	1
500157	India	Control	B1	12296	12296	0	0	0	0	0	1	0	1	0	0	1	0	0	0	0	0	0	0	0	1	0	0	0	0	0	0	1	1	0	0	0	0	0	1	0	0	0	0	0	0	0	0	0	0
500161	India	Control	B1	12296	12296	0	0	0	0	0	1	0	1	0	0	1	0	0	0	0	0	0	0	0	1	0	0	0	0	0	0	1	1	0	0	0	0	0	1	0	0	0	0	0	0	0	0	0	0
500164	India	Control	B2	452	452	0	0	0	0	0	0	1	0	0	0	1	0	0	0	0	0	0	0	0	1	0	0	0	0	0	0	0	0	0	0	0	1	1	1	1	0	1	0	0	0	1	1	1	1
600014	Bangladesh	Control	A	206 (206)	206	0	0	0	0	0	0	0	1	1	0	0	0	0	0	0	0	0	0	0	1	0	0	0	0	0	0	0	0	1	1	0	0	0	1	0	0	0	0	0	0	1	1	0	0
600015	Bangladesh	Control	B1	224	224	0	0	0	0	0	0	0	1	1	0	1	0	0	0	0	0	0	0	0	1	0	0	0	0	0	0	1	0	0	0	0	0	0	1	0	1	0	0	0	0	0	0	0	0
600016	Bangladesh	Control	A	542	542	0	0	0	0	0	0	0	1	0	0	0	0	0	0	0	0	0	1	0	1	0	0	0	0	0	0	0	0	1	1	0	0	1	1	0	0	1	0	0	0	0	1	0	0
600017	Bangladesh	Control	B1	12295	singleton	0	0	0	0	0	1	0	1	0	0	1	0	0	0	0	0	0	0	0	1	0	0	0	0	0	0	1	1	0	0	0	0	0	1	0	0	0	0	0	0	0	0	0	0
600019	Bangladesh	Control	D	349 (349)	349	0	0	0	0	0	0	1	1	1	0	1	0	0	0	0	0	0	0	0	1	0	0	0	0	0	0	1	0	0	0	0	1	0	1	0	0	0	0	1	0	0	1	1	1
600027	Bangladesh	Control	A	93 (168)	93	0	0	0	0	0	0	0	1	0	0	1	0	0	0	0	0	0	0	0	0	0	0	0	0	0	0	0	1	0	0	0	0	0	1	0	0	0	0	1	0	0	1	1	1
600028	Bangladesh	Control	A	12294	542	0	0	0	0	0	0	0	1	1	0	1	0	0	1	0	0	0	0	0	1	0	0	0	0	0	0	1	1	0	0	0	0	0	1	0	0	0	0	0	0	0	1	0	0
600029	Bangladesh	Control	A	1602	757	0	0	0	0	0	0	1	1	0	0	0	0	0	0	0	0	0	0	0	0	0	0	0	0	0	0	0	1	1	1	0	0	1	1	0	0	1	0	0	0	1	1	0	0
600032	Bangladesh	Control	B2	95 (95)	95	0	0	0	0	0	0	0	1	0	0	1	0	0	0	0	0	0	1	0	1	0	1	1	0	0	0	1	0	1	1	0	1	0	1	1	1	0	0	0	0	1	1	1	1
600042	Bangladesh	Control	A	3525	singleton	0	0	0	0	0	0	1	1	1	0	1	0	0	0	0	0	0	0	0	1	0	0	0	0	0	0	0	1	0	0	0	0	0	1	0	0	0	0	0	0	0	1	0	0
600051	Bangladesh	Control	B1	2016	2016	0	0	0	0	0	1	0	1	0	0	1	0	0	0	0	0	0	0	0	1	0	0	0	0	0	0	1	0	0	0	0	0	0	1	0	0	0	0	0	0	0	0	0	0
600052	Bangladesh	Control	B1	155 (155)	155	0	0	0	0	0	1	0	1	0	0	1	0	0	0	0	0	0	0	0	1	0	0	0	0	0	0	1	0	0	0	0	0	0	1	0	0	0	0	0	0	0	0	0	0
600061	Bangladesh	Control	D	70	70	0	0	0	0	0	0	1	1	1	0	1	0	0	0	0	0	0	0	0	1	0	0	0	0	0	0	1	0	0	0	0	1	0	1	0	0	0	0	1	0	0	1	1	1
600063	Bangladesh	Control	D	70	70	0	0	0	0	0	0	1	1	1	0	1	0	0	0	0	0	0	0	0	1	0	0	0	0	0	0	1	0	0	0	0	1	0	1	0	0	0	0	1	0	0	1	1	1
600067	Bangladesh	Control	A	2936	10	0	0	0	0	0	0	0	1	1	0	0	0	0	0	0	0	0	0	0	1	0	0	0	0	0	0	0	0	0	0	0	0	0	1	0	0	0	0	0	0	1	1	0	0
600070	Bangladesh	Control	D	69 (69)	69	0	0	0	0	0	0	0	1	1	0	1	0	0	0	0	0	0	0	0	1	0	0	0	0	0	0	1	0	1	1	0	1	1	1	0	0	1	0	0	0	0	1	1	1
600076	Bangladesh	Control	D	2076	394	0	0	0	0	0	0	0	1	1	0	1	0	0	1	0	0	0	0	0	1	0	0	0	0	0	0	1	0	0	0	0	1	0	1	0	0	0	0	0	0	0	1	1	1
600079	Bangladesh	Control	B1	3576	singleton	0	0	0	0	0	0	0	1	0	0	1	0	0	0	0	0	0	0	0	1	0	0	0	0	0	0	1	0	0	0	0	0	0	1	0	0	0	0	0	0	0	0	0	0
600083	Bangladesh	Control	A	1602	757	0	0	0	0	0	0	1	1	0	0	0	0	0	0	0	0	0	0	0	0	0	0	0	0	0	0	0	1	1	1	0	0	1	1	0	0	1	0	0	0	1	1	0	0
600084	Bangladesh	Control	A	43 (10)	10	0	0	0	0	0	0	0	1	1	0	0	0	0	0	0	0	0	0	0	1	0	0	0	0	0	0	0	0	1	1	0	0	1	1	0	0	1	0	0	0	1	1	0	0
600085	Bangladesh	Control	A	12293	206	0	0	0	0	0	0	0	1	1	0	1	0	0	0	0	0	0	0	0	0	0	0	0	0	0	0	1	1	0	0	0	0	0	1	0	0	0	0	0	0	1	1	0	0
700022	Pakistan	Control	A	4656	4	0	0	0	0	0	0	0	1	0	0	1	0	0	0	0	0	0	0	0	0	0	0	0	0	0	0	0	1	0	0	0	0	0	1	0	0	0	0	0	0	1	1	0	0
700023	Pakistan	Control	C	23 (23)	23	0	0	0	0	1	0	0	1	0	0	1	0	0	0	0	0	0	0	0	0	0	0	0	0	0	0	1	1	1	1	0	0	1	1	0	0	1	0	0	0	1	0	0	0
700025	Pakistan	Control	D	349 (349)	349	0	0	0	0	0	0	0	1	1	0	1	0	0	0	0	0	0	0	0	1	0	0	0	0	0	0	1	1	0	0	0	1	0	1	0	0	0	0	0	0	0	1	1	1
700027	Pakistan	Control	F	12291	2141	0	0	0	0	0	0	0	0	1	0	1	0	0	0	0	0	0	0	0	1	0	0	0	0	0	0	1	1	1	1	0	1	0	1	0	0	0	0	0	0	0	1	1	1
700028	Pakistan	Control	A	167 (10)	10	0	0	0	0	1	0	0	1	1	0	1	0	0	0	0	0	0	0	0	0	0	0	0	0	0	0	1	0	1	1	0	0	1	1	0	0	1	0	0	0	1	1	0	0
700030	Pakistan	Control	E	12290	singleton	0	0	0	0	0	0	0	1	1	0	1	0	0	0	0	0	0	0	0	0	0	0	0	0	0	0	1	1	0	0	0	1	0	1	0	0	0	0	1	0	0	1	0	0
700031	Pakistan	Control	A	46 (46)	46	0	0	0	0	0	0	0	1	0	0	0	0	0	0	0	0	0	0	0	0	0	0	0	0	0	0	1	0	0	0	0	0	0	1	0	0	0	0	0	0	0	0	0	0
700032	Pakistan	Control	E	2064	2064	0	0	0	0	0	0	1	1	1	0	0	0	0	0	0	0	0	0	0	1	0	0	0	0	0	0	0	1	0	0	0	1	1	1	0	0	1	0	0	0	0	0	0	0
700035	Pakistan	Control	B2	131 (131)	131	0	0	0	0	0	0	0	1	0	0	1	0	0	0	0	0	0	0	0	1	0	0	0	0	0	0	1	0	1	1	1	1	1	1	0	0	1	0	0	0	1	1	1	1
700444	Pakistan	Control	A	757	757	0	0	0	0	0	0	1	1	0	0	0	0	0	0	0	0	0	0	0	0	0	0	0	0	0	0	0	1	1	1	0	0	1	1	0	0	1	0	0	0	1	1	0	0
700445	Pakistan	Control	A	3075	3075	0	0	0	0	0	0	1	1	0	0	0	0	0	0	0	0	0	0	0	1	0	0	0	0	0	0	0	1	1	1	0	0	1	1	0	0	1	0	0	0	1	0	0	0
700447	Pakistan	Control	B1	12300	12300	0	0	0	0	0	1	1	1	0	0	1	0	0	0	0	0	0	0	0	1	0	0	0	0	0	0	1	1	0	0	0	0	0	1	0	0	0	0	0	0	0	0	0	0
700448	Pakistan	Control	A	165 (165)	165	0	0	0	0	0	0	1	1	0	0	1	0	0	0	0	0	0	0	0	1	0	0	0	0	0	0	0	0	1	1	0	0	0	1	0	0	0	0	0	0	0	1	0	0
700449	Pakistan	Control	F	2141	2141	0	0	0	0	0	0	0	0	1	0	1	0	0	0	0	0	0	0	0	1	0	0	0	0	0	0	1	0	1	1	0	1	0	1	0	0	0	0	0	0	0	1	1	1
700450	Pakistan	Control	A	1602	757	0	0	0	0	0	0	1	1	0	0	0	0	0	0	0	0	0	0	0	0	0	0	0	0	0	0	0	1	1	1	0	0	1	1	0	0	1	0	0	0	1	1	0	0
700451	Pakistan	Control	B1	4038	singleton	0	0	0	0	0	1	1	1	0	1	1	0	0	0	0	0	0	0	0	1	0	0	0	0	0	0	1	0	0	0	0	0	0	1	0	0	0	0	0	0	0	0	0	0
700460	Pakistan	Control	A	2325	2325	0	0	0	0	0	0	1	1	0	0	0	0	0	0	0	0	0	0	0	0	0	0	0	0	0	0	0	0	0	0	0	0	0	1	0	0	0	0	0	0	0	0	0	0
700461	Pakistan	Control	A	1312	4	0	0	0	1	1	0	0	1	1	0	0	0	0	0	0	0	0	0	0	0	0	0	0	0	0	0	1	0	1	1	0	0	1	1	0	0	1	0	0	0	1	1	0	0
700462	Pakistan	Control	C	977	977	0	0	0	0	0	0	1	1	0	0	1	0	0	0	0	0	0	0	0	1	0	0	0	0	0	0	1	1	1	1	0	0	1	1	0	0	1	0	0	0	0	0	0	0
700463	Pakistan	Control	C	977	977	0	0	0	0	0	0	1	1	0	0	1	0	0	0	0	0	0	0	0	1	0	0	0	0	0	0	1	1	1	1	0	0	1	1	0	0	1	0	0	0	0	0	0	0
700466	Pakistan	Control	A	540	540	0	0	0	0	0	0	1	1	1	0	1	0	0	0	0	0	0	0	0	0	0	0	0	0	0	0	1	0	1	1	0	0	0	1	0	0	0	0	0	0	0	0	0	0
aThe multilocus sequene type (ST) and clonal complex (CC) were as detemined by pubmlst.org. ST lineage is a lineage of closely related isolates and is represented by the most prevalent ST.
[truncated: 36 more columns]

## Sheet: VFs by phylogroup
Accessory virulence factors (AVFs) by phylogroup
		% of genomes
		All GEMS										GEMS Cases										GEMS Controls
	Phylogroup	A	B1	B2	C	D	E	F	G	Cryptic	Other	A	B1	B2	C	D	E	F	G	Cryptic	Other	A	B1	B2	C	D	E	F	G	Cryptic	Other
	No. of genomes	98	66	23	12	55	5	13	3	16	3	46	25	10	9	33	1	7	2	8	1	52	41	13	3	22	4	6	1	8	2
AVF	Function
afaEIII/draE	Adherence/Biofilm	3.06122	0	0	0	3.63636	0	0	33.3333	0	0	4.34783	0	0	0	6.06061	0	0	50	0	0	1.92308	0	0	0	0	0	0	0	0	0
afaEI	Adherence/Biofilm	1.02041	0	4.34783	0	0	0	7.69231	0	0	0	2.17391	0	10	0	0	0	14.2857	0	0	0	0	0	0	0	0	0	0	0	0	0
daaE	Adherence/Biofilm	1.02041	0	0	0	0	0	0	0	0	0	0	0	0	0	0	0	0	0	0	0	1.92308	0	0	0	0	0	0	0	0	0
draE2	Adherence/Biofilm	3.06122	0	8.69565	0	0	0	0	0	0	0	2.17391	0	10	0	0	0	0	0	0	0	3.84615	0	7.69231	0	0	0	0	0	0	0
AFA/Dr adhesin	Adherence/Biofilm	11.2245	0	17.3913	25	16.3636	0	30.7692	33.3333	0	33.3333	10.8696	0	30	22.2222	18.1818	0	57.1429	50	0	100	11.5385	0	7.69231	33.3333	13.6364	0	0	0	0	0
ehaA	Adherence/Biofilm	0	71.2121	0	0	3.63636	0	0	66.6667	6.25	33.3333	0	64	0	0	6.06061	0	0	100	0	100	0	75.6098	0	0	0	0	0	0	12.5	0
ehaB	Adherence/Biofilm	28.5714	21.2121	34.7826	25	52.7273	80	69.2308	100	6.25	0	23.913	24	30	11.1111	57.5758	100	71.4286	100	12.5	0	32.6923	19.5122	38.4615	66.6667	45.4545	75	66.6667	100	0	0
ehaC	Adherence/Biofilm	97.9592	98.4848	78.2609	100	100	100	76.9231	100	100	100	100	100	90	100	100	100	85.7143	100	100	100	96.1538	97.561	69.2308	100	100	100	66.6667	100	100	100
ehaD	Adherence/Biofilm	56.1224	6.06061	0	0	90.9091	100	92.3077	0	0	0	69.5652	8	0	0	90.9091	100	85.7143	0	0	0	44.2308	4.87805	0	0	90.9091	100	100	0	0	0
paa	Adherence/Biofilm	0	3.0303	0	0	0	0	0	0	6.25	0	0	0	0	0	0	0	0	0	12.5	0	0	4.87805	0	0	0	0	0	0	0	0
ECP	Adherence/Biofilm	61.2245	98.4848	100	91.6667	98.1818	40	100	100	87.5	0	67.3913	96	100	88.8889	100	0	100	100	87.5	0	55.7692	100	100	100	95.4545	50	100	100	87.5	0
CS1	Adherence/Biofilm	0	1.51515	0	0	0	0	0	0	0	0	0	4	0	0	0	0	0	0	0	0	0	0	0	0	0	0	0	0	0	0
CS21	Adherence/Biofilm	0	1.51515	0	0	0	0	0	0	0	0	0	0	0	0	0	0	0	0	0	0	0	2.43902	0	0	0	0	0	0	0	0
CS23	Adherence/Biofilm	5.10204	12.1212	0	8.33333	20	0	0	0	81.25	0	0	20	0	11.1111	24.2424	0	0	0	87.5	0	9.61538	7.31707	0	0	13.6364	0	0	0	75	0
K88ab/ac	Adherence/Biofilm	0	0	0	0	1.81818	0	0	0	0	0	0	0	0	0	3.0303	0	0	0	0	0	0	0	0	0	0	0	0	0	0	0
etpBAC	Adherence/Biofilm	5.10204	0	0	0	1.81818	0	0	0	6.25	0	10.8696	0	0	0	0	0	0	0	12.5	0	0	0	0	0	4.54545	0	0	0	0	0
f987P	Adherence/Biofilm	1.02041	0	0	0	0	0	0	0	0	0	2.17391	0	0	0	0	0	0	0	0	0	0	0	0	0	0	0	0	0	0	0
tia	Adherence/Biofilm	9.18367	12.1212	34.7826	8.33333	18.1818	40	7.69231	0	0	0	10.8696	20	50	11.1111	15.1515	100	14.2857	0	0	0	7.69231	7.31707	23.0769	0	22.7273	25	0	0	0	0
tibA	Adherence/Biofilm	0	1.51515	0	25	0	0	0	0	0	0	0	0	0	33.3333	0	0	0	0	0	0	0	2.43902	0	0	0	0	0	0	0	0
T1F	Adherence/Biofilm	54.0816	96.9697	91.3043	83.3333	80	80	61.5385	66.6667	18.75	0	54.3478	92	80	88.8889	81.8182	100	28.5714	100	12.5	0	53.8462	100	100	66.6667	77.2727	75	100	0	25	0
F1C	Adherence/Biofilm	0	0	26.087	0	0	0	0	0	0	0	0	0	40	0	0	0	0	0	0	0	0	0	15.3846	0	0	0	0	0	0	0
P fimbriae	Adherence/Biofilm	0	0	47.8261	0	9.09091	0	15.3846	0	0	0	0	0	70	0	6.06061	0	28.5714	0	0	0	0	0	30.7692	0	13.6364	0	0	0	0	0
papGII	Adherence/Biofilm	0	0	34.7826	0	9.09091	0	7.69231	0	0	0	0	0	50	0	6.06061	0	14.2857	0	0	0	0	0	23.0769	0	13.6364	0	0	0	0	0
papGIII	Adherence/Biofilm	0	0	4.34783	0	0	0	7.69231	0	0	0	0	0	0	0	0	0	14.2857	0	0	0	0	0	7.69231	0	0	0	0	0	0	0
papGI	Adherence/Biofilm	0	0	4.34783	0	0	0	7.69231	0	0	0	0	0	0	0	0	0	14.2857	0	0	0	0	0	7.69231	0	0	0	0	0	0	0
S fimbriae	Adherence/Biofilm	0	0	26.087	0	0	0	0	0	0	0	0	0	40	0	0	0	0	0	0	0	0	0	15.3846	0	0	0	0	0	0	0
fdeC	Adherence/Biofilm	46.9388	96.9697	78.2609	91.6667	100	40	100	100	87.5	0	47.8261	100	100	88.8889	100	0	100	100	87.5	0	46.1538	95.122	61.5385	100	100	50	100	100	87.5	0
cah	Adherence/Biofilm	39.7959	42.4242	43.4783	33.3333	38.1818	80	38.4615	66.6667	87.5	33.3333	34.7826	40	60	11.1111	39.3939	100	42.8571	50	87.5	0	44.2308	43.9024	30.7692	100	36.3636	75	33.3333	100	87.5	50
fyuA	Iron/Nutrient	51.0204	16.6667	78.2609	75	36.3636	40	69.2308	100	0	33.3333	47.8261	32	100	66.6667	36.3636	100	57.1429	100	0	100	53.8462	7.31707	61.5385	100	36.3636	25	83.3333	100	0	0
irp2	Iron/Nutrient	51.0204	16.6667	78.2609	75	32.7273	40	69.2308	100	0	33.3333	47.8261	32	100	66.6667	33.3333	100	57.1429	100	0	100	53.8462	7.31707	61.5385	100	31.8182	25	83.3333	100	0	0
cirA	Iron/Nutrient	0	0	52.1739	0	0	0	46.1538	33.3333	0	0	0	0	60	0	0	0	42.8571	50	0	0	0	0	46.1538	0	0	0	50	0	0	0
chu	Iron/Nutrient	0	0	100	0	100	80	100	100	100	0	0	0	100	0	100	100	100	100	100	0	0	0	100	0	100	75	100	100	100	0
iutA	Iron/Nutrient	36.7347	12.1212	78.2609	50	40	60	38.4615	100	0	66.6667	39.1304	24	70	33.3333	39.3939	100	71.4286	100	0	100	34.6154	4.87805	84.6154	100	40.9091	50	0	100	0	50
Enterobactin	Iron/Nutrient	100	100	95.6522	100	100	100	100	100	100	100	100	100	90	100	100	100	100	100	100	100	100	100	100	100	100	100	100	100	100	100
ireA	Iron/Nutrient	1.02041	0	52.1739	0	1.81818	0	7.69231	33.3333	0	0	2.17391	0	40	0	3.0303	0	14.2857	50	0	0	0	0	61.5385	0	0	0	0	0	0	0
iroN	Iron/Nutrient	1.02041	12.1212	43.4783	25	0	0	0	33.3333	0	0	0	24	60	33.3333	0	0	0	50	0	0	1.92308	4.87805	30.7692	0	0	0	0	0	0	0
Aerobactin	Iron/Nutrient	37.7551	12.1212	82.6087	50	40	60	46.1538	100	0	66.6667	41.3043	24	80	33.3333	39.3939	100	85.7143	100	0	100	34.6154	4.87805	84.6154	100	40.9091	50	0	100	0	50
leoA	Other	0	0	0	8.33333	3.63636	0	0	0	0	0	0	0	0	11.1111	0	0	0	0	0	0	0	0	0	0	9.09091	0	0	0	0	0
aap	Other	9.18367	3.0303	0	8.33333	36.3636	20	0	0	81.25	0	6.52174	8	0	11.1111	36.3636	0	0	0	87.5	0	11.5385	0	0	0	36.3636	25	0	0	75	0
tcpC	Other	0	0	30.4348	0	0	0	0	0	0	0	0	0	50	0	0	0	0	0	0	0	0	0	15.3846	0	0	0	0	0	0	0
yjaA	Other	63.2653	0	100	75	1.81818	0	0	0	100	33.3333	71.7391	0	100	88.8889	3.0303	0	0	0	100	0	55.7692	0	100	33.3333	0	0	0	0	100	50
aslA	Other	76.5306	0	100	0	98.1818	80	100	100	100	33.3333	69.5652	0	100	0	96.9697	100	100	100	100	0	82.6923	0	100	0	100	75	100	100	100	50
kpsD	Other	14.2857	4.54545	100	0	92.7273	0	100	0	87.5	0	13.0435	4	100	0	90.9091	0	100	0	87.5	0	15.3846	4.87805	100	0	95.4545	0	100	0	87.5	0
kpsM	Other	10.2041	4.54545	100	0	92.7273	0	100	0	87.5	0	10.8696	4	100	0	90.9091	0	100	0	87.5	0	9.61538	4.87805	100	0	95.4545	0	100	0	87.5	0
kpsT	Other	1.02041	0	17.3913	0	3.63636	0	15.3846	0	0	0	0	0	20	0	3.0303	0	28.5714	0	0	0	1.92308	0	15.3846	0	4.54545	0	0	0	0	0
traJ	Other	20.4082	24.2424	13.0435	25	27.2727	60	7.69231	0	50	66.6667	26.087	32	20	22.2222	27.2727	100	14.2857	0	50	100	15.3846	19.5122	7.69231	33.3333	27.2727	50	0	0	50	50
neuABCDE(K1)	Other	1.02041	0	17.3913	0	3.63636	0	15.3846	0	0	0	0	0	20	0	3.0303	0	28.5714	0	0	0	1.92308	0	15.3846	0	4.54545	0	0	0	0	0
≥1 EHEC T3SS effectors	Secretion System	98.9796	100	0	100	100	100	100	66.6667	100	100	97.8261	100	0	100	100	100	100	100	100	100	100	100	0	100	100	100	100	0	100	100
espL1	Secretion System	3.06122	69.697	0	100	94.5455	100	92.3077	66.6667	100	0	0	68	0	100	96.9697	100	85.7143	100	100	0	5.76923	70.7317	0	100	90.9091	100	100	0	100	0
espL4	Secretion System	25.5102	0	0	0	98.1818	60	0	0	100	66.6667	23.913	0	0	0	96.9697	0	0	0	100	100	26.9231	0	0	0	100	75	0	0	100	50
espR1	Secretion System	0	0	0	0	96.3636	80	100	0	93.75	33.3333	0	0	0	0	93.9394	100	100	0	87.5	0	0	0	0	0	100	75	100	0	100	50
espR3/espR4	Secretion System	2.04082	0	0	0	12.7273	60	0	0	0	0	0	0	0	0	9.09091	100	0	0	0	0	3.84615	0	0	0	18.1818	50	0	0	0	0
espX1	Secretion System	26.5306	68.1818	0	33.3333	98.1818	40	46.1538	0	81.25	33.3333	26.087	60	0	22.2222	100	0	28.5714	0	87.5	0	26.9231	73.1707	0	66.6667	95.4545	50	66.6667	0	75	50
espX2	Secretion System	0	0	0	0	29.0909	60	7.69231	0	100	0	0	0	0	0	24.2424	0	14.2857	0	100	0	0	0	0	0	36.3636	75	0	0	100	0
espX4	Secretion System	86.7347	89.3939	0	100	100	80	100	0	100	66.6667	80.4348	80	0	100	100	100	100	0	100	100	92.3077	95.122	0	100	100	75	100	0	100	50
espX5	Secretion System	77.551	96.9697	0	100	100	100	0	0	100	100	82.6087	100	0	100	100	100	0	0	100	100	73.0769	95.122	0	100	100	100	0	0	100	100
espX6	Secretion System	1.02041	1.51515	0	0	5.45455	40	0	0	0	33.3333	0	4	0	0	0	0	0	0	0	0	1.92308	0	0	0	13.6364	50	0	0	0	50
espY1	Secretion System	24.4898	0	0	25	54.5455	100	69.2308	0	6.25	0	23.913	0	0	11.1111	60.6061	100	71.4286	0	0	0	25	0	0	66.6667	45.4545	100	66.6667	0	12.5	0
espY2	Secretion System	1.02041	0	0	0	61.8182	80	100	0	0	0	2.17391	0	0	0	60.6061	100	100	0	0	0	0	0	0	0	63.6364	75	100	0	0	0
espY3	Secretion System	0	0	0	0	74.5455	80	0	0	0	0	0	0	0	0	78.7879	100	0	0	0	0	0	0	0	0	68.1818	75	0	0	0	0
espY4	Secretion System	0	0	0	0	87.2727	40	69.2308	0	0	0	0	0	0	0	93.9394	0	85.7143	0	0	0	0	0	0	0	77.2727	50	50	0	0	0
T2SSa	Secretion System	95.9184	6.06061	100	58.3333	32.7273	0	0	100	0	0	100	8	100	66.6667	30.303	0	0	100	0	0	92.3077	4.87805	100	33.3333	36.3636	0	0	100	0	0
T2SSb	Secretion System	47.9592	92.4242	86.9565	83.3333	89.0909	40	84.6154	100	100	0	41.3043	92	80	77.7778	93.9394	0	71.4286	100	100	0	53.8462	92.6829	92.3077	100	81.8182	50	100	100	100	0
T6SS1	Secretion System	4.08163	1.51515	0	0	7.27273	40	0	0	68.75	0	2.17391	0	0	0	9.09091	100	0	0	62.5	0	5.76923	2.43902	0	0	4.54545	25	0	0	75	0
T6SS2	Secretion System	0	0	65.2174	0	41.8182	0	0	0	0	0	0	0	70	0	36.3636	0	0	0	0	0	0	0	61.5385	0	50	0	0	0	0	0
T6SS3	Secretion System	4.08163	9.09091	0	0	7.27273	0	0	0	0	33.3333	0	20	0	0	6.06061	0	0	0	0	0	7.69231	2.43902	0	0	9.09091	0	0	0	0	50
espP	SPATE	0	1.51515	0	0	0	0	0	0	0	0	0	4	0	0	0	0	0	0	0	0	0	0	0	0	0	0	0	0	0	0
eatA	SPATE	6.12245	7.57576	0	8.33333	14.5455	0	0	0	81.25	33.3333	4.34783	16	0	11.1111	18.1818	0	0	0	87.5	0	7.69231	2.43902	0	0	9.09091	0	0	0	75	50
sat	SPATE	7.14286	1.51515	39.1304	0	27.2727	0	7.69231	0	0	0	6.52174	4	50	0	24.2424	0	14.2857	0	0	0	7.69231	0	30.7692	0	31.8182	0	0	0	0	0
tagB/tagC	SPATE	0	6.06061	26.087	0	12.7273	0	0	0	0	0	0	16	20	0	9.09091	0	0	0	0	0	0	0	30.7692	0	18.1818	0	0	0	0	0
tsh	SPATE	0	0	0	8.33333	0	0	0	0	0	0	0	0	0	11.1111	0	0	0	0	0	0	0	0	0	0	0	0	0	0	0	0
vat	SPATE	0	0	43.4783	0	0	0	0	0	0	0	0	0	60	0	0	0	0	0	0	0	0	0	30.7692	0	0	0	0	0	0	0
espI	SPATE	21.4286	3.0303	73.913	25	32.7273	60	15.3846	0	0	66.6667	19.5652	8	70	11.1111	33.3333	100	28.5714	0	0	100	23.0769	0	76.9231	66.6667	31.8182	50	0	0	0	50
sepA	SPATE	1.02041	1.51515	0	0	0	0	0	0	0	0	0	0	0	0	0	0	0	0	0	0	1.92308	2.43902	0	0	0	0	0	0	0	0
sigA	SPATE	1.02041	0	21.7391	0	0	0	0	0	0	0	0	0	0	0	0	0	0	0	0	0	1.92308	0	38.4615	0	0	0	0	0	0	0
set1AB/pic	Toxin	0	0	13.0435	0	0	0	0	66.6667	0	0	0	0	10	0	0	0	0	100	0	0	0	0	15.3846	0	0	0	0	0	0	0
cdtABC	Toxin	0	3.0303	0	0	0	0	0	0	0	0	0	4	0	0	0	0	0	0	0	0	0	2.43902	0	0	0	0	0	0	0	0
astA (EAST1)	Toxin	21.4286	10.6061	0	41.6667	40	20	15.3846	0	81.25	33.3333	23.913	20	0	33.3333	39.3939	0	14.2857	0	87.5	0	19.2308	4.87805	0	66.6667	40.9091	25	16.6667	0	75	50
cnf1	Toxin	0	1.51515	21.7391	0	0	0	0	0	0	0	0	4	30	0	0	0	0	0	0	0	0	0	15.3846	0	0	0	0	0	0	0
hly	Toxin	0	0	39.1304	0	7.27273	0	0	0	0	0	0	0	70	0	3.0303	0	0	0	0	0	0	0	15.3846	0	13.6364	0	0	0	0	0
usp	Toxin	0	0	100	0	0	0	23.0769	0	0	0	0	0	100	0	0	0	14.2857	0	0	0	0	0	100	0	0	0	33.3333	0	0	0

## Sheet: EatA
GEMS E. coli genomes that contain the eatA gene									Accessory virulence factors identified in ≥1 of the eatA-containing GEMS commensals
Isolate	Location	Case or Control	Phylogroup	ST (CC)a	ST Lineagea	Plasmid Replicons	Length of eatA contig (bp)	Inc of eatA contig	AFA/Dr adhesin	ehaA	ehaB	ehaC	ehaD	ECP	CS23	etpBAC	tia	tibA	T1F	fdeC	cah	fyuA	irp2	chu	iutA	enterobactin	aerobactin	leoA	aap	yjaA	aslA	kpsD	kpsM	traJ	espL1	espL4	espR1	espR3	espR4	espX1	espX2	espX4	espX5	espX6	espY1	espY2	espY3	espY4	T2SSa
100195	Gambia	Case	A	1312	4	Col(BS512)(NC_010656), IncFII(AY458016), IncFII(pHN7A8)(JN232517)	32871	None	0	0	0	1	1	0	0	1	0	0	1	1	0	0	0	0	0	1	0	0	0	1	1	1	1	0	0	0	0	0	0	0	0	1	1	0	0	0	0	0	1
100341	Gambia	Case	A	484 (168)	93	IncB/O/K/Z(GU256641), IncFII(AY458016), IncFII(pHN7A8)(JN232517), Col(BS512)(NC_010656)	75465	IncB/O/K/Z(GU256641)	0	0	0	1	0	1	0	0	0	0	0	1	0	0	0	0	0	1	0	0	1	0	1	1	1	0	0	0	0	0	0	0	0	1	0	0	0	0	0	0	1
203449	Mali	Control	A	5386	singleton	IncFII(pCoo)(CR942285), IncFII(pHN7A8)(JN232517)	12601	None	0	0	0	1	1	1	1	0	0	0	1	1	1	0	0	0	0	1	0	0	1	0	1	0	0	1	1	0	0	0	0	0	0	1	1	0	0	0	0	0	1
300439	Mozambique	Control	A	226 (226)	226	IncI1-I(Alpha)(AP005147), IncFII(AY458016)	8037	None	0	0	1	1	0	0	0	0	0	0	0	0	0	1	1	0	0	1	0	0	0	0	1	0	0	0	0	0	0	0	0	0	0	1	1	0	0	0	0	0	1
400621	Kenya	Control	A	10 (10)	10	Col(BS512)(NC_010656), IncB/O/K/Z(FN868832), IncFII(pHN7A8)(JN232517)	117360	IncB/O/K/Z(FN868832)	0	0	0	1	0	0	0	0	0	0	1	0	1	0	0	0	0	1	0	0	1	1	1	1	1	1	0	0	0	0	0	0	0	1	1	0	0	0	0	0	1
700022	Pakistan	Control	A	4656	4	None	8488	None	0	0	0	1	0	1	0	0	0	0	0	0	1	0	0	0	0	1	0	0	0	1	1	0	0	0	0	1	0	0	0	0	0	1	0	0	0	0	0	0	1
100247	Gambia	Control	other	ND	singleton	IncFII(AY458016), Col440I(CP023920)	8491	None	0	0	0	1	0	0	0	0	0	0	0	0	1	0	0	0	0	1	0	0	0	1	1	0	0	0	0	1	1	0	0	1	0	0	1	1	0	0	0	0	0
100014	Gambia	Control	B1	1325	singleton	Col(BS512)(NC_010656), ColpVC(JX133088), IncFII(AY458016), IncFII(pCoo)(CR942285), IncFIB(AP001918)	28833	None	0	1	1	0	0	1	0	0	0	0	1	1	1	1	1	0	0	1	0	0	0	0	0	0	0	0	1	0	0	0	0	0	0	1	1	0	0	0	0	0	0
100373	Gambia	Case	B1	517	517	IncFII(29)(CP003035), IncFII(AY458016)	8037	None	0	1	0	1	0	1	0	0	0	0	0	1	0	1	1	0	0	1	0	0	0	0	0	0	0	1	0	0	0	0	0	0	0	1	1	0	0	0	0	0	0
200139	Mali	Case	B1	678	678	IncB/O/K/Z(FN868832), IncFII(pHN7A8)(JN232517), IncFII(29)(CP003035), IncFII(pHN7A8)(JN232517)	34746	IncFII(29)(CP003035)	0	1	0	1	0	1	1	0	0	0	1	1	1	0	0	0	0	1	0	0	1	0	0	0	0	1	1	0	0	0	0	0	0	1	1	0	0	0	0	0	0
300082	Mozambique	Case	B1	ND	453	IncFII(pCoo)(CR942285)	58620	None	0	1	1	1	0	1	1	0	0	0	1	1	0	0	0	0	0	1	0	0	0	0	0	0	0	0	1	0	0	0	0	1	0	0	1	0	0	0	0	0	0
400609	Kenya	Case	B1	ND	453	IncFII(pCoo)(CR942285)	51790	None	0	1	1	1	0	1	1	0	0	0	1	1	0	0	0	0	0	1	0	0	0	0	0	0	0	0	0	0	0	0	0	1	0	0	1	0	0	0	0	0	0
700481	Pakistan	Case	C	ND	423	IncB/O/K/Z(FN868832), IncFII(pHN7A8)(JN232517), IncFII(29)(CP003035), Col(BS512)(NC_010656)	3905	None	0	0	0	1	0	0	1	0	0	1	1	0	0	1	1	0	0	1	0	0	1	1	0	0	0	0	1	0	0	0	0	0	0	1	1	0	0	0	0	0	0
100117	Gambia	Case	cryptic I	485	485	IncFIC(FII)(AP001918), Col(BS512)(NC_010656), IncFII(29)(CP003035), IncB/O/K/Z(CU928147)	7156	None	0	0	0	1	0	0	1	1	0	0	0	0	1	0	0	1	0	1	0	0	1	1	1	1	1	0	1	1	1	0	0	1	1	1	1	0	0	0	0	0	0
100143	Gambia	Case	cryptic I	485	485	Col(BS512)(NC_010656), IncFII(29)(CP003035), IncFII(pCoo)(CR942285)	37370	None	0	0	0	1	0	1	1	0	0	0	0	1	0	0	0	1	0	1	0	0	1	1	1	1	1	0	1	1	1	0	0	1	1	1	1	0	0	0	0	0	0
100248	Gambia	Control	cryptic I	485	485	Col(BS512)(NC_010656), IncB/O/K/Z(CU928147), IncFII(pHN7A8)(JN232517), IncFIC(FII)(AP001918), IncFII(29)(CP003035)	14223	None	0	0	0	1	0	0	1	0	0	0	0	0	1	0	0	1	0	1	0	0	1	1	1	1	1	0	1	1	1	0	0	1	1	1	1	0	0	0	0	0	0
100399	Gambia	Case	cryptic I	485	485	Col(BS512)(NC_010656), IncFII(29)(CP003035), IncFII(pHN7A8)(JN232517)	24794	None	0	0	0	1	0	1	1	0	0	0	0	1	1	0	0	1	0	1	0	0	1	1	1	1	1	1	1	1	1	0	0	1	1	1	1	0	0	0	0	0	0
200033	Mali	Control	cryptic I	485	485	Col(BS512)(NC_010656), IncFII(pHN7A8)(JN232517), IncB/O/K/Z(GU256641), IncFII(29)(CP003035)	16097	None	0	0	0	1	0	1	1	0	0	0	0	1	1	0	0	1	0	1	0	0	1	1	1	1	1	1	1	1	1	0	0	1	1	1	1	0	0	0	0	0	0
200086	Mali	Control	cryptic I	485	485	IncFII(pHN7A8)(JN232517), IncFII(29)(CP003035), IncFII(pHN7A8)(JN232517), IncB/O/K/Z(FN868832)	13213	None	0	0	0	1	0	1	1	0	0	0	0	1	1	0	0	1	0	1	0	0	1	1	1	1	1	0	1	1	1	0	0	1	1	1	1	0	0	0	0	0	0
200093	Mali	Control	cryptic I	485	485	IncFII(pHN7A8)(JN232517), IncFII(AY458016), IncFII(29)(CP003035)	21016	None	0	0	0	1	0	1	1	0	0	0	0	1	1	0	0	1	0	1	0	0	1	1	1	1	1	1	1	1	1	0	0	1	1	1	1	0	0	0	0	0	0
300438	Mozambique	Control	cryptic I	485	485	IncB/O/K/Z(GU256641), IncFII(pHN7A8)(JN232517)	19968	None	0	0	0	1	0	1	1	0	0	0	0	1	1	0	0	1	0	1	0	0	0	1	1	1	1	1	1	1	1	0	0	1	1	1	1	0	0	0	0	0	0
300446	Mozambique	Control	cryptic I	485	485	IncFII(29)(CP003035), IncFII(pHN7A8)(JN232517)	21941	IncFII(29)(CP003035)	0	0	0	1	0	1	1	0	0	0	0	1	1	0	0	1	0	1	0	0	1	1	1	1	1	1	1	1	1	0	0	1	1	1	1	0	0	0	0	0	0
400634	Kenya	Case	cryptic I	485	485	IncFII(pHN7A8)(JN232517), IncFII(pSE11)(AP009242), ColRNAI(DQ298019), IncFII(29)(CP003035)	24781	None	0	0	0	1	0	1	1	0	0	0	0	1	1	0	0	1	0	1	0	0	1	1	1	1	1	1	1	1	1	0	0	1	1	1	1	0	0	0	0	0	0
500002	India	Case	cryptic I	485	485	IncFII(pHN7A8)(JN232517), IncFII(AY458016), Col(BS512)(NC_010656)	14710	None	0	0	0	1	0	1	1	0	0	0	0	1	1	0	0	1	0	1	0	0	1	1	1	1	1	0	1	1	1	0	0	1	1	1	1	0	0	0	0	0	0
600003	Bangladesh	Case	cryptic I	485	485	IncFII(pCoo)(CR942285), IncFIC(FII)(AP001918), Col(BS512)(NC_010656), IncFII(29)(CP003035)	26918	IncFII(29)(CP003035)	0	0	0	1	0	1	1	0	0	0	0	1	1	0	0	1	0	1	0	0	1	1	1	1	1	1	1	1	1	0	0	1	1	1	1	0	0	0	0	0	0
600047	Bangladesh	Case	cryptic I	485	485	IncFII(pCoo)(CR942285), IncFIC(FII)(AP001918), IncFII(29)(CP003035)	26824	None	0	0	0	1	0	1	1	0	0	0	0	1	1	0	0	1	0	1	0	0	1	1	1	1	1	1	1	1	1	0	0	1	1	1	1	0	0	0	0	0	0
100153	Gambia	Case	D	70	70	IncFII(pHN7A8)(JN232517), Col(BS512)(NC_010656), IncFII(29)(CP003035), IncFII(pSE11)(AP009242)	38692	IncFII(29)(CP003035)	0	0	1	1	1	1	1	0	0	0	1	1	1	0	0	1	0	1	0	0	1	0	1	1	1	0	0	1	1	1	1	1	1	1	1	0	1	1	1	0	1
100164	Gambia	Case	D	2914	349	IncFII(pHN7A8)(JN232517), IncFII(pHN7A8)(JN232517), Col(BS512)(NC_010656)	20973	None	0	0	1	1	1	1	0	0	0	0	0	1	0	0	0	1	0	1	0	0	1	0	0	1	1	0	1	1	1	0	0	1	1	1	1	0	0	1	0	1	1
100350	Gambia	Case	D	ND	singleton	IncFII(29)(CP003035), Col(BS512)(NC_010656)	28586	IncFII(29)(CP003035)	0	1	1	1	0	1	1	0	0	0	1	1	1	0	0	1	0	1	0	0	1	1	1	0	0	0	1	1	1	0	0	1	0	1	1	0	0	1	1	1	1
300010	Mozambique	Case	D	70	70	IncI1-I(Alpha)(AP005147), IncFII(AY458016), IncFII(AY458016), Col(BS512)(NC_010656)	13772	None	0	0	1	1	1	1	1	0	0	0	1	1	1	0	0	1	0	1	0	0	1	0	1	1	1	0	1	1	1	1	1	1	0	1	1	0	0	1	1	1	1
400622	Kenya	Case	D	ND	38	IncFII(pHN7A8)(JN232517), IncB/O/K/Z(FN868832), IncFIC(FII)(AP001918), IncFIA(AP001918), IncFIB(AP001918)	41413	None	1	0	0	1	1	1	0	0	0	0	1	1	0	0	0	1	1	1	1	0	0	0	1	1	1	0	1	1	1	0	0	1	0	1	1	0	1	1	1	1	0
400790	Kenya	Control	D	38 (38)	38	IncFII(pHN7A8)(JN232517), IncFII(29)(CP003035)	11247	None	0	0	1	1	1	1	0	0	1	0	1	1	1	0	0	1	0	1	0	1	1	0	1	1	1	1	1	1	1	0	0	1	0	1	1	0	1	1	1	1	0
700025	Pakistan	Control	D	349 (349)	349	IncFIC(FII)(AP001918)	15898	None	0	0	0	1	1	1	0	0	0	0	1	1	1	0	0	1	0	1	0	0	0	0	1	1	1	1	1	1	1	0	0	1	1	1	1	1	0	1	1	1	1
700489	Pakistan	Case	D	394 (394)	394	Col(BS512)(NC_010656), IncFII(29)(CP003035), IncFIC(FII)(AP001918), IncI1-I(Alpha)(AP005147)	36446	None	0	0	0	1	1	1	0	0	0	0	1	1	0	0	0	1	0	1	0	0	1	0	1	1	1	0	1	1	1	0	0	1	0	1	1	0	1	0	1	1	0
aThe multilocus sequene type (ST) and clonal complex (CC) were as detemined by pubmlst.org. ST lineage is a lineage of closely related isolates and is represented by the most prevalent ST. Orange indicates the ST lineages that also contain ETEC.
[truncated: 9 more columns]

## Sheet: ARG matrix
Presence or absence of antibiotic resistance genes (ARGs)
Isolate	Location	Case or Control	Phylogroup	ST (CC)a	ST Lineagea	Antibiotic received	No. of ARGs	blaTEM-1	dfrA1	ant(3'')-IIa	qacEdelta1	sul1	aph(6)-Id (strB)	aph(3'')-Ib (strA)	sul2	tet(B)	dfrA14	tet(A)	mphA	dfrA12	aadA2	qnrS1	aph(3')-Ia	catI	dfrA15	dfrA7	dfrA8	aadA5	dfrA17	blaGES-19	aac(6')-Ib3	ant(2'')-Ia	tet(C)	blaGES-11	blaOXA-1	dfrA5	sat-2	ereA2	blaTEM-2	aac(6')-Ib10	tet(D)	fosA7.5	aph(7'')-Ia	aac(3)-IIe	blaOXA-2	vgaALC	cmlA5	ermB	oqxA
100002	Gambia	Case	B2	127	127		9	1	1	1	1	1	1	1	1	1	0	0	0	0	0	0	0	0	0	0	0	0	0	0	0	0	0	0	0	0	0	0	0	0	0	0	0	0	0	0	0	0	0
100010	Gambia	Case	B1	58 (155)	155		0	0	0	0	0	0	0	0	0	0	0	0	0	0	0	0	0	0	0	0	0	0	0	0	0	0	0	0	0	0	0	0	0	0	0	0	0	0	0	0	0	0	0
100029	Gambia	Case	A	12307	singleton		7	1	0	0	0	0	1	1	1	0	1	1	0	0	0	1	0	0	0	0	0	0	0	0	0	0	0	0	0	0	0	0	0	0	0	0	0	0	0	0	0	0	0
100059	Gambia	Case	A	746	746		4	0	0	0	0	0	1	0	1	1	1	0	0	0	0	0	0	0	0	0	0	0	0	0	0	0	0	0	0	0	0	0	0	0	0	0	0	0	0	0	0	0	0
100060	Gambia	Case	D	12322	38		3	0	0	0	0	0	1	0	1	0	1	0	0	0	0	0	0	0	0	0	0	0	0	0	0	0	0	0	0	0	0	0	0	0	0	0	0	0	0	0	0	0	0
100117	Gambia	Case	cryptic I	485	485		9	1	1	1	1	1	1	0	1	0	1	1	0	0	0	0	0	0	0	0	0	0	0	0	0	0	0	0	0	0	0	0	0	0	0	0	0	0	0	0	0	0	0
100135	Gambia	Case	B1	12309	13		6	1	0	1	1	1	0	0	0	0	0	1	0	0	0	0	0	0	1	0	0	0	0	0	0	0	0	0	0	0	0	0	0	0	0	0	0	0	0	0	0	0	0
100141	Gambia	Case	C	23 (23)	23		4	1	0	0	0	0	1	1	0	1	0	0	0	0	0	0	0	0	0	0	0	0	0	0	0	0	0	0	0	0	0	0	0	0	0	0	0	0	0	0	0	0	0
100142	Gambia	Case	B1	2741	101		3	0	0	0	0	0	1	0	1	0	1	0	0	0	0	0	0	0	0	0	0	0	0	0	0	0	0	0	0	0	0	0	0	0	0	0	0	0	0	0	0	0	0
100143	Gambia	Case	cryptic I	485	485		5	1	0	0	0	0	1	1	1	1	0	0	0	0	0	0	0	0	0	0	0	0	0	0	0	0	0	0	0	0	0	0	0	0	0	0	0	0	0	0	0	0	0
100153	Gambia	Case	D	70	70		8	1	0	0	1	1	1	0	1	0	1	1	0	0	0	0	0	0	0	1	0	0	0	0	0	0	0	0	0	0	0	0	0	0	0	0	0	0	0	0	0	0	0
100157	Gambia	Case	A	10 (10)	10		6	1	0	0	0	0	1	1	1	1	0	0	0	0	0	0	0	0	0	0	1	0	0	0	0	0	0	0	0	0	0	0	0	0	0	0	0	0	0	0	0	0	0
100160	Gambia	Case	A	3075	3075		6	1	0	0	0	0	1	1	1	1	0	0	0	0	0	0	0	0	0	0	1	0	0	0	0	0	0	0	0	0	0	0	0	0	0	0	0	0	0	0	0	0	0
100164	Gambia	Case	D	2914 (349)	349		6	1	0	1	1	1	0	0	0	0	0	1	0	0	0	0	0	0	1	0	0	0	0	0	0	0	0	0	0	0	0	0	0	0	0	0	0	0	0	0	0	0	0
100178	Gambia	Case	D	38 (38)	38		9	1	1	1	1	1	1	1	1	0	0	1	0	0	0	0	0	0	0	0	0	0	0	0	0	0	0	0	0	0	0	0	0	0	0	0	0	0	0	0	0	0	0
100195	Gambia	Case	A	1312	4		6	1	0	1	1	1	0	0	0	0	0	1	0	0	0	0	0	0	1	0	0	0	0	0	0	0	0	0	0	0	0	0	0	0	0	0	0	0	0	0	0	0	0
100301	Gambia	Case	B1	156 (156)	156		8	1	1	1	1	1	1	0	1	0	0	0	0	0	0	0	0	1	0	0	0	0	0	0	0	0	0	0	0	0	0	0	0	0	0	0	0	0	0	0	0	0	0
100341	Gambia	Case	A	484 (168)	93		8	1	0	0	1	1	1	1	1	1	0	0	0	0	0	0	0	0	0	1	0	0	0	0	0	0	0	0	0	0	0	0	0	0	0	0	0	0	0	0	0	0	0
100350	Gambia	Case	D	12306	singleton		1	0	0	0	0	0	0	0	0	1	0	0	0	0	0	0	0	0	0	0	0	0	0	0	0	0	0	0	0	0	0	0	0	0	0	0	0	0	0	0	0	0	0
100373	Gambia	Case	B1	517 (469)	517		11	1	0	0	0	0	1	1	1	1	0	0	0	0	0	0	0	0	0	1	1	0	0	0	1	1	1	1	0	0	0	0	0	0	0	0	0	0	0	0	0	0	0
100399	Gambia	Case	cryptic I	485	485		11	1	0	1	1	1	1	1	1	1	0	1	0	0	0	0	0	0	1	0	1	0	0	0	0	0	0	0	0	0	0	0	0	0	0	0	0	0	0	0	0	0	0
100416	Gambia	Case	E	11660	2064		7	0	0	1	0	0	1	0	1	1	1	0	0	0	0	0	0	1	0	0	0	0	0	0	0	0	0	0	1	0	0	0	0	0	0	0	0	0	0	0	0	0	0
100419	Gambia	Case	A	10153	398		0	0	0	0	0	0	0	0	0	0	0	0	0	0	0	0	0	0	0	0	0	0	0	0	0	0	0	0	0	0	0	0	0	0	0	0	0	0	0	0	0	0	0
200010	Mali	Case	B2	131 (131)	131		6	1	0	0	0	0	1	0	1	1	0	0	0	0	0	0	0	1	0	0	1	0	0	0	0	0	0	0	0	0	0	0	0	0	0	0	0	0	0	0	0	0	0
200044	Mali	Case	A	5824	10		8	1	1	1	0	0	1	1	1	1	0	0	0	0	0	0	0	0	0	0	0	0	0	0	0	0	0	0	0	0	1	0	0	0	0	0	0	0	0	0	0	0	0
200045	Mali	Case	D	394 (394)	394		7	1	1	1	0	0	1	0	1	0	0	1	0	0	0	0	0	0	0	0	0	0	0	0	0	0	0	0	0	0	1	0	0	0	0	0	0	0	0	0	0	0	0
200053	Mali	Case	D	349 (349)	349		6	1	0	0	1	1	0	0	0	1	0	0	0	0	0	0	0	0	0	0	0	0	0	0	0	0	0	0	0	1	0	1	0	0	0	0	0	0	0	0	0	0	0
200054	Mali	Case	A	1421	46		7	1	0	0	0	0	1	0	1	1	1	0	1	0	0	0	0	1	0	0	0	0	0	0	0	0	0	0	0	0	0	0	0	0	0	0	0	0	0	0	0	0	0
200099	Mali	Case	D	349 (349)	349		6	1	0	0	1	1	0	0	0	1	0	0	0	0	0	0	0	0	0	0	0	0	0	0	0	0	0	0	0	1	0	1	0	0	0	0	0	0	0	0	0	0	0
200100	Mali	Case	A	3075	3075		5	1	0	0	0	0	1	1	1	0	0	1	0	0	0	0	0	0	0	0	0	0	0	0	0	0	0	0	0	0	0	0	0	0	0	0	0	0	0	0	0	0	0
200101	Mali	Case	B1	469 (469)	singleton		13	1	0	1	0	0	1	0	1	1	1	0	0	0	0	0	0	1	0	1	0	0	0	0	1	1	1	1	1	0	0	0	0	0	0	0	0	0	0	0	0	0	0
200104	Mali	Case	C	7420	423		8	1	1	0	0	0	1	1	1	1	0	0	0	0	0	0	0	1	0	0	0	0	0	0	0	0	0	0	0	0	1	0	0	0	0	0	0	0	0	0	0	0	0
200105	Mali	Case	D	38 (38)	38		9	1	0	0	1	1	1	0	1	0	0	0	0	0	0	0	0	0	0	0	0	0	0	0	1	1	1	0	0	0	0	0	0	0	1	0	0	0	0	0	0	0	0
200107	Mali	Case	D	38 (38)	38		6	1	0	0	1	1	1	0	1	0	0	0	0	0	0	0	0	0	0	0	0	0	0	0	0	0	0	0	0	0	0	0	0	0	1	0	0	0	0	0	0	0	0
200108	Mali	Case	D	70	70		5	1	0	0	0	0	1	1	1	0	0	0	0	0	0	0	0	0	0	0	1	0	0	0	0	0	0	0	0	0	0	0	0	0	0	0	0	0	0	0	0	0	0
200112	Mali	Case	A	43 (10)	10		7	1	1	1	0	0	0	0	0	1	0	0	0	0	0	0	0	0	0	0	0	0	0	0	0	1	0	0	0	0	1	0	0	1	0	0	0	0	0	0	0	0	0
200137*	Mali	Case	A	10 (10)	10	Cotrimoxazole	0	0	0	0	0	0	0	0	0	0	0	0	0	0	0	0	0	0	0	0	0	0	0	0	0	0	0	0	0	0	0	0	0	0	0	0	0	0	0	0	0	0	0
200139	Mali	Case	B1	678	678		2	0	0	0	0	0	0	0	0	0	0	1	0	0	0	0	0	0	0	0	0	0	0	0	0	0	0	0	0	0	0	0	0	0	0	1	0	0	0	0	0	0	0
200146	Mali	Case	B1	156 (156)	156		6	1	0	0	0	0	1	1	1	0	0	1	1	0	0	0	0	0	0	0	0	0	0	0	0	0	0	0	0	0	0	0	0	0	0	0	0	0	0	0	0	0	0
200174	Mali	Case	A	2690	4		1	0	0	0	0	0	0	0	0	0	0	1	0	0	0	0	0	0	0	0	0	0	0	0	0	0	0	0	0	0	0	0	0	0	0	0	0	0	0	0	0	0	0
200177	Mali	Case	G	117	117		1	0	0	0	0	0	0	0	0	0	0	1	0	0	0	0	0	0	0	0	0	0	0	0	0	0	0	0	0	0	0	0	0	0	0	0	0	0	0	0	0	0	0
200242	Mali	Case	F	648 (648)	648		8	1	0	0	1	1	1	1	1	1	0	0	0	0	0	0	0	0	0	0	1	0	0	0	0	0	0	0	0	0	0	0	0	0	0	0	0	0	0	0	0	0	0
200444	Mali	Case	A	167 (10)	10		9	1	0	0	1	1	1	1	1	0	0	0	0	0	0	0	0	0	0	0	0	0	0	0	0	0	0	0	0	0	0	0	0	0	0	0	0	1	1	1	0	0	0
200809	Mali	Case	A	10 (10)	10		8	1	0	0	0	0	1	1	1	1	1	0	1	0	0	0	0	0	0	0	0	0	0	0	0	0	0	0	0	0	0	0	0	0	0	0	0	0	0	0	0	1	0
300003	Mozambique	Case	D	38 (38)	38		5	1	0	0	0	0	1	0	1	0	0	0	0	0	0	0	0	1	0	0	0	0	0	0	0	0	0	0	0	0	0	0	0	0	1	0	0	0	0	0	0	0	0
300010	Mozambique	Case	D	70	70		6	1	0	0	0	0	1	1	1	1	0	0	0	0	0	0	0	0	0	0	1	0	0	0	0	0	0	0	0	0	0	0	0	0	0	0	0	0	0	0	0	0	0
300013	Mozambique	Case	D	720	singleton		6	1	1	1	1	1	0	0	0	0	0	1	0	0	0	0	0	0	0	0	0	0	0	0	0	0	0	0	0	0	0	0	0	0	0	0	0	0	0	0	0	0	0
300014	Mozambique	Case	B1	453 (86)	453		3	0	0	0	0	0	1	1	1	0	0	0	0	0	0	0	0	0	0	0	0	0	0	0	0	0	0	0	0	0	0	0	0	0	0	0	0	0	0	0	0	0	0
300027	Mozambique	Case	B1	1196	singleton		2	1	0	0	0	0	0	0	0	0	0	1	0	0	0	0	0	0	0	0	0	0	0	0	0	0	0	0	0	0	0	0	0	0	0	0	0	0	0	0	0	0	0
300032	Mozambique	Case	A	48 (10)	4		3	0	0	0	0	0	1	0	1	0	1	0	0	0	0	0	0	0	0	0	0	0	0	0	0	0	0	0	0	0	0	0	0	0	0	0	0	0	0	0	0	0	0
300033	Mozambique	Case	D	449 (31)	31		8	1	0	0	1	1	1	0	1	0	0	1	0	0	0	0	0	1	0	1	0	0	0	0	0	0	0	0	0	0	0	0	0	0	0	0	0	0	0	0	0	0	0
300039	Mozambique	Case	B2	127	127		10	1	1	1	1	1	1	1	1	1	0	0	0	0	0	0	0	1	0	0	0	0	0	0	0	0	0	0	0	0	0	0	0	0	0	0	0	0	0	0	0	0	0
300062	Mozambique	Case	D	405 (405)	405		9	1	0	0	0	0	1	1	1	0	1	1	1	0	0	0	1	1	0	0	0	0	0	0	0	0	0	0	0	0	0	0	0	0	0	0	0	0	0	0	0	0	0
300068	Mozambique	Case	A	6438	singleton		4	1	0	0	0	0	1	1	1	0	0	0	0	0	0	0	0	0	0	0	0	0	0	0	0	0	0	0	0	0	0	0	0	0	0	0	0	0	0	0	0	0	0
300078	Mozambique	Case	B2	12310	95		2	0	0	0	0	0	0	0	1	1	0	0	0	0	0	0	0	0	0	0	0	0	0	0	0	0	0	0	0	0	0	0	0	0	0	0	0	0	0	0	0	0	0
300081	Mozambique	Case	A	1421	46		15	0	0	1	1	1	1	0	1	0	1	1	0	1	0	0	0	0	0	0	0	0	0	0	0	0	0	0	0	0	0	0	0	0	0	0	0	0	0	0	0	0	1
300082	Mozambique	Case	B1	12313	453		0	0	0	0	0	0	0	0	0	0	0	0	0	0	0	0	0	0	0	0	0	0	0	0	0	0	0	0	0	0	0	0	0	0	0	0	0	0	0	0	0	0	0
300089	Mozambique	Case	C	88 (23)	23		6	1	0	0	1	1	1	0	1	0	0	1	0	0	0	0	0	0	0	0	0	0	0	0	0	0	0	0	0	0	0	0	0	0	0	0	0	0	0	0	0	0	0
300091	Mozambique	Case	D	2076	394		6	1	1	1	1	1	0	0	0	1	0	0	0	0	0	0	0	0	0	0	0	0	0	0	0	0	0	0	0	0	0	0	0	0	0	0	0	0	0	0	0	0	0
300247	Mozambique	Case	A	10 (10)	10		6	1	0	1	1	1	0	0	0	0	0	1	0	0	0	0	0	1	0	0	0	0	0	0	0	0	0	0	0	0	0	0	0	0	0	0	0	0	0	0	0	0	0
300541*	Mozambique	Case	D	69 (69)	69	Gentamycin	7	1	0	0	1	1	1	0	1	0	0	1	0	0	0	0	0	1	0	0	0	0	0	0	0	0	0	0	0	0	0	0	0	0	0	0	0	0	0	0	0	0	0
300542	Mozambique	Case	A	361	361		3	0	0	0	0	0	1	0	1	0	1	0	0	0	0	0	0	0	0	0	0	0	0	0	0	0	0	0	0	0	0	0	0	0	0	0	0	0	0	0	0	0	0
400609	Kenya	Case	B1	12313	453		4	1	1	0	0	0	0	0	1	0	0	1	0	0	0	0	0	0	0	0	0	0	0	0	0	0	0	0	0	0	0	0	0	0	0	0	0	0	0	0	0	0	0
400611	Kenya	Case	B1	2073	singleton		6	1	0	0	0	0	1	1	1	1	0	0	0	0	0	0	0	0	0	0	1	0	0	0	0	0	0	0	0	0	0	0	0	0	0	0	0	0	0	0	0	0	0
400618	Kenya	Case	D	2914	349		5	1	1	1	1	0	0	0	1	0	0	0	0	0	0	0	0	0	0	0	0	0	0	0	0	0	0	0	0	0	0	0	0	0	0	0	0	0	0	0	0	0	0
400620	Kenya	Case	D	38 (38)	38		5	1	0	0	0	0	1	0	1	1	0	0	0	0	0	0	0	0	0	1	0	0	0	0	0	0	0	0	0	0	0	0	0	0	0	0	0	0	0	0	0	0	0
400622	Kenya	Case	D	12312	38		8	0	1	1	1	1	1	1	1	0	0	1	0	0	0	0	0	0	0	0	0	0	0	0	0	0	0	0	0	0	0	0	0	0	0	0	0	0	0	0	0	0	0
400628	Kenya	Case	B1	3580	singleton		6	1	0	0	0	0	1	1	1	1	0	0	0	0	0	0	0	0	0	0	1	0	0	0	0	0	0	0	0	0	0	0	0	0	0	0	0	0	0	0	0	0	0
400631	Kenya	Case	A	1294	361		3	0	0	0	0	0	1	0	1	0	1	0	0	0	0	0	0	0	0	0	0	0	0	0	0	0	0	0	0	0	0	0	0	0	0	0	0	0	0	0	0	0	0
400633	Kenya	Case	D	69 (69)	69		9	1	0	0	1	1	1	0	1	1	0	0	0	0	0	0	0	1	0	0	0	1	1	0	0	0	0	0	0	0	0	0	0	0	0	0	0	0	0	0	0	0	0
400634	Kenya	Case	cryptic I	485	485		6	1	0	0	0	0	1	1	1	0	0	1	0	0	0	0	0	0	0	0	1	0	0	0	0	0	0	0	0	0	0	0	0	0	0	0	0	0	0	0	0	0	0
400636	Kenya	Case	B1	12321	155		0	0	0	0	0	0	0	0	0	0	0	0	0	0	0	0	0	0	0	0	0	0	0	0	0	0	0	0	0	0	0	0	0	0	0	0	0	0	0	0	0	0	0
400645	Kenya	Case	B2	421 (95)	95		3	0	0	0	0	0	1	0	1	0	1	0	0	0	0	0	0	0	0	0	0	0	0	0	0	0	0	0	0	0	0	0	0	0	0	0	0	0	0	0	0	0	0
400653	Kenya	Case	B1	210	singleton		8	1	0	0	1	1	1	1	1	1	0	0	0	0	0	0	0	0	0	0	0	0	0	0	0	0	0	0	0	1	0	0	0	0	0	0	0	0	0	0	0	0	0
400660	Kenya	Case	B1	155 (155)	155		7	1	0	0	0	0	1	0	1	1	1	1	1	0	0	0	0	0	0	0	0	0	0	0	0	0	0	0	0	0	0	0	0	0	0	0	0	0	0	0	0	0	0
400783	Kenya	Case	A	398 (398)	398		0	0	0	0	0	0	0	0	0	0	0	0	0	0	0	0	0	0	0	0	0	0	0	0	0	0	0	0	0	0	0	0	0	0	0	0	0	0	0	0	0	0	0
400787	Kenya	Case	B2	827 (12)	12		9	1	0	0	1	1	1	1	1	0	0	1	1	0	0	0	0	0	0	0	0	0	0	0	0	0	0	0	0	1	0	0	0	0	0	0	0	0	0	0	0	0	0
400795	Kenya	Case	B1	13 (13)	13		8	1	0	1	0	0	1	0	1	1	1	0	0	0	0	0	0	1	0	0	0	0	0	0	0	0	0	0	1	0	0	0	0	0	0	0	0	0	0	0	0	0	0
400801	Kenya	Case	F	62	62		8	1	1	1	0	0	1	1	1	0	0	1	0	0	0	0	0	0	0	0	0	0	0	0	0	0	0	0	0	0	1	0	0	0	0	0	0	0	0	0	0	0	0
401656	Kenya	Case	B2	73 (73)	73		7	1	1	1	1	1	1	0	1	0	0	0	0	0	0	0	0	0	0	0	0	0	0	0	0	0	0	0	0	0	0	0	0	0	0	0	0	0	0	0	0	0	0
500001	India	Case	F	648 (648)	648		13	1	0	0	1	1	0	0	0	1	0	0	1	0	0	0	0	1	0	0	0	1	1	0	0	0	0	0	1	0	0	0	0	0	0	0	0	1	0	0	0	0	0
500002	India	Case	cryptic I	485	485		0	0	0	0	0	0	0	0	0	0	0	0	0	0	0	0	0	0	0	0	0	0	0	0	0	0	0	0	0	0	0	0	0	0	0	0	0	0	0	0	0	0	0
500003	India	Case	A	757	757		1	0	0	0	0	0	0	0	0	0	0	1	0	0	0	0	0	0	0	0	0	0	0	0	0	0	0	0	0	0	0	0	0	0	0	0	0	0	0	0	0	0	0
500005	India	Case	A	757	757		1	0	0	0	0	0	0	0	0	0	0	1	0	0	0	0	0	0	0	0	0	0	0	0	0	0	0	0	0	0	0	0	0	0	0	0	0	0	0	0	0	0	0
500006	India	Case	F	648 (648)	648		8	0	0	0	1	1	1	1	1	0	0	0	1	0	0	0	0	0	0	0	0	1	0	0	0	0	0	0	0	0	0	0	0	0	0	0	0	0	0	0	0	0	0
500010	India	Case	F	648 (648)	648		10	0	0	0	1	1	1	1	1	0	0	0	1	0	0	0	0	0	0	0	0	1	1	0	0	0	0	0	0	0	0	0	0	0	0	0	0	0	0	0	0	0	0
500012	India	Case	A	7027	757		0	0	0	0	0	0	0	0	0	0	0	0	0	0	0	0	0	0	0	0	0	0	0	0	0	0	0	0	0	0	0	0	0	0	0	0	0	0	0	0	0	0	0
500013	India	Case	A	7027	757		0	0	0	0	0	0	0	0	0	0	0	0	0	0	0	0	0	0	0	0	0	0	0	0	0	0	0	0	0	0	0	0	0	0	0	0	0	0	0	0	0	0	0
500016	India	Case	B1	4388	4388		1	0	0	0	0	0	0	0	0	0	0	1	0	0	0	0	0	0	0	0	0	0	0	0	0	0	0	0	0	0	0	0	0	0	0	0	0	0	0	0	0	0	0
500019	India	Case	F	648 (648)	648		4	0	0	0	0	0	0	0	0	1	0	0	1	0	0	0	0	0	0	0	0	0	0	0	0	0	0	0	0	0	0	0	0	0	0	0	0	0	0	0	0	1	0
500021	India	Case	B1	4388	4388		1	0	0	0	0	0	0	0	0	0	0	1	0	0	0	0	0	0	0	0	0	0	0	0	0	0	0	0	0	0	0	0	0	0	0	0	0	0	0	0	0	0	0
500022	India	Case	A	757	757		5	1	0	0	0	0	1	1	1	0	0	1	0	0	0	0	0	0	0	0	0	0	0	0	0	0	0	0	0	0	0	0	0	0	0	0	0	0	0	0	0	0	0
500024	India	Case	A	4760	10		9	1	1	1	0	0	1	1	1	1	0	0	1	0	0	0	0	0	0	0	0	0	0	0	0	0	0	0	0	0	1	0	0	0	0	0	0	0	0	0	0	0	0
500027	India	Case	A	93 (168)	93		5	0	1	1	1	0	0	0	1	0	0	0	0	0	0	1	0	0	0	0	0	0	0	0	0	0	0	0	0	0	0	0	0	0	0	0	0	0	0	0	0	0	0
500029	India	Case	A	6784	3075		8	0	0	0	1	1	0	0	0	0	0	0	1	0	0	0	0	0	0	0	0	1	1	0	0	0	0	0	1	0	0	0	0	0	0	0	0	0	0	0	0	0	0
500032*	India	Case	A	4760	10	Ciprofloxacin	9	1	1	1	0	0	1	1	1	1	0	0	1	0	0	0	0	0	0	0	0	0	0	0	0	0	0	0	0	0	1	0	0	0	0	0	0	0	0	0	0	0	0
500036	India	Case	A	4760	10		9	1	1	1	0	0	1	1	1	1	0	0	1	0	0	0	0	0	0	0	0	0	0	0	0	0	0	0	0	0	1	0	0	0	0	0	0	0	0	0	0	0	0
500037	India	Case	A	757	757		1	0	0	0	0	0	0	0	0	0	0	1	0	0	0	0	0	0	0	0	0	0	0	0	0	0	0	0	0	0	0	0	0	0	0	0	0	0	0	0	0	0	0
600001	Bangladesh	Case	A	206 (206)	206		4	0	0	0	0	0	0	0	1	0	0	1	0	0	0	0	0	0	0	0	0	1	1	0	0	0	0	0	0	0	0	0	0	0	0	0	0	0	0	0	0	0	0
600003	Bangladesh	Case	cryptic I	485	485		5	1	0	0	0	0	0	1	1	1	0	0	0	0	0	0	0	0	0	0	1	0	0	0	0	0	0	0	0	0	0	0	0	0	0	0	0	0	0	0	0	0	0
600007	Bangladesh	Case	D	2914 (349)	349		0	0	0	0	0	0	0	0	0	0	0	0	0	0	0	0	0	0	0	0	0	0	0	0	0	0	0	0	0	0	0	0	0	0	0	0	0	0	0	0	0	0	0
600008	Bangladesh	Case	B2	12 (12)	12		4	1	0	0	0	0	1	0	1	0	0	0	0	0	0	0	0	0	0	1	0	0	0	0	0	0	0	0	0	0	0	0	0	0	0	0	0	0	0	0	0	0	0
600009	Bangladesh	Case	A	1139	46		0	0	0	0	0	0	0	0	0	0	0	0	0	0	0	0	0	0	0	0	0	0	0	0	0	0	0	0	0	0	0	0	0	0	0	0	0	0	0	0	0	0	0
600010	Bangladesh	Case	C	23 (23)	23		8	1	1	1	1	1	1	0	1	0	0	1	0	0	0	0	0	0	0	0	0	0	0	0	0	0	0	0	0	0	0	0	0	0	0	0	0	0	0	0	0	0	0
600013	Bangladesh	Case	D	394 (394)	394		5	0	1	1	1	0	0	0	1	0	0	0	0	0	0	1	0	0	0	0	0	0	0	0	0	0	0	0	0	0	0	0	0	0	0	0	0	0	0	0	0	0	0
600021	Bangladesh	Case	D	2914 (349)	349		1	0	1	0	0	0	0	0	0	0	0	0	0	0	0	0	0	0	0	0	0	0	0	0	0	0	0	0	0	0	0	0	0	0	0	0	0	0	0	0	0	0	0
600024	Bangladesh	Case	D	394 (394)	394		4	1	0	0	0	0	1	1	1	0	0	0	0	0	0	0	0	0	0	0	0	0	0	0	0	0	0	0	0	0	0	0	0	0	0	0	0	0	0	0	0	0	0
600036	Bangladesh	Case	A	1312	4		0	0	0	0	0	0	0	0	0	0	0	0	0	0	0	0	0	0	0	0	0	0	0	0	0	0	0	0	0	0	0	0	0	0	0	0	0	0	0	0	0	0	0
600039	Bangladesh	Case	B1	443 (205)	443		5	0	0	0	0	0	0	0	0	1	0	1	1	0	0	0	0	0	0	0	0	0	0	0	0	0	0	0	0	0	0	0	0	0	0	0	0	1	0	0	0	0	0
600043	Bangladesh	Case	B1	58 (155)	155		2	0	0	0	0	0	0	0	0	0	0	1	0	0	0	0	0	0	0	0	0	0	0	0	0	0	0	0	0	1	0	0	0	0	0	0	0	0	0	0	0	0	0
600045	Bangladesh	Case	A	46 (46)	46		6	1	0	0	0	0	0	0	0	0	0	0	1	0	0	0	0	0	0	0	0	1	1	0	0	0	0	0	0	0	0	0	0	0	0	0	0	0	0	0	0	1	0
600047	Bangladesh	Case	cryptic I	485	485		6	1	0	0	0	0	1	1	1	1	0	0	0	0	0	0	0	0	0	0	1	0	0	0	0	0	0	0	0	0	0	0	0	0	0	0	0	0	0	0	0	0	0
600055	Bangladesh	Case	A	8308	757		3	1	0	0	0	0	0	0	0	0	0	0	1	0	0	0	0	0	0	0	0	0	0	0	0	0	0	0	0	0	0	0	0	0	0	0	0	0	0	0	0	0	0
600059	Bangladesh	Case	A	10 (10)	10		6	1	0	0	1	0	1	0	1	0	0	1	0	0	0	0	0	0	0	1	0	0	0	0	0	0	0	0	0	0	0	0	0	0	0	0	0	0	0	0	0	0	0
600066	Bangladesh	Case	B1	906	224		1	0	0	0	0	0	0	0	0	0	0	0	0	0	0	0	0	0	0	0	0	0	0	0	0	0	0	0	0	0	0	0	0	0	0	0	0	0	0	0	0	0	0
600068	Bangladesh	Case	B1	162 (469)	517		7	1	0	0	0	0	1	1	1	0	1	1	1	0	0	0	0	0	0	0	0	0	0	0	0	0	0	0	0	0	0	0	0	0	0	0	0	0	0	0	0	0	0
600071	Bangladesh	Case	B2	131 (131)	131		12	1	0	0	1	1	1	1	1	0	0	1	1	0	0	0	0	0	0	0	0	1	1	0	0	0	0	0	0	0	0	0	0	0	0	0	0	0	0	0	0	0	0
600072	Bangladesh	Case	D	69 (69)	69		7	1	0	0	0	0	1	1	1	1	1	0	1	0	0	0	0	0	0	0	0	0	0	0	0	0	0	0	0	0	0	0	0	0	0	0	0	0	0	0	0	0	0
600074	Bangladesh	Case	A	1421	46		8	1	1	0	0	0	1	1	1	1	0	0	1	0	0	0	0	0	0	0	0	0	0	0	0	0	0	0	0	0	1	0	0	0	0	0	0	0	0	0	0	0	0
600075	Bangladesh	Case	A	1312	4		8	1	1	1	0	0	1	1	1	1	0	0	0	0	0	0	0	0	0	0	0	0	0	0	0	0	0	0	0	0	1	0	0	0	0	0	0	0	0	0	0	0	0
600077	Bangladesh	Case	C	410 (23)	23		5	0	0	0	1	1	0	0	0	0	0	1	0	0	0	0	0	0	0	0	0	0	0	0	0	0	0	0	0	0	0	0	0	0	0	0	0	0	0	0	0	0	0
600078	Bangladesh	Case	A	206 (206)	206		3	0	0	0	1	1	0	0	0	0	0	0	0	0	0	0	0	0	0	0	0	0	0	0	0	0	0	0	0	1	0	0	0	0	0	0	0	0	0	0	0	0	0
700001	Pakistan	Case	D	69 (69)	69		7	1	0	0	1	1	1	1	0	0	0	1	0	0	0	0	0	0	0	0	0	1	0	0	0	0	0	0	0	0	0	0	0	0	0	0	0	0	0	0	0	0	0
700005	Pakistan	Case	C	5024	977		10	1	1	1	0	0	1	1	1	1	0	0	0	0	0	0	0	1	0	0	0	0	0	0	0	0	0	0	0	0	0	0	0	0	0	0	0	0	0	0	0	0	0
700009	Pakistan	Case	D	7395	405		8	0	0	0	0	0	1	1	1	0	1	0	1	0	0	0	0	0	0	0	0	0	0	0	0	0	0	0	0	0	0	0	0	0	0	0	0	0	0	0	0	0	0
700013	Pakistan	Case	A	1178	singleton		4	1	0	0	0	0	1	1	0	1	0	0	0	0	0	0	0	0	0	0	0	0	0	0	0	0	0	0	0	0	0	0	0	0	0	0	0	0	0	0	0	0	0
700014	Pakistan	Case	B2	636	636		9	1	1	1	0	0	1	0	1	1	0	0	0	0	0	0	0	1	0	0	0	0	0	0	0	0	0	0	0	0	1	0	0	0	0	0	0	0	0	0	0	0	0
700016	Pakistan	Case	D	394 (394)	394		12	0	1	1	1	1	1	1	1	1	0	0	1	0	0	0	0	0	0	0	0	1	1	0	0	0	0	0	0	0	1	0	0	0	0	0	0	0	0	0	0	0	0
700017	Pakistan	Case	other	120	120		8	1	0	0	1	1	1	0	0	0	0	1	1	0	0	0	0	0	0	0	0	1	0	0	0	0	0	0	0	0	0	0	0	0	0	0	0	0	0	0	0	0	0
700019	Pakistan	Case	D	2348	405		3	0	1	0	0	0	0	0	0	1	0	0	0	0	0	0	1	0	0	0	0	0	0	0	0	0	0	0	0	0	0	0	0	0	0	0	0	0	0	0	0	0	0
700020	Pakistan	Case	A	167 (10)	10		10	0	0	0	0	0	1	1	1	0	0	1	0	0	0	0	0	0	0	0	0	0	0	0	0	0	0	0	1	0	0	0	0	0	0	0	0	0	0	0	0	0	0
700167	Pakistan	Case	C	410 (23)	23		16	1	0	0	1	1	1	1	1	1	0	0	1	0	0	0	0	1	0	0	0	1	1	0	0	0	0	0	1	0	0	0	0	0	0	0	0	1	0	0	0	0	0
700477	Pakistan	Case	D	394 (394)	394		6	0	1	1	1	0	0	0	1	0	0	1	0	0	0	1	0	0	0	0	0	0	0	0	0	0	0	0	0	0	0	0	0	0	0	0	0	0	0	0	0	0	0
700481	Pakistan	Case	C	12289	423		5	1	0	0	1	1	0	0	1	0	0	0	0	0	0	0	0	0	0	1	0	0	0	0	0	0	0	0	0	0	0	0	0	0	0	0	0	0	0	0	0	0	0
700486	Pakistan	Case	B1	448 (448)	448		16	1	0	0	1	1	1	0	1	1	0	0	1	0	0	0	0	1	0	0	0	1	1	0	0	0	0	0	1	0	0	0	0	0	0	0	0	1	0	0	0	0	0
700487	Pakistan	Case	C	88 (23)	23		6	1	0	0	0	0	1	1	1	0	0	1	0	0	0	0	0	0	0	0	0	0	0	0	0	0	0	0	0	0	0	0	0	0	0	0	0	0	0	0	0	0	0
700489	Pakistan	Case	D	394 (394)	394		9	1	0	0	1	0	1	1	1	0	0	1	0	0	0	0	0	0	0	1	0	0	0	0	0	1	0	0	0	0	0	0	0	1	0	0	0	0	0	0	0	0	0
700490	Pakistan	Case	cryptic I	9506	singleton		0	0	0	0	0	0	0	0	0	0	0	0	0	0	0	0	0	0	0	0	0	0	0	0	0	0	0	0	0	0	0	0	0	0	0	0	0	0	0	0	0	0	0
700491	Pakistan	Case	G	844	117		10	1	0	1	1	1	0	0	0	1	0	0	0	0	0	0	0	1	0	0	0	0	0	0	0	1	0	0	1	0	0	0	0	0	0	0	0	0	0	0	0	0	0
700496	Pakistan	Case	F	2141	2141		13	1	0	0	1	1	1	0	1	1	0	0	1	0	0	0	0	1	0	1	0	1	1	0	0	0	0	0	0	0	0	0	0	0	0	0	0	1	0	0	0	0	0
700497	Pakistan	Case	A	12299	540		6	1	1	1	1	1	0	0	0	0	0	1	0	0	0	0	0	0	0	0	0	0	0	0	0	0	0	0	0	0	0	0	0	0	0	0	0	0	0	0	0	0	0
700498	Pakistan	Case	A	48 (10)	4		12	1	1	1	1	1	0	0	1	1	0	0	1	1	1	0	0	1	0	0	0	0	0	0	0	0	0	0	0	0	0	0	0	0	0	0	0	0	0	0	0	0	0
100014	Gambia	Control	B1	1325	singleton		5	1	0	0	0	0	1	0	1	1	1	0	0	0	0	0	0	0	0	0	0	0	0	0	0	0	0	0	0	0	0	0	0	0	0	0	0	0	0	0	0	0	0
100016	Gambia	Control	D	69 (69)	69		10	1	0	0	1	1	1	1	1	0	0	1	1	1	1	0	0	0	0	0	0	0	0	0	0	0	0	0	0	0	0	0	0	0	0	0	0	0	0	0	0	0	0
100055	Gambia	Control	A	93 (168)	93		0	0	0	0	0	0	0	0	0	0	0	0	0	0	0	0	0	0	0	0	0	0	0	0	0	0	0	0	0	0	0	0	0	0	0	0	0	0	0	0	0	0	0
100073	Gambia	Control	B2	131 (131)	131		8	1	0	0	0	0	1	0	1	1	1	0	1	0	0	0	1	1	0	0	0	0	0	0	0	0	0	0	0	0	0	0	0	0	0	0	0	0	0	0	0	0	0
100102	Gambia	Control	A	757	757		4	0	0	1	1	1	0	0	0	0	0	0	0	0	0	0	0	1	0	0	0	0	0	0	0	0	0	0	0	0	0	0	0	0	0	0	0	0	0	0	0	0	0
100139	Gambia	Control	D	38 (38)	38		4	0	0	0	1	1	1	0	1	0	0	0	0	0	0	0	0	0	0	0	0	0	0	0	0	0	0	0	0	0	0	0	0	0	0	0	0	0	0	0	0	0	0
100167	Gambia	Control	A	43 (10)	10		3	0	0	0	0	0	1	0	1	0	1	0	0	0	0	0	0	0	0	0	0	0	0	0	0	0	0	0	0	0	0	0	0	0	0	0	0	0	0	0	0	0	0
100181	Gambia	Control	E	2614	singleton		0	0	0	0	0	0	0	0	0	0	0	0	0	0	0	0	0	0	0	0	0	0	0	0	0	0	0	0	0	0	0	0	0	0	0	0	0	0	0	0	0	0	0
100187	Gambia	Control	A	10 (10)	10		4	0	0	0	0	0	1	0	1	0	1	1	0	0	0	0	0	0	0	0	0	0	0	0	0	0	0	0	0	0	0	0	0	0	0	0	0	0	0	0	0	0	0
100189	Gambia	Control	B1	224	224		1	0	0	0	0	0	0	0	0	0	0	1	0	0	0	0	0	0	0	0	0	0	0	0	0	0	0	0	0	0	0	0	0	0	0	0	0	0	0	0	0	0	0
100190	Gambia	Control	B2	131 (131)	131		6	1	0	0	1	1	0	0	0	0	0	0	1	0	0	0	0	0	0	0	0	1	1	0	0	0	0	0	0	0	0	0	0	0	0	0	0	0	0	0	0	0	0
100209	Gambia	Control	B1	101 (101)	101		0	0	0	0	0	0	0	0	0	0	0	0	0	0	0	0	0	0	0	0	0	0	0	0	0	0	0	0	0	0	0	0	0	0	0	0	0	0	0	0	0	0	0
100221	Gambia	Control	D	70	70		6	1	1	1	1	1	0	0	0	0	0	1	0	0	0	0	0	0	0	0	0	0	0	0	0	0	0	0	0	0	0	0	0	0	0	0	0	0	0	0	0	0	0
100247	Gambia	Control	other	10190	singleton		4	1	0	0	0	0	1	0	1	0	1	0	0	0	0	0	0	0	0	0	0	0	0	0	0	0	0	0	0	0	0	0	0	0	0	0	0	0	0	0	0	0	0
100248	Gambia	Control	cryptic I	485	485		7	1	1	1	1	1	0	0	1	0	0	1	0	0	0	0	0	0	0	0	0	0	0	0	0	0	0	0	0	0	0	0	0	0	0	0	0	0	0	0	0	0	0
100300	Gambia	Control	D	394 (394)	394		8	1	1	1	1	1	1	0	1	1	0	0	0	0	0	0	0	0	0	0	0	0	0	0	0	0	0	0	0	0	0	0	0	0	0	0	0	0	0	0	0	0	0
100305	Gambia	Control	A	226 (226)	226		3	1	1	0	0	0	0	0	1	0	0	0	0	0	0	0	0	0	0	0	0	0	0	0	0	0	0	0	0	0	0	0	0	0	0	0	0	0	0	0	0	0	0
100312	Gambia	Control	A	43 (10)	10		3	0	0	0	0	0	1	0	1	0	1	0	0	0	0	0	0	0	0	0	0	0	0	0	0	0	0	0	0	0	0	0	0	0	0	0	0	0	0	0	0	0	0
100315	Gambia	Control	B1	191	singleton		0	0	0	0	0	0	0	0	0	0	0	0	0	0	0	0	0	0	0	0	0	0	0	0	0	0	0	0	0	0	0	0	0	0	0	0	0	0	0	0	0	0	0
100346	Gambia	Control	D	70	70		6	1	0	1	1	1	0	0	0	0	0	1	0	0	0	0	0	0	1	0	0	0	0	0	0	0	0	0	0	0	0	0	0	0	0	0	0	0	0	0	0	0	0
100354	Gambia	Control	B1	155 (155)	155		11	1	0	0	0	1	1	1	1	0	0	0	0	0	0	0	0	0	0	1	1	0	0	1	1	1	1	0	0	0	0	0	0	0	0	0	0	0	0	0	0	0	0
100426	Gambia	Control	B2	95 (95)	95		4	1	0	0	0	0	1	0	1	0	0	0	0	0	0	0	0	0	0	0	0	0	0	0	0	0	0	0	0	1	0	0	0	0	0	0	0	0	0	0	0	0	0
100434	Gambia	Control	D	12320	349		3	1	1	0	0	0	0	0	1	0	0	0	0	0	0	0	0	0	0	0	0	0	0	0	0	0	0	0	0	0	0	0	0	0	0	0	0	0	0	0	0	0	0
200033	Mali	Control	cryptic I	485	485		7	1	1	1	1	1	0	0	1	0	0	1	0	0	0	0	0	0	0	0	0	0	0	0	0	0	0	0	0	0	0	0	0	0	0	0	0	0	0	0	0	0	0
200048	Mali	Control	B2	127	127		5	1	0	0	0	0	1	0	1	0	0	1	0	0	0	0	0	1	0	0	0	0	0	0	0	0	0	0	0	0	0	0	0	0	0	0	0	0	0	0	0	0	0
200051	Mali	Control	A	93 (168)	93		0	0	0	0	0	0	0	0	0	0	0	0	0	0	0	0	0	0	0	0	0	0	0	0	0	0	0	0	0	0	0	0	0	0	0	0	0	0	0	0	0	0	0
200086	Mali	Control	cryptic I	485	485		7	1	1	1	1	1	0	0	1	0	0	1	0	0	0	0	0	0	0	0	0	0	0	0	0	0	0	0	0	0	0	0	0	0	0	0	0	0	0	0	0	0	0
200087	Mali	Control	D	69 (69)	69		9	1	0	0	1	1	1	0	1	1	0	0	0	0	0	0	0	1	0	0	0	1	1	0	0	0	0	0	0	0	0	0	0	0	0	0	0	0	0	0	0	0	0
200088	Mali	Control	A	10 (10)	10		1	0	0	0	0	0	0	0	0	0	0	1	0	0	0	0	0	0	0	0	0	0	0	0	0	0	0	0	0	0	0	0	0	0	0	0	0	0	0	0	0	0	0
200089	Mali	Control	B1	155 (155)	155		6	1	0	0	0	0	1	1	1	1	0	0	0	0	0	0	0	0	0	0	1	0	0	0	0	0	0	0	0	0	0	0	0	0	0	0	0	0	0	0	0	0	0
200090	Mali	Control	A	10 (10)	10		7	0	0	0	1	1	1	0	1	0	0	1	0	0	0	0	0	0	0	1	0	0	0	0	0	0	0	0	0	0	0	0	1	0	0	0	0	0	0	0	0	0	0
200093	Mali	Control	cryptic I	485	485		5	1	0	0	0	0	1	1	1	1	0	0	0	0	0	0	0	0	0	0	0	0	0	0	0	0	0	0	0	0	0	0	0	0	0	0	0	0	0	0	0	0	0
200094	Mali	Control	D	2076	394		8	0	1	1	1	1	0	0	0	1	0	0	0	0	0	0	0	0	0	0	0	0	0	0	0	1	1	0	0	0	0	0	0	1	0	0	0	0	0	0	0	0	0
200162	Mali	Control	B1	12300	12300		0	0	0	0	0	0	0	0	0	0	0	0	0	0	0	0	0	0	0	0	0	0	0	0	0	0	0	0	0	0	0	0	0	0	0	0	0	0	0	0	0	0	0
200164	Mali	Control	G	1163	singleton		8	1	0	0	1	1	1	0	1	1	0	0	0	0	0	0	0	1	0	0	0	0	0	0	0	0	0	0	0	0	0	0	0	0	0	0	1	0	0	0	0	0	0
200166	Mali	Control	D	2914	349		6	1	0	0	0	0	1	1	1	1	0	0	0	0	0	0	0	0	0	0	1	0	0	0	0	0	0	0	0	0	0	0	0	0	0	0	0	0	0	0	0	0	0
200170	Mali	Control	A	10 (10)	10		7	1	0	0	0	0	1	1	1	0	1	1	0	0	0	1	0	0	0	0	0	0	0	0	0	0	0	0	0	0	0	0	0	0	0	0	0	0	0	0	0	0	0
200212	Mali	Control	B1	155 (155)	155		0	0	0	0	0	0	0	0	0	0	0	0	0	0	0	0	0	0	0	0	0	0	0	0	0	0	0	0	0	0	0	0	0	0	0	0	0	0	0	0	0	0	0
200505	Mali	Control	F	12323	648		9	1	0	0	1	1	0	0	0	0	0	0	0	0	0	0	0	0	0	1	0	0	0	0	0	1	1	1	0	0	0	0	0	1	0	0	0	0	0	0	1	0	0
203449	Mali	Control	A	5386	singleton		6	1	1	1	1	1	0	0	0	0	0	1	0	0	0	0	0	0	0	0	0	0	0	0	0	0	0	0	0	0	0	0	0	0	0	0	0	0	0	0	0	0	0
300092	Mozambique	Control	A	1312	4		8	1	1	1	0	0	1	1	1	1	0	0	0	0	0	0	0	0	0	0	0	0	0	0	0	0	0	0	0	0	1	0	0	0	0	0	0	0	0	0	0	0	0
300188	Mozambique	Control	cryptic I	485	485		6	1	0	0	0	0	1	1	1	0	0	1	0	0	0	0	0	0	0	0	1	0	0	0	0	0	0	0	0	0	0	0	0	0	0	0	0	0	0	0	0	0	0
300193	Mozambique	Control	B1	2178	2178		0	0	0	0	0	0	0	0	0	0	0	0	0	0	0	0	0	0	0	0	0	0	0	0	0	0	0	0	0	0	0	0	0	0	0	0	0	0	0	0	0	0	0
300198	Mozambique	Control	A	746	746		9	1	0	0	1	1	1	1	1	1	0	0	0	0	0	0	0	1	0	1	0	0	0	0	0	0	0	0	0	0	0	0	0	0	0	0	0	0	0	0	0	0	0
300416	Mozambique	Control	A	167 (10)	10		8	1	1	0	0	0	1	1	1	1	0	0	1	0	0	0	0	0	0	0	0	0	0	0	0	0	0	0	0	0	1	0	0	0	0	0	0	0	0	0	0	0	0
300418	Mozambique	Control	cryptic I	3057	singleton		0	0	0	0	0	0	0	0	0	0	0	0	0	0	0	0	0	0	0	0	0	0	0	0	0	0	0	0	0	0	0	0	0	0	0	0	0	0	0	0	0	0	0
300422	Mozambique	Control	B1	2178	2178		0	0	0	0	0	0	0	0	0	0	0	0	0	0	0	0	0	0	0	0	0	0	0	0	0	0	0	0	0	0	0	0	0	0	0	0	0	0	0	0	0	0	0
300428	Mozambique	Control	B1	155 (155)	155		0	0	0	0	0	0	0	0	0	0	0	0	0	0	0	0	0	0	0	0	0	0	0	0	0	0	0	0	0	0	0	0	0	0	0	0	0	0	0	0	0	0	0
300437	Mozambique	Control	A	12318	singleton		0	0	0	0	0	0	0	0	0	0	0	0	0	0	0	0	0	0	0	0	0	0	0	0	0	0	0	0	0	0	0	0	0	0	0	0	0	0	0	0	0	0	0
300438	Mozambique	Control	cryptic I	485	485		6	1	1	1	1	1	0	0	1	0	0	0	0	0	0	0	0	0	0	0	0	0	0	0	0	0	0	0	0	0	0	0	0	0	0	0	0	0	0	0	0	0	0
300439	Mozambique	Control	A	226 (226)	226		3	0	0	0	0	0	1	0	1	0	1	0	0	0	0	0	0	0	0	0	0	0	0	0	0	0	0	0	0	0	0	0	0	0	0	0	0	0	0	0	0	0	0
300441	Mozambique	Control	B1	173	173		5	1	0	0	0	0	1	1	1	0	0	0	0	0	0	0	0	0	0	0	1	0	0	0	0	0	0	0	0	0	0	0	0	0	0	0	0	0	0	0	0	0	0
300444	Mozambique	Control	D	12316	31		0	0	0	0	0	0	0	0	0	0	0	0	0	0	0	0	0	0	0	0	0	0	0	0	0	0	0	0	0	0	0	0	0	0	0	0	0	0	0	0	0	0	0
300446	Mozambique	Control	cryptic I	485	485		5	1	0	0	0	0	1	1	1	0	0	0	0	0	0	0	0	0	0	0	1	0	0	0	0	0	0	0	0	0	0	0	0	0	0	0	0	0	0	0	0	0	0
300456	Mozambique	Control	B1	12317	2178		0	0	0	0	0	0	0	0	0	0	0	0	0	0	0	0	0	0	0	0	0	0	0	0	0	0	0	0	0	0	0	0	0	0	0	0	0	0	0	0	0	0	0
300485	Mozambique	Control	B2	131 (131)	131		8	1	0	0	0	0	1	0	1	1	1	0	1	0	0	0	1	1	0	0	0	0	0	0	0	0	0	0	0	0	0	0	0	0	0	0	0	0	0	0	0	0	0
300486	Mozambique	Control	A	206 (206)	206		0	0	0	0	0	0	0	0	0	0	0	0	0	0	0	0	0	0	0	0	0	0	0	0	0	0	0	0	0	0	0	0	0	0	0	0	0	0	0	0	0	0	0
300490	Mozambique	Control	A	12315	93		0	0	0	0	0	0	0	0	0	0	0	0	0	0	0	0	0	0	0	0	0	0	0	0	0	0	0	0	0	0	0	0	0	0	0	0	0	0	0	0	0	0	0
300491	Mozambique	Control	A	93 (168)	93		7	1	0	0	0	0	1	1	1	0	1	1	0	0	0	1	0	0	0	0	0	0	0	0	0	0	0	0	0	0	0	0	0	0	0	0	0	0	0	0	0	0	0
300494	Mozambique	Control	B1	188	188		0	0	0	0	0	0	0	0	0	0	0	0	0	0	0	0	0	0	0	0	0	0	0	0	0	0	0	0	0	0	0	0	0	0	0	0	0	0	0	0	0	0	0
300537	Mozambique	Control	D	449 (31)	31		7	1	0	0	1	1	1	0	1	0	0	1	0	0	0	0	0	0	0	1	0	0	0	0	0	0	0	0	0	0	0	0	0	0	0	0	0	0	0	0	0	0	0
400615	Kenya	Control	B1	2178	2178		0	0	0	0	0	0	0	0	0	0	0	0	0	0	0	0	0	0	0	0	0	0	0	0	0	0	0	0	0	0	0	0	0	0	0	0	0	0	0	0	0	0	0
400621	Kenya	Control	A	10 (10)	10		5	1	0	0	1	1	0	0	1	0	0	0	0	0	0	0	0	0	0	1	0	0	0	0	0	0	0	0	0	0	0	0	0	0	0	0	0	0	0	0	0	0	0
400625	Kenya	Control	B2	73 (73)	73		7	1	0	0	1	1	1	0	1	0	0	0	0	0	0	0	0	1	0	1	0	0	0	0	0	0	0	0	0	0	0	0	0	0	0	0	0	0	0	0	0	0	0
400627	Kenya	Control	B1	2602	singleton		6	1	0	0	0	0	1	0	1	0	0	0	1	0	0	0	1	0	0	0	0	0	0	0	0	0	0	0	0	1	0	0	0	0	0	0	0	0	0	0	0	0	0
400629	Kenya	Control	B1	12311	12296		0	0	0	0	0	0	0	0	0	0	0	0	0	0	0	0	0	0	0	0	0	0	0	0	0	0	0	0	0	0	0	0	0	0	0	0	0	0	0	0	0	0	0
400630	Kenya	Control	D	69 (69)	69		8	1	1	1	1	1	1	0	1	0	0	0	0	0	0	0	0	1	0	0	0	0	0	0	0	0	0	0	0	0	0	0	0	0	0	0	0	0	0	0	0	0	0
400632	Kenya	Control	B1	9453	101		5	1	0	0	0	0	1	0	1	0	0	1	0	0	0	0	0	0	0	0	0	0	0	0	0	0	0	0	0	1	0	0	0	0	0	0	0	0	0	0	0	0	0
400637	Kenya	Control	D	449 (31)	31		9	1	0	0	1	1	1	0	1	0	1	1	0	0	0	0	0	1	0	1	0	0	0	0	0	0	0	0	0	0	0	0	0	0	0	0	0	0	0	0	0	0	0
400639	Kenya	Control	B1	448 (448)	448		5	1	0	0	0	0	1	0	1	1	0	0	0	0	0	0	0	0	0	1	0	0	0	0	0	0	0	0	0	0	0	0	0	0	0	0	0	0	0	0	0	0	0
400641	Kenya	Control	B1	1730	singleton		0	0	0	0	0	0	0	0	0	0	0	0	0	0	0	0	0	0	0	0	0	0	0	0	0	0	0	0	0	0	0	0	0	0	0	0	0	0	0	0	0	0	0
400647	Kenya	Control	A	2705	singleton		9	1	1	1	1	1	1	1	1	0	0	1	0	0	0	0	0	0	0	0	0	0	0	0	0	0	0	0	0	0	0	0	0	0	0	0	0	0	0	0	0	0	0
400648	Kenya	Control	A	10 (10)	10		7	1	0	0	1	1	1	0	1	0	0	1	0	0	0	0	0	1	0	0	0	0	0	0	0	0	0	0	0	0	0	0	0	0	0	0	0	0	0	0	0	0	0
400659	Kenya	Control	A	46 (46)	46		9	1	0	0	1	1	1	1	1	0	0	1	1	0	0	0	0	0	0	0	0	1	0	0	0	0	0	0	0	0	0	0	0	0	0	0	0	0	0	0	0	0	0
400661	Kenya	Control	D	449 (31)	31		5	1	0	0	0	0	1	1	1	0	0	0	0	0	0	0	0	0	0	0	1	0	0	0	0	0	0	0	0	0	0	0	0	0	0	0	0	0	0	0	0	0	0
400678	Kenya	Control	B1	2160 (205)	2016		0	0	0	0	0	0	0	0	0	0	0	0	0	0	0	0	0	0	0	0	0	0	0	0	0	0	0	0	0	0	0	0	0	0	0	0	0	0	0	0	0	0	0
400782	Kenya	Control	E	11660	2064		7	1	0	0	1	1	1	0	1	0	0	1	0	0	0	0	0	0	0	1	0	0	0	0	0	0	0	0	0	0	0	0	0	0	0	0	0	0	0	0	0	0	0
400784	Kenya	Control	A	12324	singleton		0	0	0	0	0	0	0	0	0	0	0	0	0	0	0	0	0	0	0	0	0	0	0	0	0	0	0	0	0	0	0	0	0	0	0	0	0	0	0	0	0	0	0
400786	Kenya	Control	A	1434	singleton		0	0	0	0	0	0	0	0	0	0	0	0	0	0	0	0	0	0	0	0	0	0	0	0	0	0	0	0	0	0	0	0	0	0	0	0	0	0	0	0	0	0	0
400790	Kenya	Control	D	38 (38)	38		8	1	1	1	1	1	1	0	1	0	0	1	0	0	0	0	0	0	0	0	0	0	0	0	0	0	0	0	0	0	0	0	0	0	0	0	0	0	0	0	0	0	0
400793	Kenya	Control	A	4238	10		3	0	0	0	0	0	1	0	1	0	1	0	0	0	0	0	0	0	0	0	0	0	0	0	0	0	0	0	0	0	0	0	0	0	0	0	0	0	0	0	0	0	0
400794	Kenya	Control	D	405 (405)	405		8	1	1	1	0	0	1	1	1	1	0	0	0	0	0	0	0	0	0	0	0	0	0	0	0	0	0	0	0	0	1	0	0	0	0	0	0	0	0	0	0	0	0
400796	Kenya	Control	B1	1125	singleton		0	0	0	0	0	0	0	0	0	0	0	0	0	0	0	0	0	0	0	0	0	0	0	0	0	0	0	0	0	0	0	0	0	0	0	0	0	0	0	0	0	0	0
400802	Kenya	Control	A	167 (10)	10		9	1	0	0	1	1	1	1	1	1	0	0	0	0	0	0	0	1	0	1	0	0	0	0	0	0	0	0	0	0	0	0	0	0	0	0	0	0	0	0	0	0	0
400994	Kenya	Control	B1	12298	101		5	1	0	1	1	1	0	0	0	0	0	0	0	0	0	0	0	1	0	0	0	0	0	0	0	0	0	0	0	0	0	0	0	0	0	0	0	0	0	0	0	0	0
401417	Kenya	Control	other	120	120		5	1	0	0	0	0	1	0	1	0	0	1	0	0	0	0	0	0	0	1	0	0	0	0	0	0	0	0	0	0	0	0	0	0	0	0	0	0	0	0	0	0	0
401651	Kenya	Control	B1	2522	singleton		3	0	0	0	0	0	1	0	1	0	1	0	0	0	0	0	0	0	0	0	0	0	0	0	0	0	0	0	0	0	0	0	0	0	0	0	0	0	0	0	0	0	0
401653	Kenya	Control	A	2601	singleton		0	0	0	0	0	0	0	0	0	0	0	0	0	0	0	0	0	0	0	0	0	0	0	0	0	0	0	0	0	0	0	0	0	0	0	0	0	0	0	0	0	0	0
500111	India	Control	F	648 (648)	648		12	0	0	0	1	1	0	0	0	0	0	1	1	0	0	0	0	0	0	0	0	1	1	0	0	0	0	0	1	0	0	0	0	0	0	0	0	1	0	0	0	1	0
500112	India	Control	B1	443 (205)	443		2	1	0	0	0	0	0	0	0	0	0	0	1	0	0	0	0	0	0	0	0	0	0	0	0	0	0	0	0	0	0	0	0	0	0	0	0	0	0	0	0	0	0
500113	India	Control	B1	12296	12296		0	0	0	0	0	0	0	0	0	0	0	0	0	0	0	0	0	0	0	0	0	0	0	0	0	0	0	0	0	0	0	0	0	0	0	0	0	0	0	0	0	0	0
500114	India	Control	B2	452	452		0	0	0	0	0	0	0	0	0	0	0	0	0	0	0	0	0	0	0	0	0	0	0	0	0	0	0	0	0	0	0	0	0	0	0	0	0	0	0	0	0	0	0
500122	India	Control	A	540	540		3	1	0	0	0	0	0	0	0	0	0	1	0	0	0	1	0	0	0	0	0	0	0	0	0	0	0	0	0	0	0	0	0	0	0	0	0	0	0	0	0	0	0
500127	India	Control	B2	452	452		3	0	1	1	0	0	0	0	0	0	0	0	0	0	0	0	0	0	0	0	0	0	0	0	0	0	0	0	0	0	1	0	0	0	0	0	0	0	0	0	0	0	0
500129	India	Control	A	540	540		3	1	0	0	0	0	0	0	0	0	0	1	0	0	0	1	0	0	0	0	0	0	0	0	0	0	0	0	0	0	0	0	0	0	0	0	0	0	0	0	0	0	0
500137	India	Control	B1	155 (155)	155		7	1	1	0	0	0	1	1	1	1	0	0	0	0	0	0	0	0	0	0	0	0	0	0	0	0	0	0	0	0	1	0	0	0	0	0	0	0	0	0	0	0	0
500138	India	Control	A	12287	757		10	0	0	1	1	1	1	1	1	1	0	0	0	0	0	0	0	1	0	0	0	0	0	0	0	0	0	0	1	1	0	0	0	0	0	0	0	0	0	0	0	0	0
500144	India	Control	B1	155 (155)	155		7	1	1	0	0	0	1	1	1	1	0	0	0	0	0	0	0	0	0	0	0	0	0	0	0	0	0	0	0	0	1	0	0	0	0	0	0	0	0	0	0	0	0
500145	India	Control	B1	443 (205)	443		2	1	0	0	0	0	0	0	0	0	0	0	1	0	0	0	0	0	0	0	0	0	0	0	0	0	0	0	0	0	0	0	0	0	0	0	0	0	0	0	0	0	0
500146	India	Control	F	648 (648)	648		12	0	0	0	1	1	0	0	0	0	0	1	1	0	0	0	0	0	0	0	0	1	1	0	0	0	0	0	1	0	0	0	0	0	0	0	0	1	0	0	0	1	0
500147	India	Control	A	1312	4		6	0	1	1	0	0	0	0	0	1	0	0	0	0	0	0	0	1	0	0	0	0	0	0	0	0	0	0	1	0	1	0	0	0	0	0	0	0	0	0	0	0	0
500148	India	Control	B1	443 (205)	443		2	1	0	0	0	0	0	0	0	0	0	0	1	0	0	0	0	0	0	0	0	0	0	0	0	0	0	0	0	0	0	0	0	0	0	0	0	0	0	0	0	0	0
500149	India	Control	F	648 (648)	648		12	0	0	0	1	1	0	0	0	0	0	1	1	0	0	0	0	0	0	0	0	1	1	0	0	0	0	0	1	0	0	0	0	0	0	0	0	1	0	0	0	1	0
500151	India	Control	B1	443 (205)	443		6	1	0	0	0	0	0	0	0	0	0	0	1	0	0	0	0	0	0	1	0	0	0	0	1	0	1	1	0	0	0	0	0	0	0	0	0	0	0	0	0	0	0
500153	India	Control	B1	12296	12296		0	0	0	0	0	0	0	0	0	0	0	0	0	0	0	0	0	0	0	0	0	0	0	0	0	0	0	0	0	0	0	0	0	0	0	0	0	0	0	0	0	0	0
500154	India	Control	B2	452	452		0	0	0	0	0	0	0	0	0	0	0	0	0	0	0	0	0	0	0	0	0	0	0	0	0	0	0	0	0	0	0	0	0	0	0	0	0	0	0	0	0	0	0
500156	India	Control	B2	452	452		0	0	0	0	0	0	0	0	0	0	0	0	0	0	0	0	0	0	0	0	0	0	0	0	0	0	0	0	0	0	0	0	0	0	0	0	0	0	0	0	0	0	0
500157	India	Control	B1	12296	12296		0	0	0	0	0	0	0	0	0	0	0	0	0	0	0	0	0	0	0	0	0	0	0	0	0	0	0	0	0	0	0	0	0	0	0	0	0	0	0	0	0	0	0
500161	India	Control	B1	12296	12296		0	0	0	0	0	0	0	0	0	0	0	0	0	0	0	0	0	0	0	0	0	0	0	0	0	0	0	0	0	0	0	0	0	0	0	0	0	0	0	0	0	0	0
500164	India	Control	B2	452	452		0	0	0	0	0	0	0	0	0	0	0	0	0	0	0	0	0	0	0	0	0	0	0	0	0	0	0	0	0	0	0	0	0	0	0	0	0	0	0	0	0	0	0
600014	Bangladesh	Control	A	206 (206)	206		3	0	0	0	1	1	0	0	0	0	0	0	0	0	0	0	0	0	0	0	0	0	0	0	0	0	0	0	0	1	0	0	0	0	0	0	0	0	0	0	0	0	0
600015	Bangladesh	Control	B1	224	224		7	1	0	1	0	0	0	0	0	0	0	1	0	0	0	0	0	0	0	0	0	0	0	0	0	0	0	0	0	0	0	0	0	0	0	0	0	0	0	0	0	0	0
600016	Bangladesh	Control	A	542	542		5	0	1	0	0	0	0	0	0	1	0	0	0	0	0	0	0	1	0	0	0	0	0	0	0	0	0	0	1	0	1	0	0	0	0	0	0	0	0	0	0	0	0
600017	Bangladesh	Control	B1	12295	singleton		0	0	0	0	0	0	0	0	0	0	0	0	0	0	0	0	0	0	0	0	0	0	0	0	0	0	0	0	0	0	0	0	0	0	0	0	0	0	0	0	0	0	0
600019	Bangladesh	Control	D	349 (349)	349		0	0	0	0	0	0	0	0	0	0	0	0	0	0	0	0	0	0	0	0	0	0	0	0	0	0	0	0	0	0	0	0	0	0	0	0	0	0	0	0	0	0	0
600027	Bangladesh	Control	A	93 (168)	93		5	0	0	1	0	0	1	1	1	0	0	1	0	0	0	0	0	0	0	0	0	0	0	0	0	0	0	0	0	0	0	0	0	0	0	0	0	0	0	0	0	0	0
600028	Bangladesh	Control	A	12294	542		0	0	0	0	0	0	0	0	0	0	0	0	0	0	0	0	0	0	0	0	0	0	0	0	0	0	0	0	0	0	0	0	0	0	0	0	0	0	0	0	0	0	0
600029	Bangladesh	Control	A	1602	757		0	0	0	0	0	0	0	0	0	0	0	0	0	0	0	0	0	0	0	0	0	0	0	0	0	0	0	0	0	0	0	0	0	0	0	0	0	0	0	0	0	0	0
600032	Bangladesh	Control	B2	95 (95)	95		4	1	0	0	0	0	1	0	1	0	1	0	0	0	0	0	0	0	0	0	0	0	0	0	0	0	0	0	0	0	0	0	0	0	0	0	0	0	0	0	0	0	0
600042	Bangladesh	Control	A	3525	singleton		1	0	0	0	0	0	0	0	0	0	0	1	0	0	0	0	0	0	0	0	0	0	0	0	0	0	0	0	0	0	0	0	0	0	0	0	0	0	0	0	0	0	0
600051	Bangladesh	Control	B1	2016	2016		0	0	0	0	0	0	0	0	0	0	0	0	0	0	0	0	0	0	0	0	0	0	0	0	0	0	0	0	0	0	0	0	0	0	0	0	0	0	0	0	0	0	0
600052	Bangladesh	Control	B1	155 (155)	155		0	0	0	0	0	0	0	0	0	0	0	0	0	0	0	0	0	0	0	0	0	0	0	0	0	0	0	0	0	0	0	0	0	0	0	0	0	0	0	0	0	0	0
600061	Bangladesh	Control	D	70	70		8	1	0	0	1	1	1	1	1	0	0	1	0	0	0	0	0	0	0	1	0	0	0	0	0	0	0	0	0	0	0	0	0	0	0	0	0	0	0	0	0	0	0
600063	Bangladesh	Control	D	70	70		7	1	0	0	1	1	1	0	1	0	0	1	0	0	0	0	0	0	0	1	0	0	0	0	0	0	0	0	0	0	0	0	0	0	0	0	0	0	0	0	0	0	0
600067	Bangladesh	Control	A	2936	10		0	0	0	0	0	0	0	0	0	0	0	0	0	0	0	0	0	0	0	0	0	0	0	0	0	0	0	0	0	0	0	0	0	0	0	0	0	0	0	0	0	0	0
600070	Bangladesh	Control	D	69 (69)	69		7	1	0	0	0	0	1	1	1	1	1	0	1	0	0	0	0	0	0	0	0	0	0	0	0	0	0	0	0	0	0	0	0	0	0	0	0	0	0	0	0	0	0
600076	Bangladesh	Control	D	2076	394		6	1	1	1	1	1	0	0	0	1	0	0	0	0	0	0	0	0	0	0	0	0	0	0	0	0	0	0	0	0	0	0	0	0	0	0	0	0	0	0	0	0	0
600079	Bangladesh	Control	B1	3576	singleton		0	0	0	0	0	0	0	0	0	0	0	0	0	0	0	0	0	0	0	0	0	0	0	0	0	0	0	0	0	0	0	0	0	0	0	0	0	0	0	0	0	0	0
600083	Bangladesh	Control	A	1602	757		9	0	0	1	1	1	0	0	0	1	0	0	0	0	0	0	0	1	0	0	0	0	0	0	0	1	0	0	1	0	0	0	0	0	0	0	0	0	0	0	0	0	0
600084	Bangladesh	Control	A	43 (10)	10		5	1	0	0	0	0	1	0	1	1	1	0	0	0	0	0	0	0	0	0	0	0	0	0	0	0	0	0	0	0	0	0	0	0	0	0	0	0	0	0	0	0	0
600085	Bangladesh	Control	A	12293	206		0	0	0	0	0	0	0	0	0	0	0	0	0	0	0	0	0	0	0	0	0	0	0	0	0	0	0	0	0	0	0	0	0	0	0	0	0	0	0	0	0	0	0
700022	Pakistan	Control	A	4656	4		8	1	0	1	0	0	1	1	1	0	0	1	0	0	0	0	0	1	0	0	0	0	0	0	0	0	0	0	1	0	0	0	0	0	0	0	0	0	0	0	0	0	0
700023	Pakistan	Control	C	23 (23)	23		6	1	0	0	0	0	1	1	1	0	0	0	0	0	0	0	0	0	0	0	0	0	0	0	0	0	0	0	0	1	0	0	0	0	0	0	0	0	0	0	0	0	0
700025	Pakistan	Control	D	349 (349)	349		1	0	0	0	0	0	0	0	0	1	0	0	0	0	0	0	0	0	0	0	0	0	0	0	0	0	0	0	0	0	0	0	0	0	0	0	0	0	0	0	0	0	0
700027	Pakistan	Control	F	12291	2141		11	1	0	0	1	1	1	1	1	1	0	0	1	0	0	0	0	1	0	1	0	0	0	0	0	0	0	0	0	0	0	0	0	0	0	0	0	0	0	0	0	0	0
700028	Pakistan	Control	A	167 (10)	10		16	0	1	0	1	1	1	1	1	1	0	0	1	0	0	0	0	0	0	0	0	1	1	0	0	0	0	0	1	0	1	0	0	0	0	0	0	1	0	0	0	0	0
700030	Pakistan	Control	E	12290	singleton		6	1	0	0	1	0	1	1	1	0	0	0	0	0	0	0	0	0	0	0	0	0	0	0	0	0	0	0	0	1	0	0	0	0	0	0	0	0	0	0	0	0	0
700031	Pakistan	Control	A	46 (46)	46		0	0	0	0	0	0	0	0	0	0	0	0	0	0	0	0	0	0	0	0	0	0	0	0	0	0	0	0	0	0	0	0	0	0	0	0	0	0	0	0	0	0	0
700032	Pakistan	Control	E	2064	2064		11	0	0	1	1	1	0	0	0	1	0	0	0	0	0	0	0	1	0	0	0	0	0	0	0	1	0	0	1	0	0	0	0	0	0	0	0	1	0	0	0	0	0
700035	Pakistan	Control	B2	131 (131)	131		8	0	0	0	1	1	0	0	1	1	0	0	1	1	1	0	0	1	0	0	0	0	0	0	0	0	0	0	0	0	0	0	0	0	0	0	0	0	0	0	0	0	0
700444	Pakistan	Control	A	757	757		10	1	0	1	1	0	1	1	1	0	0	1	0	0	0	0	0	1	0	0	0	0	0	0	0	0	0	0	1	1	0	0	0	0	0	0	0	0	0	0	0	0	0
700445	Pakistan	Control	A	3075	3075		7	0	0	1	0	0	1	1	1	1	0	0	0	0	0	0	0	1	0	0	0	0	0	0	0	0	0	0	1	0	0	0	0	0	0	0	0	0	0	0	0	0	0
700447	Pakistan	Control	B1	12300	12300		0	0	0	0	0	0	0	0	0	0	0	0	0	0	0	0	0	0	0	0	0	0	0	0	0	0	0	0	0	0	0	0	0	0	0	0	0	0	0	0	0	0	0
700448	Pakistan	Control	A	165 (165)	165		0	0	0	0	0	0	0	0	0	0	0	0	0	0	0	0	0	0	0	0	0	0	0	0	0	0	0	0	0	0	0	0	0	0	0	0	0	0	0	0	0	0	0
700449	Pakistan	Control	F	2141	2141		11	1	0	0	1	1	1	1	1	1	0	0	1	0	0	0	0	1	0	1	0	0	0	0	0	0	0	0	0	0	0	0	0	0	0	0	0	0	0	0	0	0	0
700450	Pakistan	Control	A	1602	757		15	0	0	1	1	1	0	0	0	1	0	0	1	0	0	0	0	1	0	0	0	1	1	0	0	1	0	0	1	0	0	0	0	0	0	0	0	1	0	0	0	1	0
700451	Pakistan	Control	B1	4038	singleton		0	0	0	0	0	0	0	0	0	0	0	0	0	0	0	0	0	0	0	0	0	0	0	0	0	0	0	0	0	0	0	0	0	0	0	0	0	0	0	0	0	0	0
700460	Pakistan	Control	A	2325	2325		6	1	0	0	0	0	1	1	1	0	1	1	0	0	0	0	0	0	0	0	0	0	0	0	0	0	0	0	0	0	0	0	0	0	0	0	0	0	0	0	0	0	0
700461	Pakistan	Control	A	1312	4		13	1	0	0	1	1	1	1	1	1	0	0	1	0	0	0	0	0	0	0	0	0	0	0	1	1	1	1	0	0	0	0	0	0	0	0	0	0	0	0	0	0	0
700462	Pakistan	Control	C	977	977		12	1	0	0	1	1	1	1	1	1	0	0	1	0	0	0	0	0	0	0	0	1	1	0	0	0	0	0	0	0	0	0	0	0	0	0	0	0	0	0	0	0	0
700463	Pakistan	Control	C	977	977		12	1	0	0	1	1	1	1	1	1	0	0	1	0	0	0	0	0	0	0	0	1	1	0	0	0	0	0	0	0	0	0	0	0	0	0	0	0	0	0	0	0	0
700466	Pakistan	Control	A	540	540		0	0	0	0	0	0	0	0	0	0	0	0	0	0	0	0	0	0	0	0	0	0	0	0	0	0	0	0	0	0	0	0	0	0	0	0	0	0	0	0	0	0	0
aThe multilocus sequene type (ST) and clonal complex (CC) were as detemined by pubmlst.org. ST lineage is a lineage of closely related isolates and is represented by the most prevalent ST.
*Only three isolates (all from cases: 200137, 300541, and 500032) were from GEMS enrollees that received an antibiotic prior to providing a stool sample to GEMS.
[truncated: 18 more columns]

## Sheet: ARGs by phylogroup
Antibiotic resistance genes (ARGs) by phylogroup
	% of genomes
	All GEMS										GEMS Cases										GEMS Controls
Phylogroup	A	B1	B2	C	D	E	F	G	Cryptic	Other	A	B1	B2	C	D	E	F	G	Cryptic	Other	A	B1	B2	C	D	E	F	G	Cryptic	Other
No. of genomes	98	66	23	12	55	5	13	3	16	3	46	25	10	9	33	1	7	2	8	1	52	41	13	3	22	4	6	1	8	2
≥1 ARG	77.551	59.0909	82.6087	100	94.5455	80	100	100	81.25	100	84.7826	88	100	100	96.9697	100	100	100	75	100	71.1538	41.4634	69.2308	100	90.9091	75	100	100	87.5	100
aac	10.2041	10.6061	0	41.6667	5.45455	20	46.1538	0	0	33.3333	15.2174	16	0	33.3333	6.06061	0	28.5714	0	0	100	5.76923	7.31707	0	66.6667	4.54545	25	66.6667	0	0	0
aadA	7.14286	1.51515	13.0435	25	9.09091	0	53.8462	0	0	33.3333	8.69565	4	10	11.1111	9.09091	0	57.1429	0	0	100	5.76923	0	15.3846	66.6667	9.09091	0	50	0	0	0
ant	25.5102	12.1212	21.7391	16.6667	36.3636	40	15.3846	33.3333	37.5	0	26.087	20	40	22.2222	36.3636	100	14.2857	50	25	0	25	7.31707	7.69231	0	36.3636	25	16.6667	0	50	0
aph	48.9796	34.8485	65.2174	83.3333	65.4545	60	53.8462	33.3333	56.25	100	52.1739	52	90	77.7778	66.6667	100	71.4286	0	75	100	46.1538	24.3902	46.1538	100	63.6364	50	33.3333	100	37.5	100
blaGES	1.02041	6.06061	0	0	0	0	7.69231	0	0	0	0	8	0	0	0	0	0	0	0	0	1.92308	4.87805	0	0	0	0	16.6667	0	0	0
blaOXA	12.2449	4.54545	0	8.33333	0	40	30.7692	33.3333	0	0	6.52174	12	0	11.1111	0	100	14.2857	50	0	0	17.3077	0	0	0	0	25	50	0	0	0
blaTEM	45.9184	43.9394	65.2174	91.6667	74.5455	40	53.8462	66.6667	81.25	100	54.3478	56	80	88.8889	72.7273	0	57.1429	50	75	100	38.4615	36.5854	53.8462	100	77.2727	50	50	100	87.5	100
cat	18.3673	7.57576	34.7826	25	14.5455	40	53.8462	66.6667	0	0	10.8696	16	30	33.3333	15.1515	100	28.5714	50	0	0	25	2.43902	38.4615	0	13.6364	25	83.3333	100	0	0
cmlA	1.02041	1.51515	0	0	0	0	7.69231	0	0	0	2.17391	0	0	0	0	0	0	0	0	0	0	2.43902	0	0	0	0	16.6667	0	0	0
blaCMY	1.02041	1.51515	0	8.33333	1.81818	0	0	0	0	0	2.17391	4	0	11.1111	3.0303	0	0	0	0	0	0	0	0	0	0	0	0	0	0	0
blaCTX-M	5.10204	4.54545	8.69565	41.6667	1.81818	20	76.9231	0	0	0	4.34783	12	20	22.2222	3.0303	0	71.4286	0	0	0	5.76923	0	0	100	0	25	83.3333	0	0	0
dfrA	54.0816	37.8788	73.913	66.6667	78.1818	80	84.6154	33.3333	68.75	66.6667	58.6957	56	90	55.5556	75.7576	100	71.4286	50	62.5	0	50	26.8293	61.5385	100	81.8182	75	100	0	75	100
ereA	0	0	0	0	3.63636	0	0	0	0	0	0	0	0	0	6.06061	0	0	0	0	0	0	0	0	0	0	0	0	0	0	0
ermB	3.06122	0	0	0	0	0	30.7692	0	0	0	4.34783	0	0	0	0	0	14.2857	0	0	0	1.92308	0	0	0	0	0	50	0	0	0
fosA	0	1.51515	0	0	0	0	0	0	0	0	0	4	0	0	0	0	0	0	0	0	0	0	0	0	0	0	0	0	0	0
mphA	15.3061	15.1515	26.087	25	10.9091	0	76.9231	0	0	33.3333	21.7391	20	20	11.1111	12.1212	0	71.4286	0	0	100	9.61538	12.1951	30.7692	66.6667	9.09091	0	83.3333	0	0	0
oqx	1.02041	0	0	0	0	0	0	0	0	0	2.17391	0	0	0	0	0	0	0	0	0	0	0	0	0	0	0	0	0	0	0
qacEdelta	27.551	7.57576	34.7826	58.3333	60	60	84.6154	66.6667	37.5	33.3333	23.913	16	50	55.5556	57.5758	0	71.4286	50	25	100	30.7692	2.43902	23.0769	66.6667	63.6364	75	100	100	50	0
qacL	1.02041	1.51515	0	0	0	0	0	0	0	0	2.17391	0	0	0	0	0	0	0	0	0	0	2.43902	0	0	0	0	0	0	0	0
qepA	0	0	0	0	0	0	7.69231	0	0	0	0	0	0	0	0	0	14.2857	0	0	0	0	0	0	0	0	0	0	0	0	0
qnrS	6.12245	0	0	0	3.63636	0	0	0	0	0	4.34783	0	0	0	6.06061	0	0	0	0	0	7.69231	0	0	0	0	0	0	0	0	0
SAT	12.2449	3.0303	8.69565	8.33333	5.45455	0	7.69231	0	0	0	15.2174	0	10	11.1111	6.06061	0	14.2857	0	0	0	9.61538	4.87805	7.69231	0	4.54545	0	0	0	0	0
sul	63.2653	40.9091	78.2609	91.6667	87.2727	80	92.3077	66.6667	81.25	100	67.3913	60	100	88.8889	87.8788	100	85.7143	50	75	100	59.6154	29.2683	61.5385	100	86.3636	75	100	100	87.5	100
tet	59.1837	42.4242	47.8261	83.3333	74.5455	60	84.6154	100	68.75	66.6667	63.0435	72	70	88.8889	75.7576	100	71.4286	100	75	100	55.7692	24.3902	30.7692	66.6667	72.7273	50	100	100	62.5	50
vgaALC	1.02041	0	0	0	0	0	0	0	0	0	2.17391	0	0	0	0	0	0	0	0	0	0	0	0	0	0	0	0	0	0	0

## Sheet: ARG co-occurrence
Number of genomes that contain each pairwise combination of antibiotic resistance genes (ARGs)
Gene level:
	aac	aadA	ant	aph	blaGES	blaOXA	blaTEM	cat	cmlA	blaCMY	blaCTX.M	dfrA	ereA	ermB	fosA	mphA	oqx	qacEdelta	qacL	qepA	qnrS	SAT	sul	tet	vgaALC
aac	0	15	14	17	6	13	21	14	3	2	15	24	0	5	0	18	1	23	2	0	0	2	29	30	1
aadA	15	0	3	16	0	9	16	14	0	1	14	23	0	5	0	23	0	25	0	1	0	2	26	22	0
ant	14	3	0	39	5	12	54	21	3	1	5	62	0	1	0	7	1	48	2	0	3	14	68	61	0
aph	17	16	39	0	4	12	128	37	1	4	17	125	0	1	0	34	1	61	1	1	3	17	152	121	1
blaGES	6	0	5	4	0	1	6	1	1	0	1	5	0	0	0	2	0	2	0	0	0	0	5	6	0
blaOXA	13	9	12	12	1	0	9	22	0	2	10	19	0	4	0	9	0	15	0	0	0	3	21	21	1
blaTEM	21	16	54	128	6	9	0	37	2	3	15	134	2	2	0	39	0	79	1	0	5	16	156	136	1
cat	14	14	21	37	1	22	37	0	0	3	15	42	0	4	0	18	0	35	0	0	0	5	51	47	0
cmlA	3	0	3	1	1	0	2	0	0	0	0	2	0	0	0	0	1	2	2	0	0	0	3	3	0
blaCMY	2	1	1	4	0	2	3	3	0	0	4	3	0	0	0	2	0	1	0	0	0	0	4	3	0
blaCTX.M	15	14	5	17	1	10	15	15	0	4	0	20	0	5	0	21	0	18	0	1	0	2	23	21	0
dfrA	24	23	62	125	5	19	134	42	2	3	20	0	2	6	0	40	1	86	1	1	6	21	166	132	0
ereA	0	0	0	0	0	0	2	0	0	0	0	2	0	0	0	0	0	2	0	0	0	0	2	2	0
ermB	5	5	1	1	0	4	2	4	0	0	5	6	0	0	0	7	0	4	0	0	0	0	5	6	0
fosA	0	0	0	0	0	0	0	0	0	0	0	0	0	0	0	0	0	0	0	0	0	0	0	1	0
mphA	18	23	7	34	2	9	39	18	0	2	21	40	0	7	0	0	0	26	0	1	0	7	43	40	0
oqx	1	0	1	1	0	0	0	0	1	0	0	1	0	0	0	0	0	1	1	0	0	0	1	1	0
qacEdelta	23	25	48	61	2	15	79	35	2	1	18	86	2	4	0	26	1	0	1	1	3	2	103	82	1
qacL	2	0	2	1	0	0	1	0	2	0	0	1	0	0	0	0	1	1	0	0	0	0	2	2	0
qepA	0	1	0	1	0	0	0	0	0	0	1	1	0	0	0	1	0	1	0	0	0	0	1	0	0
qnrS	0	0	3	3	0	0	5	0	0	0	0	6	0	0	0	0	0	3	0	0	0	0	6	6	0
SAT	2	2	14	17	0	3	16	5	0	0	2	21	0	0	0	7	0	2	0	0	0	0	17	20	0
sul	29	26	68	152	5	21	156	51	3	4	23	166	2	5	0	43	1	103	2	1	6	17	0	152	1
tet	30	22	61	121	6	21	136	47	3	3	21	132	2	6	1	40	1	82	2	0	6	20	152	0	0
vgaALC	1	0	0	1	0	1	1	0	0	0	0	0	0	0	0	0	0	1	0	0	0	0	1	0	0
*Self pairs are not counted and are indicated in gray.
Allele level:
	blaTEM-1	dfrA1	ant(3'')-IIa	qacEdelta1	sul1	aph(6)-Id (strB)	aph(3'')-Ib (strA)	sul2	tet(B)	dfrA14	tet(A)	mphA	dfrA12	aadA2	qnrS1	aph(3')-Ia	catI	dfrA15	dfrA7	dfrA8	aadA5	dfrA17	blaGES-19	aac(6')-Ib3	ant(2'')-Ia	tet(C)	blaGES-11	blaOXA-1	dfrA5	sat-2	ereA2	blaTEM-2	aac(6')-Ib10	tet(D)	fosA7.5	aph(7'')-Ia	aac(3)-IIe	blaOXA-2	vgaALC	cmlA5	ermB	oqxA	oqxB	cmlA1	sul3	aac(6')-Ib7	aph(3')-IIa	blaCTX-M-15	catB3
blaTEM-1	0	43	48	78	74	125	78	133	70	22	61	38	2	2	5	4	37	5	27	20	14	11	1	6	9	7	5	8	10	16	2	0	3	3	0	1	5	1	1	1	2	0	0	1	1	0	0	14	4
dfrA1	43	0	43	30	26	30	21	42	27	1	17	8	1	1	3	1	9	0	0	0	2	2	0	0	2	1	0	3	0	21	0	0	2	0	0	0	1	0	0	0	0	0	0	0	0	0	0	3	1
ant(3'')-IIa	48	43	0	44	39	34	21	43	29	5	27	6	2	1	3	0	21	5	1	1	2	2	0	1	7	2	1	12	2	14	0	0	2	0	0	0	2	0	0	0	1	1	1	2	2	1	1	4	4
qacEdelta1	78	30	44	0	95	61	32	71	35	4	45	26	4	3	3	0	30	5	20	2	22	18	0	2	9	4	2	14	9	2	2	1	3	2	0	1	11	1	1	1	4	1	1	1	1	1	1	18	12
sul1	74	26	39	95	0	58	30	64	35	4	41	26	4	3	0	0	29	5	19	3	22	18	1	3	9	5	2	13	7	2	2	1	2	2	0	1	11	1	1	1	4	1	1	1	1	1	1	18	12
aph(6)-Id (strB)	125	30	34	61	58	0	88	149	67	38	50	34	2	1	3	4	35	1	24	19	15	11	1	5	6	5	3	11	9	17	0	1	1	3	0	1	5	1	1	0	1	1	1	1	1	1	1	17	4
aph(3'')-Ib (strA)	78	21	21	32	30	88	0	86	48	10	28	26	1	1	3	1	13	1	9	19	10	7	1	3	4	3	2	7	6	15	0	0	1	0	0	0	3	1	1	0	1	0	0	0	0	0	0	14	3
sul2	133	42	43	71	64	149	86	0	69	38	54	35	4	3	6	4	37	1	26	20	14	12	1	5	6	5	3	11	9	17	0	1	1	3	0	1	5	1	1	0	1	1	1	1	1	1	1	17	4
tet(B)	70	27	29	35	35	67	48	69	0	13	3	28	2	2	0	3	32	1	10	13	11	11	0	3	9	4	3	15	4	18	2	0	2	0	0	1	8	0	0	0	3	0	0	0	0	0	0	16	8
dfrA14	22	1	5	4	4	38	10	38	13	0	12	10	1	0	3	3	8	0	3	0	0	0	0	1	1	1	1	3	0	0	0	0	0	0	0	0	0	0	0	0	1	1	1	1	1	1	1	1	0
tet(A)	61	17	27	45	41	50	28	54	3	12	0	13	2	1	6	1	9	5	11	3	8	5	0	0	1	0	0	6	4	2	0	1	1	0	1	0	4	0	0	0	3	1	1	2	2	1	1	6	4
mphA	38	8	6	26	26	34	26	35	28	10	13	0	3	3	0	4	13	0	4	0	20	17	0	2	2	2	2	9	2	7	0	0	0	0	0	0	10	0	0	0	7	0	0	0	0	0	0	21	9
dfrA12	2	1	2	4	4	2	1	4	2	1	2	3	0	3	0	0	2	0	0	0	0	0	0	0	0	0	0	0	0	0	0	0	0	0	0	0	0	0	0	0	0	1	1	1	1	1	1	0	0
aadA2	2	1	1	3	3	1	1	3	2	0	1	3	3	0	0	0	2	0	0	0	0	0	0	0	0	0	0	0	0	0	0	0	0	0	0	0	0	0	0	0	0	0	0	0	0	0	0	0	0
qnrS1	5	3	3	3	0	3	3	6	0	3	6	0	0	0	0	0	0	0	0	0	0	0	0	0	0	0	0	0	0	0	0	0	0	0	0	0	0	0	0	0	0	0	0	0	0	0	0	0	0
aph(3')-Ia	4	1	0	0	0	4	1	4	3	3	1	4	0	0	0	0	3	0	0	0	0	0	0	0	0	0	0	0	1	0	0	0	0	0	0	0	0	0	0	0	0	0	0	0	0	0	0	0	0
catI	37	9	21	30	29	35	13	37	32	8	9	13	2	2	0	3	0	0	9	1	7	7	0	1	5	1	1	16	2	4	0	0	0	1	0	1	6	0	0	0	1	0	0	0	0	0	0	10	7
dfrA15	5	0	5	5	5	1	1	1	1	0	5	0	0	0	0	0	0	0	0	1	0	0	0	0	0	0	0	0	0	0	0	0	0	0	0	0	0	0	0	0	0	0	0	0	0	0	0	0	0
dfrA7	27	0	1	20	19	24	9	26	10	3	11	4	0	0	0	0	9	0	0	2	1	1	1	4	5	5	4	1	0	0	0	1	2	0	0	0	1	0	0	1	0	0	0	0	0	0	0	3	0
dfrA8	20	0	1	2	3	19	19	20	13	0	3	0	0	0	0	0	1	1	2	0	0	0	1	2	2	2	1	0	0	0	0	0	0	0	0	0	0	0	0	0	0	0	0	0	0	0	0	0	0
aadA5	14	2	2	22	22	15	10	14	11	0	8	20	0	0	0	0	7	0	1	0	0	20	0	0	1	0	0	9	0	2	0	0	0	0	0	0	9	0	0	0	5	0	0	0	0	0	0	14	9
dfrA17	11	2	2	18	18	11	7	12	11	0	5	17	0	0	0	0	7	0	1	0	20	0	0	0	1	0	0	9	0	2	0	0	0	0	0	0	9	0	0	0	5	0	0	0	0	0	0	13	9
blaGES-19	1	0	0	0	1	1	1	1	0	0	0	0	0	0	0	0	0	0	1	1	0	0	0	1	1	1	0	0	0	0	0	0	0	0	0	0	0	0	0	0	0	0	0	0	0	0	0	0	0
aac(6')-Ib3	6	0	1	2	3	5	3	5	3	1	0	2	0	0	0	0	1	0	4	2	0	0	1	0	5	6	4	1	0	0	0	0	0	1	0	0	0	0	0	0	0	0	0	0	0	0	0	1	0
ant(2'')-Ia	9	2	7	9	9	6	4	6	9	1	1	2	0	0	0	0	5	0	5	2	1	1	1	5	0	7	4	5	0	1	0	0	4	1	0	0	2	0	0	1	1	0	0	0	0	0	0	3	4
tet(C)	7	1	2	4	5	5	3	5	4	1	0	2	0	0	0	0	1	0	5	2	0	0	1	6	7	0	5	1	0	0	0	0	2	1	0	0	0	0	0	1	0	0	0	0	0	0	0	1	0
blaGES-11	5	0	1	2	2	3	2	3	3	1	0	2	0	0	0	0	1	0	4	1	0	0	0	4	4	5	0	1	0	0	0	0	1	0	0	0	0	0	0	1	0	0	0	0	0	0	0	1	0
blaOXA-1	8	3	12	14	13	11	7	11	15	3	6	9	0	0	0	0	16	0	1	0	9	9	0	1	5	1	1	0	2	3	0	0	0	0	0	0	9	0	0	0	4	0	0	0	0	0	0	10	13
dfrA5	10	0	2	9	7	9	6	9	4	0	4	2	0	0	0	1	2	0	0	0	0	0	0	0	0	0	0	2	0	0	2	0	0	0	0	0	0	0	0	0	0	0	0	0	0	0	0	1	0
sat-2	16	21	14	2	2	17	15	17	18	0	2	7	0	0	0	0	4	0	0	0	2	2	0	0	1	0	0	3	0	0	0	0	1	0	0	0	1	0	0	0	0	0	0	0	0	0	0	2	1
ereA2	2	0	0	2	2	0	0	0	2	0	0	0	0	0	0	0	0	0	0	0	0	0	0	0	0	0	0	0	2	0	0	0	0	0	0	0	0	0	0	0	0	0	0	0	0	0	0	0	0
blaTEM-2	0	0	0	1	1	1	0	1	0	0	1	0	0	0	0	0	0	0	1	0	0	0	0	0	0	0	0	0	0	0	0	0	0	0	0	0	0	0	0	0	0	0	0	0	0	0	0	0	0
aac(6')-Ib10	3	2	2	3	2	1	1	1	2	0	1	0	0	0	0	0	0	0	2	0	0	0	0	0	4	2	1	0	0	1	0	0	0	0	0	0	0	0	0	1	0	0	0	0	0	0	0	0	0
tet(D)	3	0	0	2	2	3	0	3	0	0	0	0	0	0	0	0	1	0	0	0	0	0	0	1	1	1	0	0	0	0	0	0	0	0	0	0	0	0	0	0	0	0	0	0	0	0	0	0	0
fosA7.5	0	0	0	0	0	0	0	0	0	0	1	0	0	0	0	0	0	0	0	0	0	0	0	0	0	0	0	0	0	0	0	0	0	0	0	0	0	0	0	0	0	0	0	0	0	0	0	0	0
aph(7'')-Ia	1	0	0	1	1	1	0	1	1	0	0	0	0	0	0	0	1	0	0	0	0	0	0	0	0	0	0	0	0	0	0	0	0	0	0	0	0	0	0	0	0	0	0	0	0	0	0	0	0
aac(3)-IIe	5	1	2	11	11	5	3	5	8	0	4	10	0	0	0	0	6	0	1	0	9	9	0	0	2	0	0	9	0	1	0	0	0	0	0	0	0	1	1	0	4	0	0	0	0	0	0	11	9
blaOXA-2	1	0	0	1	1	1	1	1	0	0	0	0	0	0	0	0	0	0	0	0	0	0	0	0	0	0	0	0	0	0	0	0	0	0	0	0	1	0	1	0	0	0	0	0	0	0	0	0	0
vgaALC	1	0	0	1	1	1	1	1	0	0	0	0	0	0	0	0	0	0	0	0	0	0	0	0	0	0	0	0	0	0	0	0	0	0	0	0	1	1	0	0	0	0	0	0	0	0	0	0	0
cmlA5	1	0	0	1	1	0	0	0	0	0	0	0	0	0	0	0	0	0	1	0	0	0	0	0	1	1	1	0	0	0	0	0	1	0	0	0	0	0	0	0	0	0	0	0	0	0	0	0	0
ermB	2	0	1	4	4	1	1	1	3	1	3	7	0	0	0	0	1	0	0	0	5	5	0	0	1	0	0	4	0	0	0	0	0	0	0	0	4	0	0	0	0	0	0	0	0	0	0	5	4
oqxA	0	0	1	1	1	1	0	1	0	1	1	0	1	0	0	0	0	0	0	0	0	0	0	0	0	0	0	0	0	0	0	0	0	0	0	0	0	0	0	0	0	0	1	1	1	1	1	0	0
oqxB	0	0	1	1	1	1	0	1	0	1	1	0	1	0	0	0	0	0	0	0	0	0	0	0	0	0	0	0	0	0	0	0	0	0	0	0	0	0	0	0	0	1	0	1	1	1	1	0	0
cmlA1	1	0	2	1	1	1	0	1	0	1	2	0	1	0	0	0	0	0	0	0	0	0	0	0	0	0	0	0	0	0	0	0	0	0	0	0	0	0	0	0	0	1	1	0	2	1	1	0	0
sul3	1	0	2	1	1	1	0	1	0	1	2	0	1	0	0	0	0	0	0	0	0	0	0	0	0	0	0	0	0	0	0	0	0	0	0	0	0	0	0	0	0	1	1	2	0	1	1	0	0
aac(6')-Ib7	0	0	1	1	1	1	0	1	0	1	1	0	1	0	0	0	0	0	0	0	0	0	0	0	0	0	0	0	0	0	0	0	0	0	0	0	0	0	0	0	0	1	1	1	1	0	1	0	0
aph(3')-IIa	0	0	1	1	1	1	0	1	0	1	1	0	1	0	0	0	0	0	0	0	0	0	0	0	0	0	0	0	0	0	0	0	0	0	0	0	0	0	0	0	0	1	1	1	1	1	0	0	0
blaCTX-M-15	14	3	4	18	18	17	14	17	16	1	6	21	0	0	0	0	10	0	3	0	14	13	0	1	3	1	1	10	1	2	0	0	0	0	0	0	11	0	0	0	5	0	0	0	0	0	0	0	10
catB3	4	1	4	12	12	4	3	4	8	0	4	9	0	0	0	0	7	0	0	0	9	9	0	0	4	0	0	13	0	1	0	0	0	0	0	0	9	0	0	0	4	0	0	0	0	0	0	10	0
aac(6')-Ib-cr5	3	1	0	7	7	4	3	4	4	0	4	7	0	0	0	0	3	0	0	0	7	7	0	0	0	0	0	8	0	1	0	0	0	0	0	0	7	0	0	0	3	0	0	0	0	0	0	8	8
qepA2	0	0	0	1	1	1	1	1	0	0	0	1	0	0	0	0	0	0	0	0	1	1	0	0	0	0	0	0	0	0	0	0	0	0	0	0	0	0	0	0	0	0	0	0	0	0	0	1	0
aac(6')-Ib-cr6	0	0	0	1	1	0	0	0	0	0	0	1	0	0	0	0	0	0	0	0	1	1	0	0	0	0	0	1	0	0	0	0	0	0	0	0	0	0	0	0	0	0	0	0	0	0	0	0	1
aac(3)-Ib	1	0	1	1	1	0	0	0	0	0	2	0	0	0	0	0	0	0	0	0	0	0	0	0	0	0	0	0	0	0	0	0	0	0	0	0	0	0	0	0	0	0	0	1	1	0	0	0	0
aac(3)-IId	6	1	1	4	4	5	4	5	3	0	3	5	1	1	0	0	1	0	0	0	4	3	0	0	0	0	0	1	0	0	0	0	0	0	0	0	0	0	0	0	1	0	0	0	0	0	0	3	1
blaCTX-M-27	1	0	0	1	1	1	1	1	0	0	1	1	0	0	0	0	0	0	0	0	1	1	0	0	0	0	0	0	0	0	0	0	0	0	0	0	0	0	0	0	0	0	0	0	0	0	0	1	0
aac(3)-VIa	0	0	0	1	1	0	0	0	0	0	1	0	0	0	0	0	0	0	0	0	0	0	0	0	0	0	0	0	0	0	0	0	0	0	0	0	0	0	0	0	0	0	0	0	0	0	0	0	0
dfrA19	1	0	4	4	4	0	0	0	4	0	0	1	0	0	0	0	4	0	0	0	1	1	0	0	4	0	0	4	0	0	0	0	0	0	0	0	2	0	0	0	1	0	0	0	0	0	0	2	4
blaCMY-131	2	1	1	1	1	4	3	4	2	1	1	2	0	0	0	0	2	0	0	0	1	1	0	0	0	0	0	2	0	0	0	0	0	0	0	0	1	0	0	0	0	0	0	0	0	0	0	4	2
blaTEM-36	0	0	0	0	0	1	1	1	0	1	0	1	0	0	0	0	0	0	0	0	0	0	0	0	0	0	0	0	0	0	0	0	0	0	0	0	0	0	0	0	0	0	0	0	0	0	0	1	0
qacL	1	0	2	1	1	1	0	1	0	1	2	0	1	0	0	0	0	0	0	0	0	0	0	0	0	0	0	0	0	0	0	0	0	0	0	0	0	0	0	0	0	1	1	2	2	1	1	0	0
*Self pairs are not counted and are indicated in gray.
[truncated: 11 more columns]

## Sheet: CTX-M 
All ST131 and ST648 isolates, which are lineages that have been previously implicated in the spread of CTX-M, as well as all other GEMS E. coli that contained a blaCTX-M gene.
Isolate	Location	Case or Control	Phylogroup	ST (CC)a	ST Lineagea	Length of CTX-M contig (bp)	Inc of CTX-M contig	Antibiotic Resistance Genesa	Plasmid Replicons
ST131 and ST648 presumptive non-diarrheagenic fecal isolates
100073	Gambia	Control	B2	131 (131)	131	NA	NA	blaTEM-1, mphA, dfrA14, catI, aph(3')-Ia, tet(B), aph(6)-Id, sul2	Col(BS512)(NC_010656), IncFII(pRSB107)(AJ851089), IncFIA(AP001918), IncFIB(AP001918), IncQ1(M28829)
100190	Gambia	Control	B2	131 (131)	131	NA	NA	blaTEM-1, mphA, aadA5, sul1, qacEdelta1, dfrA17	IncFIB(H89-PhagePlasmid)(HG530657), IncI1-I(Alpha)(AP005147), IncFII(AY458016), IncFIA(AP001918)
200010	Mali	Case	B2	131 (131)	131	NA	NA	blaTEM-1, catI, dfrA8, tet(B), aph(6)-Id, sul2	IncFII(pRSB107)(AJ851089), IncFIA(AP001918), IncFII(29)(CP003035), Col156(NC_009781), IncFIB(AP001918), IncQ1(M28829), Col(BS512)(NC_010656)
300485	Mozambique	Control	B2	131 (131)	131	NA	NA	catI, mphA, dfrA14, blaTEM-1, tet(B), sul2, aph(6)-Id, aph(3')-Ia	IncFIB(H89-PhagePlasmid)(HG530657), IncFIA(AP001918), IncFII(pRSB107)(AJ851089), IncFIB(AP001918), IncQ1(M28829)
600071	Bangladesh	Case	B2	131 (131)	131	27528	IncB/O/K/Z(CU928147)	blaTEM-1, mphA, blaCTX-M-15, aadA5, qacEdelta1, sul1, sul2, blaCTX-M-27, dfrA17, aph(3'')-Ib, aph(6)-Id, tet(A)	IncI2(Delta)(AP002527), IncB/O/K/Z(CU928147), IncFIB(AP001918), Col156(NC_009781), IncFIA(AP001918), IncFII(pRSB107)(AJ851089),
700035	Pakistan	Control	B2	131 (131)	131	NA	NA	catI, sul1, mphA, dfrA12, aadA2, qacEdelta1, sul2, tet(B)	IncFIA(AP001918), IncFIB(AP001918)
200242	Mali	Case	F	648 (648)	648	NA	NA	blaTEM-1, sul2, qacEdelta1, sul1, dfrA8, tet(B), aph(6)-Id, aph(3'')-Ib	IncB/O/K/Z(CU928147), IncFII(AY458016)
200505	Mali	Control	F	12323	648	NA	NA	blaTEM-1, blaGES-11, dfrA7, qacEdelta1, sul1, ant(2'')-Ia, aac(6')-Ib10, cmlA5, tet(C)	None
500001	India	Case	F	648 (648)	648	110341	None	blaTEM-1, blaCTX-M-15, mphA, qacEdelta1, aadA5, dfrA17, sul1, catI, blaOXA-1, aac(6')-Ib-cr5, tet(B), aac(3)-IIe, catB3	IncFIA(AP001918), IncFIB(AP001918), IncFII(pRSB107)(AJ851089)
500006	India	Case	F	648 (648)	648	176664	None	blaCTX-M-15, mphA, aadA5, qacEdelta1, sul1, sul2, aph(6)-Id, aph(3'')-Ib	IncFIA(AP001918), IncFIB(AP001918), IncFII(AY458016), IncFII(AY458016)
500010	India	Case	F	648 (648)	648	176664	None	blaCTX-M-15, mphA, aadA5, sul1, qacEdelta1, sul2, dfrA17, qepA2, aph(6)-Id, aph(3'')-Ib	IncFIA(AP001918), IncFIB(AP001918), IncFII(AY458016), IncFII(AY458016)
500019	India	Case	F	648 (648)	648	3050	None	blaCTX-M-15, mphA, tet(B), ermB	IncFIA(AP001918), IncFIB(AP001918), IncFII(pRSB107)(AJ851089), Col(BS512)(NC_010656)
500111	India	Control	F	648 (648)	648	70409	None	blaCTX-M-15, dfrA17, aadA5, qacEdelta1, sul1, aac(6')-Ib-cr5, blaOXA-1, tet(A), mphA, ermB, aac(3)-IIe, catB3	IncFIA(AP001918), IncFIB(AP001918)
500146	India	Control	F	648 (648)	648	70409	None	blaCTX-M-15, dfrA17, aadA5, qacEdelta1, sul1, aac(6')-Ib-cr5, blaOXA-1, tet(A), mphA, ermB, aac(3)-IIe, catB3	IncFIA(AP001918), IncFIB(AP001918)
500149	India	Control	F	648 (648)	648	70030	None	blaCTX-M-15, dfrA17, aadA5, qacEdelta1, sul1, aac(6')-Ib-cr5, blaOXA-1, tet(A), mphA, ermB, aac(3)-IIe, catB3	IncFIA(AP001918), IncFIB(AP001918)
blaCTX-M-15-containing non-diarrheagenic fecal E. coli with other STs
700014	Pakistan	Case	B2	636	636	9303	None	blaTEM-1, SAT-2, blaCTX-M-15, catI, ant(3'')-IIa, dfrA1, tet(B), aph(6)-Id, sul2	IncFIA(AP001918), IncFIB(AP001918), IncQ1(M28829), Col(BS512)(NC_010656), IncFII(pRSB107)(AJ851089)
600066	Bangladesh	Case	B1	906	224	165919	None	blaCTX-M-15	None
700462	Pakistan	Control	C	977	977	44527	IncX1(EU370913)	blaCTX-M-15, mphA, dfrA17, aadA5, qacEdelta1, sul1, blaTEM-1, sul2, aac(3)-IId, tet(B), aph(6)-Id, aph(3'')-Ib	IncY(K02380), IncX1(EU370913)
700463	Pakistan	Control	C	977	977	44527	IncX1(EU370913)	blaCTX-M-15, mphA, dfrA17, aadA5, qacEdelta1, sul1, blaTEM-1, sul2, aac(3)-IId, tet(B), aph(3'')-Ib, aph(6)-Id	IncY(K02380), IncX1(EU370913)
700461	Pakistan	Control	A	1312	4	3125	None	sul2, blaCTX-M-15, tet(C), aac(6')-Ib3, blaGES-11, ant(2'')-Ia, blaTEM-1, mphA, qacEdelta1, sul1, aph(6)-Id, aph(3'')-Ib, tet(B)	IncI2(KP347127), IncFIA(AP001918), IncFIB(AP001918), IncFII(AY458016)
700450	Pakistan	Control	A	1602	757	3802	None	mphA, catI, blaCTX-M-15, blaOXA-1, aadA5, ant(2'')-Ia, catB3, qacEdelta1, sul1, ermB, tet(B), dfrA19, aac(3)-IIe, ant(3'')-IIa, dfrA17,	IncFII(pRSB107)(AJ851089), Col(BS512)(NC_010656), IncFIB(AP001918), IncFII(AY458016)
700032	Pakistan	Control	E	2064	2064	4165	None	ant(2'')-Ia, catB3, qacEdelta1, sul1, catI, blaCTX-M-15, blaOXA-1, dfrA19, tet(B), aac(3)-IIe, ant(3'')-IIa	IncFII(AY458016), IncFII(pSE11)(AP009242), Col(BS512)(NC_010656)
700449	Pakistan	Control	F	2141	2141	3053	None	blaCTX-M-15, blaTEM-1, catI, sul1, qacEdelta1, sul2, mphA, dfrA7, aph(6)-Id, aph(3'')-Ib, tet(B)	IncY(K02380), IncFII(pRSB107)(AJ851089), IncFIB(AP001918), IncFIA(AP001918)
700496	Pakistan	Case	F	2141	2141	6052	None	catI, aadA5, sul1, qacEdelta1, blaTEM-1, mphA, blaCTX-M-15, tet(B), aac(3)-IIe, dfrA17, dfrA7, sul2, aph(6)-Id	Col(BS512)(NC_010656), p0111(AP010962), IncFIA(AP001918), IncFIB(AP001918), IncFII(AY458016), IncFII(pRSB107)(AJ851089), IncQ1(M28829)
700005	Pakistan	Case	C	5024	977	14664	None	dfrA1, blaCMY-131, blaTEM-1, blaCTX-M-15, sul2, catI, ant(3'')-IIa, tet(B), aph(3'')-Ib, aph(6)-Id	IncI1-I(Alpha)(AP005147), Col156(NC_009781)
700009	Pakistan	Case	D	7395	405	60832	IncI2(KP347127)	TEM-36, blaCTX-M-15, blaCMY-131, mphA, dfrA14, sul2, aph(3'')-Ib, aph(6)-Id	IncFIB(AP001918), IncI2(KP347127), IncX4(FN543504), IncI1-I(Alpha)(AP005147), IncFII(pRSB107)(AJ851089), IncQ1(M28829),
600055	Bangladesh	Case	A	8308	757	31129	IncI1-I(Alpha)(AP005147)	blaTEM-1, blaCTX-M-15, mphA	IncFII(AY458016), IncI1-I(Alpha)(AP005147), IncB/O/K/Z(FN868832)
700020	Pakistan	Case	A	167 (10)	10	5877	None	blaCMY-131, sul2, blaCTX-M-15, aac(3)-IId, blaOXA-1, aac(6')-Ib-cr5, aph(6)-Id, aph(3'')-Ib, tet(A), catB3	IncY(K02380), IncI1-I(Alpha)(AP005147), IncFIA(AP001918), IncFIB(AP001918), IncFII(AY458016), IncFII(AY458016), Col(BS512)(NC_010656)
700028	Pakistan	Control	A	167 (10)	10	4889	None	SAT-2, sul2, sul1, qacEdelta1, aadA5, dfrA17, blaCTX-M-15, mphA, blaOXA-1, aac(6')-Ib-cr5, dfrA1, aph(6)-Id, aph(3'')-Ib, tet(B), aac(3)-IIe, catB3	IncY(K02380), IncFIA(AP001918), IncFII(AY458016), IncFIB(AP001918), IncFII(AY458016)
700023	Pakistan	Control	C	23 (23)	23	13334	IncI1-I(Alpha)(AP005147)	blaCTX-M-15, sul2, dfrA5, blaTEM-1, aph(3'')-Ib, aph(6)-Id	IncFIB(H89-PhagePlasmid)(HG530657), IncFII(29)(CP003035), IncFIA(AP001918), IncFIC(FII)(AP001918), IncI1-I(Alpha)(AP005147), IncFIB(AP001918), Col(BS512)(NC_010656)
700167	Pakistan	Case	C	410 (23)	23	9152	None	mphA, dfrA17, aadA5, qacEdelta1, sul1, blaTEM-1, blaCTX-M-15, sul2, catI, aac(6')-Ib-cr5, blaOXA-1, aph(3'')-Ib, aph(6)-Id, tet(B), aac(3)-IIe, catB3	IncFII(pAMA1167-NDM-5)(CP024805), IncFIA(AP001918), IncX4(FN543504), IncFIB(AP001918), IncQ1(M28829)
600039	Bangladesh	Case	B1	443 (205)	443	6652	None	blaCTX-M-15, mphA, tet(A), tet(B), aac(3)-IIe	IncFIA(AP001918), IncFII(pRSB107)(AJ851089), IncFIB(AP001918), Col(BS512)(NC_010656)
700486	Pakistan	Case	B1	448 (448)	448	3714	None	blaCMY-131, catI, aadA5, qacEdelta1, sul1, blaCTX-M-15, aac(6')-Ib-cr5, blaOXA-1, blaTEM-1, dfrA17, aph(6)-Id, sul2, mphA, tet(B), aac(3)-IIe, catB3	IncFII(pAMA1167-NDM-5)(CP024805), IncI1-I(Alpha)(AP005147), IncFIA(AP001918), IncFIB(AP001918), IncQ1(M28829), Col8282(DQ995352),
700027	Pakistan	Control	F	12291	2141	6558	None	catI, sul1, qacEdelta1, blaCTX-M-15, sul2, mphA, blaTEM-1, dfrA7, aph(3'')-Ib, aph(6)-Id, tet(B)	IncY(K02380), IncFII(pRSB107)(AJ851089), IncFIA(AP001918), IncFIB(AP001918)
aThe multilocus sequene type (ST) and clonal complex (CC) were as detemined by pubmlst.org. ST lineage is a lineage of closely related isolates and is represented by the most prevalent ST.
bAntibiotic resistance genes that are typically associated with mobile elements. Efflux pumps and mutation-based resistance mechanisms are not indicated.
*Gray "NA" (not applicable) indicates ST131 or ST648 isolates that did not contain a blaCTX-M gene.

[truncated: 2 more sheets: Plasmid matrix, Plasmids by phylogroup]
