# Supplementary material for: Genomic diversity of non-diarrheagenic fecal Escherichia coli from children in sub-Saharan Africa and south Asia and their relatedness to diarrheagenic E. coli
Source: Nat Commun. 2023 Mar 14;14:1400. doi: 10.1038/s41467-023-36337-y (PMC10011798; doi:10.1038/s41467-023-36337-y)
Supplement: Supplementary file 5 — Supplementary Dataset 2 [file 41467_2023_36337_MOESM5_ESM.xlsx]

## Sheet: Phylogroups
All GEMS: Cases vs. Controls								Africa: Cases vs. Controls								Asia: Cases vs. Controls
Phylogroup	Cases	Controls	% of Cases	% of Controls	> %	Fisher p-values		Phylogroup	Africa Cases	Africa Controls	Cases %	Controls %	> %	Fisher p-values		Phylogroup	Asia Cases	Asia Controls	Cases %	Controls %	> %	Fisher p-values
A	46	52	32.3944	34.2105	Controls	0.804712		A	22	28	27.5	31.8182	Controls	0.61334		A	24	24	38.7097	37.5	Cases	1
B1	25	41	17.6056	26.9737	Controls	0.0687035		B1	18	24	22.5	27.2727	Controls	0.59289		B1	7	17	11.2903	26.5625	Controls	0.0403938
B2	10	13	7.04225	8.55263	Controls	0.669428		B2	7	6	8.75	6.81818	Cases	0.774785		B2	3	7	4.83871	10.9375	Controls	0.324076
C	9	3	6.33803	1.97368	Cases	0.0773778		C	3	0	3.75	0	Cases	0.105847		C	6	3	9.67742	4.6875	Cases	0.319808
D	33	22	23.2394	14.4737	Cases	0.0719559		D	22	16	27.5	18.1818	Cases	0.196095		D	11	6	17.7419	9.375	Cases	0.199169
E	1	4	0.704225	2.63158	Controls	0.372177		E	1	2	1.25	2.27273	Controls	1		E	0	2	0	3.125	Controls	0.496127
F	7	6	4.92958	3.94737	Cases	0.780127		F	2	1	2.5	1.13636	Cases	0.605471		F	5	5	8.06452	7.8125	Cases	1
G	2	1	1.40845	0.657895	NA	0.611284		G	1	1	1.25	1.13636	Cases	1		G	1	0	1.6129	0	Cases	0.492063
Cryptic	8	8	5.6338	5.26316	Cases	1		Cryptic	4	8	5	9.09091	Controls	0.37678		Cryptic	4	0	6.45161	0	Cases	0.0557336
All GEMS: Africa vs. Asia								Gambia vs. Other Sites								India vs. Other Sites
Phylogroup	Africa	Asia	% of Africa	% of Asia	> %	Fisher p-values		Phylogroup	Gambia	Others	Gambia %	Others %	> %	Fisher p-values		Phylogroup	India	Others	India %	Others %	> %	Fisher p-values
A	50	48	29.7619	38.0952	Asia	0.136357		A	13	85	28.2609	34.2742	Other Sites	0.497679		A	15	83	37.5	32.6772	India	0.589732
B1	42	24	25	19.0476	Africa	0.25951		B1	10	56	21.7391	22.5806	Other Sites	1		B1	12	54	30	21.2598	India	0.224983
B2	13	10	7.7381	7.93651	NA	1		B2	4	19	8.69565	7.66129	Gambia	0.767445		B2	5	18	12.5	7.08661	India	0.217424
C	3	9	1.78571	7.14286	Asia	0.0336685		C	1	11	2.17391	4.43548	Other Sites	0.698821		C	0	12	0	4.72441	Other Sites	0.381098
D	38	17	22.619	13.4921	Africa	0.0506063		D	11	44	23.913	17.7419	Gambia	0.310652		D	0	55	0	21.6535	Other Sites	0.000266379
E	3	2	1.78571	1.5873	Africa	1		E	2	3	4.34783	1.20968	Gambia	0.175597		E	0	5	0	1.9685	Other Sites	1
F	3	10	1.78571	7.93651	Asia	0.0185395		F	0	13	0	5.24194	Other Sites	0.232277		F	7	6	17.5	2.3622	India	0.000482057
G	2	1	1.19048	0.793651	Africa	1		G	0	3	0	1.20968	Other Sites	1		G	0	3	0	1.1811	Other Sites	1
Cryptic	12	4	7.14286	3.1746	Africa	0.194326		Cryptic	4	12	8.69565	4.83871	Gambia	0.289619		Cryptic	1	15	2.5	5.90551	Other Sites	0.705925
Cases: Africa vs. Asia								Gambia: Cases vs. Controls								India: Cases vs. Controls
Phylogroup	Africa Cases	Asia Cases	Africa %	Asia %	> %	Fisher p-values		Phylogroup	Gambia Cases	Gambia Controls	Cases %	Controls %	>%	Fisher p-values		Phylogroup	India Cases	India Controls	Cases %	Controls %	>%	Fisher p-values
A	22	24	27.5	38.7097	Asia	0.205619		A	7	6	30.4348	26.087	Cases	1		A	11	4	61.1111	18.1818	Cases	0.00858812
B1	18	7	22.5	11.2903	Africa	0.119046		B1	5	5	21.7391	21.7391	Controls	1		B1	2	10	11.1111	45.4545	Controls	0.0354373
B2	7	3	8.75	4.83871	Africa	0.513426		B2	1	3	4.34783	13.0435	Controls	0.607752		B2	0	5	0	22.7273	Controls	0.0530419
C	3	6	3.75	9.67742	Asia	0.178702		C	1	0	4.34783	0	Cases	1		C	0	0	0	0	Controls	1
D	22	11	27.5	17.7419	Africa	0.229561		D	5	6	21.7391	26.087	Controls	1		D	0	0	0	0	Controls	1
E	1	0	1.25	0	Africa	1		E	1	1	4.34783	4.34783	Controls	1		E	0	0	0	0	Controls	1
F	2	5	2.5	8.06452	Asia	0.2398		F	0	0	0	0	Controls	1		F	4	3	22.2222	13.6364	Cases	0.679834
G	1	1	1.25	1.6129	Asia	1		G	0	0	0	0	Controls	1		G	0	0	0	0	Controls	1
Cryptic	4	4	5	6.45161	Asia	0.728947		Cryptic	3	1	13.0435	4.34783	Cases	0.607752		Cryptic	1	0	5.55556	0	Cases	0.45
Controls: Africa vs. Asia								Mali vs. Other Sites								Bangladesh vs. Other Sites
Phylogroup	Africa Controls	Asia Controls	Africa %	Asia %	> %	Fisher p-values		Phylogroup	Mali	Others	Mali %	Others %	> %	Fisher p-values		Phylogroup	Bangladesh	Others	Bangladesh %	Others %	> %	Fisher p-values
A	28	24	31.8182	37.5	Asia	0.49239		A	13	85	34.2105	33.2031	Mali	1		A	19	79	42.2222	31.7269	Bangladesh	0.17369
B1	24	17	27.2727	26.5625	Africa	1		B1	6	60	15.7895	23.4375	Other Sites	0.404485		B1	9	57	20	22.8916	Other Sites	0.846191
B2	6	7	6.81818	10.9375	Asia	0.393132		B2	2	21	5.26316	8.20312	Other Sites	0.749894		B2	3	20	6.66667	8.03213	Other Sites	1
C	0	3	0	4.6875	Asia	0.0726107		C	1	11	2.63158	4.29688	Other Sites	1		C	2	10	4.44444	4.01606	Bangladesh	1
D	16	6	18.1818	9.375	Africa	0.163123		D	9	46	23.6842	17.9688	Mali	0.379869		D	10	45	22.2222	18.0723	Bangladesh	0.534422
E	2	2	2.27273	3.125	Asia	1		E	0	5	0	1.95312	Other Sites	1		E	0	5	0	2.00803	Other Sites	1
F	1	5	1.13636	7.8125	Asia	0.0830854		F	2	11	5.26316	4.29688	Mali	0.678413		F	0	13	0	5.22088	Other Sites	0.230044
G	1	0	1.13636	0	Africa	1		G	2	1	5.26316	0.390625	Mali	0.0449411		G	0	3	0	1.20482	Other Sites	1
Cryptic	8	0	9.09091	0	Africa	0.0210539		Cryptic	3	13	7.89474	5.07812	Mali	0.444622		Cryptic	2	14	4.44444	5.62249	Other Sites	1
								Mali: Cases vs. Controls								Bangladesh: Cases vs. Controls
								Phylogroup	Mali Cases	Mali Controls	Cases %	Controls %	>%	Fisher p-values		Phylogroup	Bangladesh Cases	Bangladesh Controls	Cases %	Controls %	>%	Fisher p-values
								A	8	5	38.0952	29.4118	Cases	0.734239		A	9	10	37.5	47.619	Controls	0.55527
								B1	3	3	14.2857	17.6471	Controls	1		B1	4	5	16.6667	23.8095	Controls	0.712935
								B2	1	1	4.7619	5.88235	Controls	1		B2	2	1	8.33333	4.7619	Cases	1
								C	1	0	4.7619	0	Cases	1		C	2	0	8.33333	0	Cases	0.490909
								D	6	3	28.5714	17.6471	Cases	0.475707		D	5	5	20.8333	23.8095	Controls	1
								E	0	0	0	0	Controls	1		E	0	0	0	0	Controls	1
								F	1	1	4.7619	5.88235	Controls	1		F	0	0	0	0	Controls	1
								G	1	1	4.7619	5.88235	Controls	1		G	0	0	0	0	Controls	1
								Cryptic	0	3	0	17.6471	Controls	0.0806069		Cryptic	2	0	8.33333	0	Cases	0.490909
								Mozambique vs. Other Sites								Pakistan vs. Other Sites
								Phylogroup	Mozambique	Others	Mozambique %	Others %	> %	Fisher p-values		Phylogroup	Pakistan	Others	Pakistan %	Others %	> %	Fisher p-values
								A	13	85	33.3333	33.3333	Other Sites	1		A	14	84	34.1463	33.2016	Pakistan	1
								B1	9	57	23.0769	22.3529	Mozambique	1		B1	3	63	7.31707	24.9012	Other Sites	0.0140328
								B2	3	20	7.69231	7.84314	Other Sites	1		B2	2	21	4.87805	8.3004	Other Sites	0.752641
								C	1	11	2.5641	4.31373	Other Sites	1		C	7	5	17.0732	1.97628	Pakistan	0.000293488
								D	9	46	23.0769	18.0392	Mozambique	0.507833		D	7	48	17.0732	18.9723	Other Sites	1
								E	0	5	0	1.96078	Other Sites	1		E	2	3	4.87805	1.18577	Pakistan	0.144339
								F	0	13	0	5.09804	Other Sites	0.228697		F	3	10	7.31707	3.95257	Pakistan	0.401962
								G	0	3	0	1.17647	Other Sites	1		G	1	2	2.43902	0.790514	Pakistan	0.363795
								Cryptic	4	12	10.2564	4.70588	Mozambique	0.243526		Cryptic	1	15	2.43902	5.92885	Other Sites	0.707885
								Mozambique: Cases vs. Controls								Pakistan: Cases vs. Controls
								Phylogroup	Mozambique Cases	Mozambique Controls	Cases %	Controls %	>%	Fisher p-values		Phylogroup	Pakistan Cases	Pakistan Controls	Cases %	Controls %	>%	Fisher p-values
								A	5	8	27.7778	38.0952	Controls	0.734239		A	4	10	20	47.619	Controls	0.100122
								B1	3	6	16.6667	28.5714	Controls	0.464184		B1	1	2	5	9.52381	Controls	1
								B2	2	1	11.1111	4.7619	Cases	0.586388		B2	1	1	5	4.7619	Cases	1
								C	1	0	5.55556	0	Cases	0.461538		C	4	3	20	14.2857	Cases	0.696516
								D	7	2	38.8889	9.52381	Cases	0.0547735		D	6	1	30	4.7619	Cases	0.0448253
								E	0	0	0	0	Controls	1		E	0	2	0	9.52381	Controls	0.487805
								F	0	0	0	0	Controls	1		F	1	2	5	9.52381	Controls	1
								G	0	0	0	0	Controls	1		G	1	0	5	0	Cases	0.487805
								Cryptic	0	4	0	19.0476	Controls	0.109968		Cryptic	1	0	5	0	Cases	0.487805
								Kenya vs. Other Sites
									Kenya	Others	Kenya %	Others %	> %	Fisher p-values
								A	11	87	24.4444	34.9398	Other Sites	0.228623
								B1	17	49	37.7778	19.6787	Kenya	0.0111185
								B2	4	19	8.88889	7.63052	Kenya	0.763625
								C	0	12	0	4.81928	Other Sites	0.224195
								D	9	46	20	18.4739	Kenya	0.835937
								E	1	4	2.22222	1.60643	Kenya	0.566928
								F	1	12	2.22222	4.81928	Other Sites	0.699378
								G	0	3	0	1.20482	Other Sites	1
								Cryptic	1	15	2.22222	6.0241	Other Sites	0.481063
								Kenya: Cases vs. Controls
									Kenya Cases	Kenya Controls	Cases %	Controls %	>%	Fisher p-values
								A	2	9	11.1111	33.3333	Controls	0.156322
								B1	7	10	38.8889	37.037	Cases	1
								B2	3	1	16.6667	3.7037	Cases	0.286198
								C	0	0	0	0	Controls	1
								D	4	5	22.2222	18.5185	Cases	1
								E	0	1	0	3.7037	Controls	1
								F	1	0	5.55556	0	Cases	0.4
								G	0	0	0	0	Controls	1
								Cryptic	1	0	5.55556	0	Cases	0.4

## Sheet: Virulence Factors
Cases vs. Controls									Africa vs. Asia								Cases: Africa vs. Asia								Controls: Africa vs. Asia								Africa: Cases vs. Controls								Asia: Cases vs. Controls								Gambia vs. Other Sites
Virulence Factor	Function	Cases	Controls	Cases %	Controls %	> %	Fisher p-values		Virulence Factor	Africa	Asia	Africa %	Asia %	> %	Fisher p-values		Virulence Factor	Africa Cases	Asia Cases	Africa Cases %	Asia Cases %	> %	Fisher p-values		Virulence Factor	Africa Controls	Asia Controls	Africa Controls %	Asia Controls %	> %	Fisher p-values		Virulence Factor	Africa Cases	Africa Controls	Cases %	Controls %	> %	Fisher p-values		Virulence Factor	Asia Cases	Asia Controls	Cases %	Controls %	> %	Fisher p-values		Virulence Factor
afaEIII/draE	Adherence/Biofilm	5	1	3.52113	0.657895	Cases	0.110135		afaEIII/draE	3	3	1.78571	2.38095	Asia	1		afaEIII/draE	2	3	2.5	4.83871	Asia	0.65326		afaEIII/draE	1	0	1.13636	0	Africa	1		afaEIII/draE	2	1	2.5	1.13636	Cases	0.605471		afaEIII/draE	3	0	4.83871	0	Cases	0.11619		afaEIII/draE
afaEI	Adherence/Biofilm	3	0	2.11268	0	Cases	0.111439		afaEI	1	2	0.595238	1.5873	Asia	0.578381		afaEI	1	2	1.25	3.22581	Asia	0.580633		afaEI	0	0	0	0	Asia	1		afaEI	1	0	1.25	0	Cases	0.47619		afaEI	2	0	3.22581	0	Cases	0.240127		afaEI
daaE	Adherence/Biofilm	0	1	0	0.657895	Controls	1		daaE	0	1	0	0.793651	Asia	0.428571		daaE	0	0	0	0	Asia	1		daaE	0	1	0	1.5625	Asia	0.421053		daaE	0	0	0	0	Controls	1		daaE	0	1	0	1.5625	Controls	1		daaE
draE2	Adherence/Biofilm	2	3	1.40845	1.97368	Controls	1		draE2	2	3	1.19048	2.38095	Asia	0.654438		draE2	0	2	0	3.22581	Asia	0.188892		draE2	2	1	2.27273	1.5625	Africa	1		draE2	0	2	0	2.27273	Controls	0.498147		draE2	2	1	3.22581	1.5625	Cases	0.616		draE2
AFA/Dr adhesin	Adherence/Biofilm	22	11	15.493	7.23684	Cases	0.0274251		AFA/Dr adhesin	17	16	10.119	12.6984	Asia	0.57621		AFA/Dr adhesin	10	12	12.5	19.3548	Asia	0.35015		AFA/Dr adhesin	7	4	7.95455	6.25	Africa	0.761259		AFA/Dr adhesin	10	7	12.5	7.95455	Cases	0.443558		AFA/Dr adhesin	12	4	19.3548	6.25	Cases	0.0333574		AFA/Dr adhesin
ehaA	Adherence/Biofilm	21	32	14.7887	21.0526	Controls	0.174736		ehaA	32	21	19.0476	16.6667	Africa	0.647548		ehaA	15	6	18.75	9.67742	Africa	0.157101		ehaA	17	15	19.3182	23.4375	Asia	0.551994		ehaA	15	17	18.75	19.3182	Controls	1		ehaA	6	15	9.67742	23.4375	Controls	0.0547517		ehaA
ehaB	Adherence/Biofilm	49	50	34.507	32.8947	Cases	0.80558		ehaB	50	49	29.7619	38.8889	Asia	0.106744		ehaB	27	22	33.75	35.4839	Asia	0.860107		ehaB	23	27	26.1364	42.1875	Asia	0.0539203		ehaB	27	23	33.75	26.1364	Cases	0.313301		ehaB	22	27	35.4839	42.1875	Controls	0.469434		ehaB
ehaC	Adherence/Biofilm	140	143	98.5915	94.0789	Cases	0.062176		ehaC	164	119	97.619	94.4444	Africa	0.215305		ehaC	79	61	98.75	98.3871	Africa	1		ehaC	85	58	96.5909	90.625	Africa	0.167537		ehaC	79	85	98.75	96.5909	Cases	0.622208		ehaC	61	58	98.3871	90.625	Cases	0.114837		ehaC
ehaD	Adherence/Biofilm	71	55	50	36.1842	Cases	0.0186103		ehaD	68	58	40.4762	46.0317	Asia	0.344136		ehaD	39	32	48.75	51.6129	Asia	0.865724		ehaD	29	26	32.9545	40.625	Asia	0.393383		ehaD	39	29	48.75	32.9545	Cases	0.0418899		ehaD	32	26	51.6129	40.625	Cases	0.283484		ehaD
paa	Adherence/Biofilm	1	2	0.704225	1.31579	Controls	1		paa	1	2	0.595238	1.5873	Asia	0.578381		paa	0	1	0	1.6129	Asia	0.43662		paa	1	1	1.13636	1.5625	Asia	1		paa	0	1	0	1.13636	Controls	1		paa	1	1	1.6129	1.5625	Cases	1		paa
ECP	Adherence/Biofilm	122	123	85.9155	80.9211	Cases	0.275662		ECP	143	102	85.119	80.9524	Africa	0.348029		ECP	71	51	88.75	82.2581	Africa	0.333034		ECP	72	51	81.8182	79.6875	Africa	0.835081		ECP	71	72	88.75	81.8182	Cases	0.278232		ECP	51	51	82.2581	79.6875	Cases	0.821598		ECP
CS1	Adherence/Biofilm	1	0	0.704225	0	Cases	0.482993		CS1	1	0	0.595238	0	Africa	1		CS1	1	0	1.25	0	Africa	1		CS1	0	0	0	0	Asia	1		CS1	1	0	1.25	0	Cases	0.47619		CS1	0	0	0	0	Controls	1		CS1
CS21	Adherence/Biofilm	0	1	0	0.657895	Controls	1		CS21	1	0	0.595238	0	Africa	1		CS21	0	0	0	0	Asia	1		CS21	1	0	1.13636	0	Africa	1		CS21	0	1	0	1.13636	Controls	1		CS21	0	0	0	0	Controls	1		CS21
CS23	Adherence/Biofilm	21	17	14.7887	11.1842	Cases	0.388053		CS23	31	7	18.4524	5.55556	Africa	0.00130865		CS23	16	5	20	8.06452	Africa	0.0575606		CS23	15	2	17.0455	3.125	Africa	0.00805578		CS23	16	15	20	17.0455	Cases	0.692338		CS23	5	2	8.06452	3.125	Cases	0.269347		CS23
K88ab/ac	Adherence/Biofilm	1	0	0.704225	0	Cases	0.482993		K88ab/ac	1	0	0.595238	0	Africa	1		K88ab/ac	1	0	1.25	0	Africa	1		K88ab/ac	0	0	0	0	Asia	1		K88ab/ac	1	0	1.25	0	Cases	0.47619		K88ab/ac	0	0	0	0	Controls	1		K88ab/ac
etpBAC	Adherence/Biofilm	6	1	4.22535	0.657895	Cases	0.059255		etpBAC	6	1	3.57143	0.793651	Africa	0.24513		etpBAC	5	1	6.25	1.6129	Africa	0.231663		etpBAC	1	0	1.13636	0	Africa	1		etpBAC	5	1	6.25	1.13636	Cases	0.103675		etpBAC	1	0	1.6129	0	Cases	0.492063		etpBAC
f987P	Adherence/Biofilm	1	0	0.704225	0	Cases	0.482993		f987P	0	1	0	0.793651	Asia	0.428571		f987P	0	1	0	1.6129	Asia	0.43662		f987P	0	0	0	0	Asia	1		f987P	0	0	0	0	Controls	1		f987P	1	0	1.6129	0	Cases	0.492063		f987P
tia	Adherence/Biofilm	23	16	16.1972	10.5263	Cases	0.170916		tia	30	9	17.8571	7.14286	Africa	0.00867182		tia	16	7	20	11.2903	Africa	0.177406		tia	14	2	15.9091	3.125	Africa	0.0142685		tia	16	14	20	15.9091	Cases	0.548079		tia	7	2	11.2903	3.125	Cases	0.0929224		tia
tibA	Adherence/Biofilm	3	1	2.11268	0.657895	Cases	0.356148		tibA	2	2	1.19048	1.5873	Asia	1		tibA	1	2	1.25	3.22581	Asia	0.580633		tibA	1	0	1.13636	0	Africa	1		tibA	1	1	1.25	1.13636	Cases	1		tibA	2	0	3.22581	0	Cases	0.240127		tibA
T1F	Adherence/Biofilm	97	112	68.3099	73.6842	Controls	0.367663		T1F	125	84	74.4048	66.6667	Africa	0.154978		T1F	60	37	75	59.6774	Africa	0.068793		T1F	65	47	73.8636	73.4375	Africa	1		T1F	60	65	75	73.8636	Cases	1		T1F	37	47	59.6774	73.4375	Controls	0.130808		T1F
F1C	Adherence/Biofilm	4	2	2.8169	1.31579	Cases	0.43424		F1C	6	0	3.57143	0	Africa	0.0392665		F1C	4	0	5	0	Africa	0.131783		F1C	2	0	2.27273	0	Africa	0.509237		F1C	4	2	5	2.27273	Cases	0.425723		F1C	0	0	0	0	Controls	1		F1C
P fimbriae	Adherence/Biofilm	11	7	7.74648	4.60526	Cases	0.332397		P fimbriae	14	4	8.33333	3.1746	Africa	0.0858619		P fimbriae	8	3	10	4.83871	Africa	0.348302		P fimbriae	6	1	6.81818	1.5625	Africa	0.239526		P fimbriae	8	6	10	6.81818	Cases	0.578994		P fimbriae	3	1	4.83871	1.5625	Cases	0.361041		P fimbriae
papGII	Adherence/Biofilm	8	6	5.6338	3.94737	Cases	0.588619		papGII	11	3	6.54762	2.38095	Africa	0.164348		papGII	6	2	7.5	3.22581	Africa	0.465919		papGII	5	1	5.68182	1.5625	Africa	0.401751		papGII	6	5	7.5	5.68182	Cases	0.758526		papGII	2	1	3.22581	1.5625	Cases	0.616		papGII
papGIII	Adherence/Biofilm	1	1	0.704225	0.657895	Cases	1		papGIII	1	1	0.595238	0.793651	Asia	1		papGIII	0	1	0	1.6129	Asia	0.43662		papGIII	1	0	1.13636	0	Africa	1		papGIII	0	1	0	1.13636	Controls	1		papGIII	1	0	1.6129	0	Cases	0.492063		papGIII
papGI	Adherence/Biofilm	1	1	0.704225	0.657895	Cases	1		papGI	1	1	0.595238	0.793651	Asia	1		papGI	0	1	0	1.6129	Asia	0.43662		papGI	1	0	1.13636	0	Africa	1		papGI	0	1	0	1.13636	Controls	1		papGI	1	0	1.6129	0	Cases	0.492063		papGI
S fimbriae	Adherence/Biofilm	4	2	2.8169	1.31579	Cases	0.43424		S fimbriae	6	0	3.57143	0	Africa	0.0392665		S fimbriae	4	0	5	0	Africa	0.131783		S fimbriae	2	0	2.27273	0	Africa	0.509237		S fimbriae	4	2	5	2.27273	Cases	0.425723		S fimbriae	0	0	0	0	Controls	1		S fimbriae
fdeC	Adherence/Biofilm	114	112	80.2817	73.6842	Cases	0.213206		fdeC	139	87	82.7381	69.0476	Africa	0.0077219		fdeC	70	44	87.5	70.9677	Africa	0.0189545		fdeC	69	43	78.4091	67.1875	Africa	0.138017		fdeC	70	69	87.5	78.4091	Cases	0.153017		fdeC	44	43	70.9677	67.1875	Cases	0.702232		fdeC
cah	Adherence/Biofilm	58	70	40.8451	46.0526	Controls	0.41047		cah	70	58	41.6667	46.0317	Asia	0.477382		cah	31	27	38.75	43.5484	Asia	0.607902		cah	39	31	44.3182	48.4375	Asia	0.625316		cah	31	39	38.75	44.3182	Controls	0.5316		cah	27	31	43.5484	48.4375	Controls	0.596935		cah
fyuA	Iron/Nutrient	66	57	46.4789	37.5	Cases	0.125672		fyuA	64	59	38.0952	46.8254	Asia	0.152104		fyuA	34	32	42.5	51.6129	Asia	0.311544		fyuA	30	27	34.0909	42.1875	Asia	0.31523		fyuA	34	30	42.5	34.0909	Cases	0.270877		fyuA	32	27	51.6129	42.1875	Cases	0.372087		fyuA
irp2	Iron/Nutrient	65	56	45.7746	36.8421	Cases	0.125081		irp2	62	59	36.9048	46.8254	Asia	0.0946634		irp2	33	32	41.25	51.6129	Asia	0.238299		irp2	29	27	32.9545	42.1875	Asia	0.307032		irp2	33	29	41.25	32.9545	Cases	0.336903		irp2	32	27	51.6129	42.1875	Cases	0.372087		irp2
cirA	Iron/Nutrient	10	9	7.04225	5.92105	Cases	0.813635		cirA	11	8	6.54762	6.34921	Africa	1		cirA	6	4	7.5	6.45161	Africa	1		cirA	5	4	5.68182	6.25	Asia	1		cirA	6	5	7.5	5.68182	Cases	0.758526		cirA	4	4	6.45161	6.25	Cases	1		cirA
chu	Iron/Nutrient	61	53	42.9577	34.8684	Cases	0.187629		chu	70	44	41.6667	34.9206	Africa	0.276697		chu	37	24	46.25	38.7097	Africa	0.396741		chu	33	20	37.5	31.25	Africa	0.491802		chu	37	33	46.25	37.5	Cases	0.275307		chu	24	20	38.7097	31.25	Cases	0.455608		chu
iutA	Iron/Nutrient	56	47	39.4366	30.9211	Cases	0.142703		iutA	51	52	30.3571	41.2698	Asia	0.0638237		iutA	26	30	32.5	48.3871	Asia	0.0594797		iutA	25	22	28.4091	34.375	Asia	0.479281		iutA	26	25	32.5	28.4091	Cases	0.616057		iutA	30	22	48.3871	34.375	Cases	0.147554		iutA
Enterobactin	Iron/Nutrient	141	152	99.2958	100	Controls	0.482993		Enterobactin	167	126	99.4048	100	Asia	1		Enterobactin	79	62	98.75	100	Asia	1		Enterobactin	88	64	100	100	Asia	1		Enterobactin	79	88	98.75	100	Controls	0.47619		Enterobactin	62	64	100	100	Controls	1		Enterobactin
ireA	Iron/Nutrient	8	8	5.6338	5.26316	Cases	1		ireA	7	9	4.16667	7.14286	Asia	0.304953		ireA	5	3	6.25	4.83871	Africa	1		ireA	2	6	2.27273	9.375	Asia	0.0700326		ireA	5	2	6.25	2.27273	Cases	0.259506		ireA	3	6	4.83871	9.375	Controls	0.492008		ireA
iroN	Iron/Nutrient	16	7	11.2676	4.60526	Cases	0.0487217		iroN	15	8	8.92857	6.34921	Africa	0.512613		iroN	10	6	12.5	9.67742	Africa	0.789992		iroN	5	2	5.68182	3.125	Africa	0.699483		iroN	10	5	12.5	5.68182	Cases	0.175243		iroN	6	2	9.67742	3.125	Cases	0.160624		iroN
Aerobactin	Iron/Nutrient	60	47	42.2535	30.9211	Cases	0.0522936		Aerobactin	51	56	30.3571	44.4444	Asia	0.0145276		Aerobactin	26	34	32.5	54.8387	Asia	0.0101026		Aerobactin	25	22	28.4091	34.375	Asia	0.479281		Aerobactin	26	25	32.5	28.4091	Cases	0.616057		Aerobactin	34	22	54.8387	34.375	Cases	0.0310316		Aerobactin
leoA	Other	1	2	0.704225	1.31579	Controls	1		leoA	2	1	1.19048	0.793651	Africa	1		leoA	0	1	0	1.6129	Asia	0.43662		leoA	2	0	2.27273	0	Africa	0.509237		leoA	0	2	0	2.27273	Controls	0.498147		leoA	1	0	1.6129	0	Cases	0.492063		leoA
aap	Other	25	21	17.6056	13.8158	Cases	0.423164		aap	30	16	17.8571	12.6984	Africa	0.258472		aap	14	11	17.5	17.7419	Asia	1		aap	16	5	18.1818	7.8125	Africa	0.0947817		aap	14	16	17.5	18.1818	Controls	1		aap	11	5	17.7419	7.8125	Cases	0.113309		aap
tcpC	Other	5	2	3.52113	1.31579	Cases	0.268731		tcpC	6	1	3.57143	0.793651	Africa	0.24513		tcpC	4	1	5	1.6129	Africa	0.386537		tcpC	2	0	2.27273	0	Africa	0.509237		tcpC	4	2	5	2.27273	Cases	0.425723		tcpC	1	0	1.6129	0	Cases	0.492063		tcpC
yjaA	Other	60	52	42.2535	34.2105	Cases	0.186226		yjaA	60	52	35.7143	41.2698	Asia	0.33508		yjaA	30	30	37.5	48.3871	Asia	0.231455		yjaA	30	22	34.0909	34.375	Asia	1		yjaA	30	30	37.5	34.0909	Cases	0.747361		yjaA	30	22	48.3871	34.375	Cases	0.147554		yjaA
aslA	Other	92	97	64.7887	63.8158	Cases	0.903346		aslA	109	80	64.881	63.4921	Africa	0.807108		aslA	49	43	61.25	69.3548	Asia	0.376918		aslA	60	37	68.1818	57.8125	Africa	0.231909		aslA	49	60	61.25	68.1818	Controls	0.418804		aslA	43	37	69.3548	57.8125	Cases	0.199025		aslA
kpsD	Other	61	57	42.9577	37.5	Cases	0.344201		kpsD	73	45	43.4524	35.7143	Africa	0.188338		kpsD	38	23	47.5	37.0968	Africa	0.235189		kpsD	35	22	39.7727	34.375	Africa	0.610959		kpsD	38	35	47.5	39.7727	Cases	0.351445		kpsD	23	22	37.0968	34.375	Cases	0.852817		kpsD
kpsM	Other	60	54	42.2535	35.5263	Cases	0.281103		kpsM	69	45	41.0714	35.7143	Africa	0.39762		kpsM	37	23	46.25	37.0968	Africa	0.306833		kpsM	32	22	36.3636	34.375	Africa	0.86448		kpsM	37	32	46.25	36.3636	Cases	0.211799		kpsM	23	22	37.0968	34.375	Cases	0.852817		kpsM
kpsT	Other	5	4	3.52113	2.63158	Cases	0.742988		kpsT	6	3	3.57143	2.38095	Africa	0.736966		kpsT	3	2	3.75	3.22581	Africa	1		kpsT	3	1	3.40909	1.5625	Africa	0.638943		kpsT	3	3	3.75	3.40909	Cases	1		kpsT	2	1	3.22581	1.5625	Cases	0.616		kpsT
traJ	Other	40	31	28.169	20.3947	Cases	0.134549		traJ	39	32	23.2143	25.3968	Asia	0.681518		traJ	18	22	22.5	35.4839	Asia	0.0947198		traJ	21	10	23.8636	15.625	Africa	0.229353		traJ	18	21	22.5	23.8636	Controls	0.856868		traJ	22	10	35.4839	15.625	Cases	0.0138039		traJ
neuABCDE(K1)	Other	5	4	3.52113	2.63158	Cases	0.742988		neuABCDE(K1)	6	3	3.57143	2.38095	Africa	0.736966		neuABCDE(K1)	3	2	3.75	3.22581	Africa	1		neuABCDE(K1)	3	1	3.40909	1.5625	Africa	0.638943		neuABCDE(K1)	3	3	3.75	3.40909	Cases	1		neuABCDE(K1)	2	1	3.22581	1.5625	Cases	0.616		neuABCDE(K1)
≥1 EHEC T3SS effectors	Secretion System	131	138	92.2535	90.7895	Cases	0.681401		≥1 EHEC T3SS effectors	154	115	91.6667	91.2698	Africa	1		≥1 EHEC T3SS effectors	73	58	91.25	93.5484	Asia	0.75604		≥1 EHEC T3SS effectors	81	57	92.0455	89.0625	Africa	0.578026		≥1 EHEC T3SS effectors	73	81	91.25	92.0455	Controls	1		≥1 EHEC T3SS effectors	58	57	93.5484	89.0625	Cases	0.530496		≥1 EHEC T3SS effectors
espL1	Secretion System	75	73	52.8169	48.0263	Cases	0.41694		espL1	89	59	52.9762	46.8254	Africa	0.345855		espL1	45	30	56.25	48.3871	Africa	0.398598		espL1	44	29	50	45.3125	Africa	0.623345		espL1	45	44	56.25	50	Cases	0.442357		espL1	30	29	48.3871	45.3125	Cases	0.858391		espL1
espL4	Secretion System	52	48	36.6197	31.5789	Cases	0.389868		espL4	66	34	39.2857	26.9841	Africa	0.0342965		espL4	31	21	38.75	33.871	Africa	0.600713		espL4	35	13	39.7727	20.3125	Africa	0.0132897		espL4	31	35	38.75	39.7727	Controls	1		espL4	21	13	33.871	20.3125	Cases	0.109074		espL4
espR1	Secretion System	46	40	32.3944	26.3158	Cases	0.304805		espR1	55	31	32.7381	24.6032	Africa	0.154293		espR1	28	18	35	29.0323	Africa	0.475242		espR1	27	13	30.6818	20.3125	Africa	0.192179		espR1	28	27	35	30.6818	Cases	0.622292		espR1	18	13	29.0323	20.3125	Cases	0.303571		espR1
espR3/espR4	Secretion System	4	8	2.8169	5.26316	Controls	0.381096		espR3	8	4	4.7619	3.1746	Africa	0.564843		espR3	4	0	5	0	Africa	0.131783		espR3	4	4	4.54545	6.25	Asia	0.721451		espR3	4	4	5	4.54545	Cases	1		espR3	0	4	0	6.25	Controls	0.119213		espR3
espX1	Secretion System	71	80	50	52.6316	Controls	0.726244		espX1	91	60	54.1667	47.619	Africa	0.289734		espX1	45	26	56.25	41.9355	Africa	0.127502		espX1	46	34	52.2727	53.125	Asia	1		espX1	45	46	56.25	52.2727	Cases	0.643822		espX1	26	34	41.9355	53.125	Controls	0.218168		espX1
espX2	Secretion System	17	19	11.9718	12.5	Controls	1		espX2	24	12	14.2857	9.52381	Africa	0.280956		espX2	11	6	13.75	9.67742	Africa	0.604027		espX2	13	6	14.7727	9.375	Africa	0.457032		espX2	11	13	13.75	14.7727	Controls	1		espX2	6	6	9.67742	9.375	Cases	1		espX2
espX4	Secretion System	116	130	81.6901	85.5263	Controls	0.430796		espX4	142	104	84.5238	82.5397	Africa	0.750108		espX4	64	52	80	83.871	Asia	0.663367		espX4	78	52	88.6364	81.25	Africa	0.245292		espX4	64	78	80	88.6364	Controls	0.138926		espX4	52	52	83.871	81.25	Cases	0.815563		espX4
espX5	Secretion System	115	116	80.9859	76.3158	Cases	0.393732		espX5	137	94	81.5476	74.6032	Africa	0.154592		espX5	65	50	81.25	80.6452	Africa	1		espX5	72	44	81.8182	68.75	Africa	0.0817019		espX5	65	72	81.25	81.8182	Controls	1		espX5	50	44	80.6452	68.75	Cases	0.153527		espX5
espX6	Secretion System	1	7	0.704225	4.60526	Controls	0.0678562		espX6	4	4	2.38095	3.1746	Asia	0.728174		espX6	0	1	0	1.6129	Asia	0.43662		espX6	4	3	4.54545	4.6875	Asia	1		espX6	0	4	0	4.54545	Controls	0.122224		espX6	1	3	1.6129	4.6875	Controls	0.619122		espX6
espY1	Secretion System	38	34	26.7606	22.3684	Cases	0.416879		espY1	41	31	24.4048	24.6032	Asia	1		espY1	19	19	23.75	30.6452	Asia	0.445042		espY1	22	12	25	18.75	Africa	0.432404		espY1	19	22	23.75	25	Controls	0.859599		espY1	19	12	30.6452	18.75	Cases	0.149142		espY1
espY2	Secretion System	29	23	20.4225	15.1316	Cases	0.284569		espY2	34	18	20.2381	14.2857	Africa	0.217598		espY2	21	8	26.25	12.9032	Africa	0.0601493		espY2	13	10	14.7727	15.625	Asia	1		espY2	21	13	26.25	14.7727	Cases	0.0834495		espY2	8	10	12.9032	15.625	Controls	0.800255		espY2
espY3	Secretion System	27	18	19.0141	11.8421	Cases	0.105314		espY3	34	11	20.2381	8.73016	Africa	0.00834674		espY3	20	7	25	11.2903	Africa	0.0518328		espY3	14	4	15.9091	6.25	Africa	0.0794748		espY3	20	14	25	15.9091	Cases	0.178955		espY3	7	4	11.2903	6.25	Cases	0.359925		espY3
espY4	Secretion System	37	22	26.0563	14.4737	Cases	0.0192356		espY4	34	25	20.2381	19.8413	Africa	1		espY4	21	16	26.25	25.8065	Africa	1		espY4	13	9	14.7727	14.0625	Africa	1		espY4	21	13	26.25	14.7727	Cases	0.0834495		espY4	16	9	25.8065	14.0625	Cases	0.12006		espY4
T2SSa	Secretion System	76	73	53.5211	48.0263	Cases	0.35329		T2SSa	80	69	47.619	54.7619	Asia	0.240164		T2SSa	41	35	51.25	56.4516	Asia	0.611741		T2SSa	39	34	44.3182	53.125	Asia	0.325366		T2SSa	41	39	51.25	44.3182	Cases	0.43966		T2SSa	35	34	56.4516	53.125	Cases	0.723983		T2SSa
T2SSb	Secretion System	103	116	72.5352	76.3158	Controls	0.504161		T2SSb	132	87	78.5714	69.0476	Africa	0.0786684		T2SSb	66	37	82.5	59.6774	Africa	0.00413032		T2SSb	66	50	75	78.125	Asia	0.702605		T2SSb	66	66	82.5	75	Cases	0.263038		T2SSb	37	50	59.6774	78.125	Controls	0.0338016		T2SSb
T6SS1	Secretion System	10	12	7.04225	7.89474	Controls	0.827528		T6SS1	17	5	10.119	3.96825	Africa	0.0711145		T6SS1	7	3	8.75	4.83871	Africa	0.513426		T6SS1	10	2	11.3636	3.125	Africa	0.0738789		T6SS1	7	10	8.75	11.3636	Controls	0.617739		T6SS1	3	2	4.83871	3.125	Cases	0.677398		T6SS1
T6SS2	Secretion System	19	19	13.3803	12.5	Cases	0.863084		T6SS2	21	17	12.5	13.4921	Asia	0.861247		T6SS2	10	9	12.5	14.5161	Asia	0.805802		T6SS2	11	8	12.5	12.5	Asia	1		T6SS2	10	11	12.5	12.5	Controls	1		T6SS2	9	8	14.5161	12.5	Cases	0.798406		T6SS2
T6SS3	Secretion System	7	8	4.92958	5.26316	Controls	1		T6SS3	11	4	6.54762	3.1746	Africa	0.284621		T6SS3	6	1	7.5	1.6129	Africa	0.136927		T6SS3	5	3	5.68182	4.6875	Africa	1		T6SS3	6	5	7.5	5.68182	Cases	0.758526		T6SS3	1	3	1.6129	4.6875	Controls	0.619122		T6SS3
espP	SPATE	1	0	0.704225	0	Cases	0.482993		espP	1	0	0.595238	0	Africa	1		espP	1	0	1.25	0	Africa	1		espP	0	0	0	0	Asia	1		espP	1	0	1.25	0	Cases	0.47619		espP	0	0	0	0	Controls	1		espP
eatA	SPATE	20	14	14.0845	9.21053	Cases	0.206155		eatA	27	7	16.0714	5.55556	Africa	0.00543349		eatA	15	5	18.75	8.06452	Africa	0.0895199		eatA	12	2	13.6364	3.125	Africa	0.0435016		eatA	15	12	18.75	13.6364	Cases	0.405466		eatA	5	2	8.06452	3.125	Cases	0.269347		eatA
sat	SPATE	18	15	12.6761	9.86842	Cases	0.465614		sat	21	12	12.5	9.52381	Africa	0.460668		sat	10	8	12.5	12.9032	Asia	1		sat	11	4	12.5	6.25	Africa	0.273762		sat	10	11	12.5	12.5	Controls	1		sat	8	4	12.9032	6.25	Cases	0.237408		sat
tagB/tagC	SPATE	9	8	6.33803	5.26316	Cases	0.804328		tagB/tagC	11	6	6.54762	4.7619	Africa	0.618075		tagB/tagC	6	3	7.5	4.83871	Africa	0.731476		tagB/tagC	5	3	5.68182	4.6875	Africa	1		tagB/tagC	6	5	7.5	5.68182	Cases	0.758526		tagB/tagC	3	3	4.83871	4.6875	Cases	1		tagB/tagC
tsh	SPATE	1	0	0.704225	0	Cases	0.482993		tsh	0	1	0	0.793651	Asia	0.428571		tsh	0	1	0	1.6129	Asia	0.43662		tsh	0	0	0	0	Asia	1		tsh	0	0	0	0	Controls	1		tsh	1	0	1.6129	0	Cases	0.492063		tsh
vat	SPATE	6	4	4.22535	2.63158	Cases	0.530164		vat	8	2	4.7619	1.5873	Africa	0.196917		vat	5	1	6.25	1.6129	Africa	0.231663		vat	3	1	3.40909	1.5625	Africa	0.638943		vat	5	3	6.25	3.40909	Cases	0.480238		vat	1	1	1.6129	1.5625	Cases	1		vat
espI	SPATE	34	34	23.9437	22.3684	Cases	0.782998		espI	30	38	17.8571	30.1587	Asia	0.0172406		espI	16	18	20	29.0323	Asia	0.237886		espI	14	20	15.9091	31.25	Asia	0.0306419		espI	16	14	20	15.9091	Cases	0.548079		espI	18	20	29.0323	31.25	Controls	0.847299		espI
sepA	SPATE	0	2	0	1.31579	Controls	0.498874		sepA	2	0	1.19048	0	Africa	0.508532		sepA	0	0	0	0	Asia	1		sepA	2	0	2.27273	0	Africa	0.509237		sepA	0	2	0	2.27273	Controls	0.498147		sepA	0	0	0	0	Controls	1		sepA
sigA	SPATE	0	6	0	3.94737	Controls	0.0302002		sigA	1	5	0.595238	3.96825	Asia	0.0874214		sigA	0	0	0	0	Asia	1		sigA	1	5	1.13636	7.8125	Asia	0.0830854		sigA	0	1	0	1.13636	Controls	1		sigA	0	5	0	7.8125	Controls	0.0577158		sigA
set1AB/pic	Toxin	3	2	2.11268	1.31579	Cases	0.675264		set1AB/pic	4	1	2.38095	0.793651	Africa	0.396308		set1AB/pic	2	1	2.5	1.6129	Africa	1		set1AB/pic	2	0	2.27273	0	Africa	0.509237		set1AB/pic	2	2	2.5	2.27273	Cases	1		set1AB/pic	1	0	1.6129	0	Cases	0.492063		set1AB/pic
cdtABC	Toxin	1	1	0.704225	0.657895	Cases	1		cdtABC	1	1	0.595238	0.793651	Asia	1		cdtABC	1	0	1.25	0	Africa	1		cdtABC	0	1	0	1.5625	Asia	0.421053		cdtABC	1	0	1.25	0	Cases	0.47619		cdtABC	0	1	0	1.5625	Controls	1		cdtABC
astA (EAST1)	Toxin	40	32	28.169	21.0526	Cases	0.175713		astA (EAST1)	44	28	26.1905	22.2222	Africa	0.493901		astA (EAST1)	23	17	28.75	27.4194	Africa	1		astA (EAST1)	21	11	23.8636	17.1875	Africa	0.420703		astA (EAST1)	23	21	28.75	23.8636	Cases	0.487748		astA (EAST1)	17	11	27.4194	17.1875	Cases	0.201131		astA (EAST1)
cnf1	Toxin	4	2	2.8169	1.31579	Cases	0.43424		cnf1	6	0	3.57143	0	Africa	0.0392665		cnf1	4	0	5	0	Africa	0.131783		cnf1	2	0	2.27273	0	Africa	0.509237		cnf1	4	2	5	2.27273	Cases	0.425723		cnf1	0	0	0	0	Controls	1		cnf1
hly	Toxin	8	5	5.6338	3.28947	Cases	0.40078		hly	12	1	7.14286	0.793651	Africa	0.00859863		hly	7	1	8.75	1.6129	Africa	0.13801		hly	5	0	5.68182	0	Africa	0.0739724		hly	7	5	8.75	5.68182	Cases	0.553086		hly	1	0	1.6129	0	Cases	0.492063		hly
usp	Toxin	11	15	7.74648	9.86842	Controls	0.545178		usp	13	13	7.7381	10.3175	Asia	0.534482		usp	7	4	8.75	6.45161	Africa	0.75604		usp	6	9	6.81818	14.0625	Asia	0.172105		usp	7	6	8.75	6.81818	Cases	0.774785		usp	4	9	6.45161	14.0625	Controls	0.241631		usp
*Multi-gene loci are indicated in bold and were considered present when ≥50% of the genes of the locus were detected.
[truncated: 97 more columns]

## Sheet: Antibiotic Resistance Genes
All Cases vs. All Controls									Cases vs. Controls								Cases: Africa vs. Asia								Controls: Africa vs. Asia								Africa: Cases vs. Controls								Asia: Cases vs. Controls								Gambia: Cases vs. Controls
No. of ARGs	Cases	Controls	Cases %	Controls %	> %	Fisher p-values				Cases	Controls	Cases %	Controls %	> %	Fisher p-values			Africa Cases	Asia Cases	Africa %	Asia %	> %	Fisher p-values			Africa Controls	Asia Controls	Africa %	Asia %	> %	Fisher p-values			Africa Cases	Africa Controls	Cases %	Controls %	> %	Fisher p-values			Asia Cases	Asia Controls	Cases %	Controls %	> %	Fisher p-values
0	13	47	9.15493	30.9211	Controls	2.78758e-06			aac*	14	10	9.85915	6.57895	Cases	0.394675		AAC*	6	8	7.5	12.9032	Asia	0.395721		AAC*	3	7	3.40909	10.9375	Asia	0.0960451		AAC*	6	3	7.5	3.40909	Cases	0.311947		AAC*	8	7	12.9032	10.9375	Cases	0.788453		AAC*
1	10	4	7.04225	2.63158	Cases	0.100562			aac(3)-Ib	1	1	0.704225	0.657895	Cases	1		AAC(3)-Ib	0	1	0	1.6129	Asia	0.43662		AAC(3)-Ib	0	1	0	1.5625	Asia	0.421053		AAC(3)-Ib	0	0	0	0	Controls	1		AAC(3)-Ib	1	1	1.6129	1.5625	Cases	1		AAC(3)-Ib
2	4	3	2.8169	1.97368	Cases	0.715146			aac(3)-IId	5	2	3.52113	1.31579	Cases	0.268731		AAC(3)-IId	0	5	0	8.06452	Asia	0.0144419		AAC(3)-IId	0	2	0	3.125	Asia	0.175671		AAC(3)-IId	0	0	0	0	Controls	1		AAC(3)-IId	5	2	8.06452	3.125	Cases	0.269347		AAC(3)-IId
3	10	11	7.04225	7.23684	Controls	1			aac(3)-IIe	6	6	4.22535	3.94737	Cases	1		AAC(3)-IIe	1	5	1.25	8.06452	Asia	0.0859795		AAC(3)-IIe	0	6	0	9.375	Asia	0.00483691		AAC(3)-IIe	1	0	1.25	0	Cases	0.47619		AAC(3)-IIe	5	6	8.06452	9.375	Controls	1		AAC(3)-IIe
4	9	6	6.33803	3.94737	Cases	0.430756			aac(3)-VIa	1	0	0.704225	0	Cases	0.482993		AAC(3)-VIa	0	1	0	1.6129	Asia	0.43662		AAC(3)-VIa	0	0	0	0	Asia	1		AAC(3)-VIa	0	0	0	0	Controls	1		AAC(3)-VIa	1	0	1.6129	0	Cases	0.492063		AAC(3)-VIa
5	13	14	9.15493	9.21053	Controls	1			aac(6')-Ib-cr5	4	4	2.8169	2.63158	Cases	1		AAC(6')-Ib-cr5	0	4	0	6.45161	Asia	0.0343617		AAC(6')-Ib-cr5	0	4	0	6.25	Asia	0.0297265		AAC(6')-Ib-cr5	0	0	0	0	Controls	1		AAC(6')-Ib-cr5	4	4	6.45161	6.25	Cases	1		AAC(6')-Ib-cr5
6	24	15	16.9014	9.86842	Cases	0.0864869			aac(6')-Ib-cr6	1	0	0.704225	0	Cases	0.482993		AAC(6')-Ib-cr6	0	1	0	1.6129	Asia	0.43662		AAC(6')-Ib-cr6	0	0	0	0	Asia	1		AAC(6')-Ib-cr6	0	0	0	0	Controls	1		AAC(6')-Ib-cr6	1	0	1.6129	0	Cases	0.492063		AAC(6')-Ib-cr6
7	11	16	7.74648	10.5263	Controls	0.427672			aac(6')-Ib10	2	2	1.40845	1.31579	Cases	1		AAC(6')-Ib10	1	1	1.25	1.6129	Asia	1		AAC(6')-Ib10	2	0	2.27273	0	Africa	0.509237		AAC(6')-Ib10	1	2	1.25	2.27273	Controls	1		AAC(6')-Ib10	1	0	1.6129	0	Cases	0.492063		AAC(6')-Ib10
8	19	13	13.3803	8.55263	Cases	0.195321			aac(6')-Ib3	3	3	2.11268	1.97368	Cases	1		AAC(6')-Ib3	3	0	3.75	0	Africa	0.256818		AAC(6')-Ib3	1	2	1.13636	3.125	Asia	0.573036		AAC(6')-Ib3	3	1	3.75	1.13636	Cases	0.34803		AAC(6')-Ib3	0	2	0	3.125	Controls	0.496127		AAC(6')-Ib3
9	13	8	9.15493	5.26316	Cases	0.257755			aac(6')-Ib7	1	0	0.704225	0	Cases	0.482993		AAC(6')-Ib7	1	0	1.25	0	Africa	1		AAC(6')-Ib7	0	0	0	0	Asia	1		AAC(6')-Ib7	1	0	1.25	0	Cases	0.47619		AAC(6')-Ib7	0	0	0	0	Controls	1		AAC(6')-Ib7
10	5	3	3.52113	1.97368	Cases	0.489049			aadA*	15	12	10.5634	7.89474	Cases	0.545123		aadA*	1	14	1.25	22.5806	Asia	3.53618e-05		aadA*	4	8	4.54545	12.5	Asia	0.124633		aadA*	1	4	1.25	4.54545	Controls	0.370347		aadA*	14	8	22.5806	12.5	Cases	0.162897		aadA*
11	2	4	1.40845	2.63158	Controls	0.685377			aadA2	1	2	0.704225	1.31579	Controls	1		aadA2	0	1	0	1.6129	Asia	0.43662		aadA2	1	1	1.13636	1.5625	Asia	1		aadA2	0	1	0	1.13636	Controls	1		aadA2	1	1	1.6129	1.5625	Cases	1		aadA2
12	3	5	2.11268	3.28947	Controls	0.724079			aadA5	14	10	9.85915	6.57895	Cases	0.394675		aadA5	1	13	1.25	20.9677	Asia	8.65264e-05		aadA5	3	7	3.40909	10.9375	Asia	0.0960451		aadA5	1	3	1.25	3.40909	Controls	0.622208		aadA5	13	7	20.9677	10.9375	Cases	0.147725		aadA5
13	3	1	2.11268	0.657895	Cases	0.356148			ant*	37	27	26.0563	17.7632	Cases	0.0914062		ANT*	23	14	28.75	22.5806	Africa	0.44559		ANT*	17	10	19.3182	15.625	Africa	0.668791		ANT*	23	17	28.75	19.3182	Cases	0.204013		ANT*	14	10	22.5806	15.625	Cases	0.368941		ANT*
14	0	0	0	0	Controls	1			ant(2'')-Ia	6	7	4.22535	4.60526	Controls	1		ANT(2'')-Ia	4	2	5	3.22581	Africa	0.696286		ANT(2'')-Ia	3	4	3.40909	6.25	Asia	0.455191		ANT(2'')-Ia	4	3	5	3.40909	Cases	0.709842		ANT(2'')-Ia	2	4	3.22581	6.25	Controls	0.680065		ANT(2'')-Ia
15	1	1	0.704225	0.657895	Cases	1			ant(3'')-IIa	37	28	26.0563	18.4211	Cases	0.123773		ANT(3'')-IIa	23	14	28.75	22.5806	Africa	0.44559		ANT(3'')-IIa	16	12	18.1818	18.75	Asia	1		ANT(3'')-IIa	23	16	28.75	18.1818	Cases	0.142858		ANT(3'')-IIa	14	12	22.5806	18.75	Cases	0.662808		ANT(3'')-IIa
16	2	1	1.40845	0.657895	Cases	0.611284			APH*	35	27	24.6479	17.7632	Cases	0.155505		APH*	26	9	32.5	14.5161	Africa	0.0180271		APH*	24	3	27.2727	4.6875	Africa	0.000214308		APH*	26	24	32.5	27.2727	Cases	0.501635		APH*	9	3	14.5161	4.6875	Cases	0.073574		APH*
≥1 ARG	129	105	90.8451	69.0789	Cases	2.78758e-06			APH(3'')-Ib (strA)	53	36	37.3239	23.6842	Cases	0.0114954		APH(3'')-Ib (strA)	30	23	37.5	37.0968	Africa	1		APH(3'')-Ib (strA)	18	18	20.4545	28.125	Asia	0.33466		APH(3'')-Ib (strA)	30	18	37.5	20.4545	Cases	0.0170495		APH(3'')-Ib (strA)	23	18	37.0968	28.125	Cases	0.342799		APH(3'')-Ib (strA)
									APH(6)-Id (strB)	86	67	60.5634	44.0789	Cases	0.00515991		APH(6)-Id (strB)	57	29	71.25	46.7742	Africa	0.00349884		APH(6)-Id (strB)	46	21	52.2727	32.8125	Africa	0.0207469		APH(6)-Id (strB)	57	46	71.25	52.2727	Cases	0.0170603		APH(6)-Id (strB)	29	21	46.7742	32.8125	Cases	0.145082		APH(6)-Id (strB)
Africa: Cases vs. Controls									APH(3')-Ia	2	3	1.40845	1.97368	Controls	1		APH(3')-Ia	1	1	1.25	1.6129	Asia	1		APH(3')-Ia	3	0	3.40909	0	Africa	0.263855		APH(3')-Ia	1	3	1.25	3.40909	Controls	0.622208		APH(3')-Ia	1	0	1.6129	0	Cases	0.492063		APH(3')-Ia
No. of ARGs	Africa Cases	Africa Controls	Cases %	Controls %	> %	Fisher p-values			APH(3')-IIa	1	0	0.704225	0	Cases	0.482993		APH(3')-IIa	1	0	1.25	0	Africa	1		APH(3')-IIa	0	0	0	0	Asia	1		APH(3')-IIa	1	0	1.25	0	Cases	0.47619		APH(3')-IIa	0	0	0	0	Controls	1		APH(3')-IIa
0	6	25	7.5	28.4091	Controls	0.000568564			APH(7'')-Ia	0	1	0	0.657895	Controls	1		APH(7'')-Ia	0	0	0	0	Asia	1		APH(7'')-Ia	1	0	1.13636	0	Africa	1		APH(7'')-Ia	0	1	0	1.13636	Controls	1		APH(7'')-Ia	0	0	0	0	Controls	1		APH(7'')-Ia
1	3	2	3.75	2.27273	Cases	0.669816			cat*	20	26	14.0845	17.1053	Controls	0.522703		cat*	14	6	17.5	9.67742	Africa	0.227973		cat*	13	13	14.7727	20.3125	Asia	0.390575		cat*	14	13	17.5	14.7727	Cases	0.677736		cat*	6	13	9.67742	20.3125	Controls	0.134868		cat*
2	3	0	3.75	0	Cases	0.105847			catB3	6	7	4.22535	4.60526	Controls	1		catB3	0	6	0	9.67742	Asia	0.00600866		catB3	0	7	0	10.9375	Asia	0.00192151		catB3	0	0	0	0	Controls	1		catB3	6	7	9.67742	10.9375	Controls	1		catB3
3	7	7	8.75	7.95455	Cases	1			catI	22	25	15.493	16.4474	Controls	0.874253		catI	14	8	17.5	12.9032	Africa	0.492398		catI	13	12	14.7727	18.75	Asia	0.516202		catI	14	13	17.5	14.7727	Cases	0.677736		catI	8	12	12.9032	18.75	Controls	0.466626		catI
4	4	5	5	5.68182	Controls	1			cmlA*	1	2	0.704225	1.31579	Controls	1		cmlA*	1	0	1.25	0	Africa	1		cmlA*	1	1	1.13636	1.5625	Asia	1		cmlA*	1	1	1.25	1.13636	Cases	1		cmlA*	0	1	0	1.5625	Controls	1		cmlA*
5	6	11	7.5	12.5	Controls	0.316585			cmlA1	1	1	0.704225	0.657895	Cases	1		cmlA1	1	0	1.25	0	Africa	1		cmlA1	0	1	0	1.5625	Asia	0.421053		cmlA1	1	0	1.25	0	Cases	0.47619		cmlA1	0	1	0	1.5625	Controls	1		cmlA1
6	18	9	22.5	10.2273	Cases	0.0362517			cmlA5	0	1	0	0.657895	Controls	1		cmlA5	0	0	0	0	Asia	1		cmlA5	1	0	1.13636	0	Africa	1		cmlA5	0	1	0	1.13636	Controls	1		cmlA5	0	0	0	0	Controls	1		cmlA5
7	8	10	10	11.3636	Controls	0.808137			blaCMY-131	4	0	2.8169	0	Cases	0.0532304		CMY-131	0	4	0	6.45161	Asia	0.0343617		CMY-131	0	0	0	0	Asia	1		CMY-131	0	0	0	0	Controls	1		CMY-131	4	0	6.45161	0	Cases	0.0557336		CMY-131
8	12	10	15	11.3636	Cases	0.502312			blaCTX-M*	14	12	9.85915	7.89474	Cases	0.681796		CTX-M*	0	14	0	22.5806	Asia	3.62686e-06		CTX-M*	0	12	0	18.75	Asia	1.61497e-05		CTX-M*	0	0	0	0	Controls	1		CTX-M*	14	12	22.5806	18.75	Cases	0.662808		CTX-M*
9	8	7	10	7.95455	Cases	0.787924			blaCTX-M-15	15	12	10.5634	7.89474	Cases	0.545123		CTX-M-15	0	15	0	24.1935	Asia	1.36007e-06		CTX-M-15	0	12	0	18.75	Asia	1.61497e-05		CTX-M-15	0	0	0	0	Controls	1		CTX-M-15	15	12	24.1935	18.75	Cases	0.518407		CTX-M-15
10	1	1	1.25	1.13636	Cases	1			CTX-M-27	1	0	0.704225	0	Cases	0.482993		CTX-M-27	0	1	0	1.6129	Asia	0.43662		CTX-M-27	0	0	0	0	Asia	1		CTX-M-27	0	0	0	0	Controls	1		CTX-M-27	1	0	1.6129	0	Cases	0.492063		CTX-M-27
11	2	1	2.5	1.13636	Cases	0.605471			dfrA*	83	79	58.4507	51.9737	Cases	0.291804		dfrA*	49	34	61.25	54.8387	Africa	0.494059		dfrA*	51	28	57.9545	43.75	Africa	0.100841		dfrA*	49	51	61.25	57.9545	Cases	0.753284		dfrA*	34	28	54.8387	43.75	Cases	0.284902		dfrA*
12	0	0	0	0	Controls	1			dfrA1	32	23	22.5352	15.1316	Cases	0.134135		dfrA1	16	16	20	25.8065	Asia	0.42569		dfrA1	16	7	18.1818	10.9375	Africa	0.257346		dfrA1	16	16	20	18.1818	Cases	0.844918		dfrA1	16	7	25.8065	10.9375	Cases	0.0384518		dfrA1
13	1	0	1.25	0	Cases	0.47619			dfrA12	2	2	1.40845	1.31579	Cases	1		dfrA12	1	1	1.25	1.6129	Asia	1		dfrA12	1	1	1.13636	1.5625	Asia	1		dfrA12	1	1	1.25	1.13636	Cases	1		dfrA12	1	1	1.6129	1.5625	Cases	1		dfrA12
14	0	0	0	0	Controls	1			dfrA14	21	17	14.7887	11.1842	Cases	0.388053		dfrA14	18	3	22.5	4.83871	Africa	0.00364585		dfrA14	13	4	14.7727	6.25	Africa	0.12208		dfrA14	18	13	22.5	14.7727	Cases	0.234263		dfrA14	3	4	4.83871	6.25	Controls	1		dfrA14
15	1	0	1.25	0	Cases	0.47619			dfrA15	4	1	2.8169	0.657895	Cases	0.200597		dfrA15	4	0	5	0	Africa	0.131783		dfrA15	1	0	1.13636	0	Africa	1		dfrA15	4	1	5	1.13636	Cases	0.192717		dfrA15	0	0	0	0	Controls	1		dfrA15
16	0	0	0	0	Controls	1			dfrA17	11	9	7.74648	5.92105	Cases	0.644767		dfrA17	1	10	1.25	16.129	Asia	0.00114291		dfrA17	2	7	2.27273	10.9375	Asia	0.0359062		dfrA17	1	2	1.25	2.27273	Controls	1		dfrA17	10	7	16.129	10.9375	Cases	0.442736		dfrA17
≥1 ARG	74	63	92.5	71.5909	Cases	0.000568564			dfrA19	1	3	0.704225	1.97368	Controls	0.623306		dfrA19	0	1	0	1.6129	Asia	0.43662		dfrA19	0	3	0	4.6875	Asia	0.0726107		dfrA19	0	0	0	0	Controls	1		dfrA19	1	3	1.6129	4.6875	Controls	0.619122		dfrA19
									dfrA5	6	8	4.22535	5.26316	Controls	0.787169		dfrA5	4	2	5	3.22581	Africa	0.696286		dfrA5	3	5	3.40909	7.8125	Asia	0.282155		dfrA5	4	3	5	3.40909	Cases	0.709842		dfrA5	2	5	3.22581	7.8125	Controls	0.440113		dfrA5
Asia: Cases vs. Controls									dfrA7	11	17	7.74648	11.1842	Controls	0.329226		dfrA7	6	5	7.5	8.06452	Asia	1		dfrA7	12	5	13.6364	7.8125	Africa	0.306525		dfrA7	6	12	7.5	13.6364	Controls	0.221871		dfrA7	5	5	8.06452	7.8125	Cases	1		dfrA7
No. of ARGs	Asia Cases	Asia Controls	Cases %	Controls %	> %	Fisher p-values			dfrA8	13	7	9.15493	4.60526	Cases	0.164082		dfrA8	11	2	13.75	3.22581	Africa	0.0396314		dfrA8	7	0	7.95455	0	Africa	0.0215579		dfrA8	11	7	13.75	7.95455	Cases	0.31819		dfrA8	2	0	3.22581	0	Cases	0.240127		dfrA8
0	7	22	11.2903	34.375	Controls	0.00276211			EreA2	2	0	1.40845	0	Cases	0.23243		EreA2	2	0	2.5	0	Africa	0.504545		EreA2	0	0	0	0	Asia	1		EreA2	2	0	2.5	0	Cases	0.225264		EreA2	0	0	0	0	Controls	1		EreA2
1	7	2	11.2903	3.125	Cases	0.0929224			ErmB	3	4	2.11268	2.63158	Controls	1		ErmB	1	2	1.25	3.22581	Asia	0.580633		ErmB	0	4	0	6.25	Asia	0.0297265		ErmB	1	0	1.25	0	Cases	0.47619		ErmB	2	4	3.22581	6.25	Controls	0.680065		ErmB
2	1	3	1.6129	4.6875	Controls	0.619122			FosA7.5	1	0	0.704225	0	Cases	0.482993		FosA7.5	1	0	1.25	0	Africa	1		FosA7.5	0	0	0	0	Asia	1		FosA7.5	1	0	1.25	0	Cases	0.47619		FosA7.5	0	0	0	0	Controls	1		FosA7.5
3	3	4	4.83871	6.25	Controls	1			GES*	2	4	1.40845	2.63158	Controls	0.685377		GES*	2	0	2.5	0	Africa	0.504545		GES*	2	2	2.27273	3.125	Asia	1		GES*	2	2	2.5	2.27273	Cases	1		GES*	0	2	0	3.125	Controls	0.496127		GES*
4	5	1	8.06452	1.5625	Cases	0.111792			GES-11	2	3	1.40845	1.97368	Controls	1		GES-11	2	0	2.5	0	Africa	0.504545		GES-11	1	2	1.13636	3.125	Asia	0.573036		GES-11	2	1	2.5	1.13636	Cases	0.605471		GES-11	0	2	0	3.125	Controls	0.496127		GES-11
5	7	3	11.2903	4.6875	Cases	0.202127			GES-19	0	1	0	0.657895	Controls	1		GES-19	0	0	0	0	Asia	1		GES-19	1	0	1.13636	0	Africa	1		GES-19	0	1	0	1.13636	Controls	1		GES-19	0	0	0	0	Controls	1		GES-19
6	6	6	9.67742	9.375	Cases	1			mphA	28	23	19.7183	15.1316	Cases	0.355586		mphA	6	22	7.5	35.4839	Asia	3.87396e-05		mphA	7	16	7.95455	25	Asia	0.00540786		mphA	6	7	7.5	7.95455	Controls	1		mphA	22	16	35.4839	25	Cases	0.245303		mphA
7	3	6	4.83871	9.375	Controls	0.492008			oqxAB	1	0	0.704225	0	Cases	0.482993		oqxAB	1	0	1.25	0	Africa	1		oqxAB	0	0	0	0	Asia	1		oqxAB	1	0	1.25	0	Cases	0.47619		oqxAB	0	0	0	0	Controls	1		oqxAB
8	7	3	11.2903	4.6875	Cases	0.202127			OXA*	10	13	7.04225	8.55263	Controls	0.669428		OXA*	4	6	5	9.67742	Asia	0.332548		OXA*	0	13	0	20.3125	Asia	5.99846e-06		OXA*	4	0	5	0	Cases	0.0493952		OXA*	6	13	9.67742	20.3125	Controls	0.134868		OXA*
9	5	1	8.06452	1.5625	Cases	0.111792			OXA-1	9	13	6.33803	8.55263	Controls	0.512796		OXA-1	3	6	3.75	9.67742	Asia	0.178702		OXA-1	0	13	0	20.3125	Asia	5.99846e-06		OXA-1	3	0	3.75	0	Cases	0.105847		OXA-1	6	13	9.67742	20.3125	Controls	0.134868		OXA-1
10	4	2	6.45161	3.125	Cases	0.436114			OXA-2	1	0	0.704225	0	Cases	0.482993		OXA-2	1	0	1.25	0	Africa	1		OXA-2	0	0	0	0	Asia	1		OXA-2	1	0	1.25	0	Cases	0.47619		OXA-2	0	0	0	0	Controls	1		OXA-2
11	0	3	0	4.6875	Controls	0.24419			qacEdelta1	53	50	37.3239	32.8947	Cases	0.463887		qacEdelta1	30	23	37.5	37.0968	Africa	1		qacEdelta1	30	20	34.0909	31.25	Africa	0.730347		qacEdelta1	30	30	37.5	34.0909	Cases	0.747361		qacEdelta1	23	20	37.0968	31.25	Cases	0.573855		qacEdelta1
12	3	5	4.83871	7.8125	Controls	0.717782			qacL	1	1	0.704225	0.657895	Cases	1		qacL	1	0	1.25	0	Africa	1		qacL	0	1	0	1.5625	Asia	0.421053		qacL	1	0	1.25	0	Cases	0.47619		qacL	0	1	0	1.5625	Controls	1		qacL
13	2	1	3.22581	1.5625	Cases	0.616			QepA2	1	0	0.704225	0	Cases	0.482993		QepA2	0	1	0	1.6129	Asia	0.43662		QepA2	0	0	0	0	Asia	1		QepA2	0	0	0	0	Controls	1		QepA2	1	0	1.6129	0	Cases	0.492063		QepA2
14	0	0	0	0	Controls	1			QnrS1	4	4	2.8169	2.63158	Cases	1		QnrS1	1	3	1.25	4.83871	Asia	0.318151		QnrS1	2	2	2.27273	3.125	Asia	1		QnrS1	1	2	1.25	2.27273	Controls	1		QnrS1	3	2	4.83871	3.125	Cases	0.677398		QnrS1
15	0	1	0	1.5625	Controls	1			SAT-2	12	9	8.4507	5.92105	Cases	0.49829		SAT-2	5	7	6.25	11.2903	Asia	0.365614		SAT-2	3	6	3.40909	9.375	Asia	0.167537		SAT-2	5	3	6.25	3.40909	Cases	0.480238		SAT-2	7	6	11.2903	9.375	Cases	0.776329		SAT-2
16	2	1	3.22581	1.5625	Cases	0.616			sul*	77	59	54.2254	38.8158	Cases	0.0099793		sul*	46	31	57.5	50	Africa	0.399791		sul*	38	21	43.1818	32.8125	Africa	0.238677		sul*	46	38	57.5	43.1818	Cases	0.0889723		sul*	31	21	50	32.8125	Cases	0.0700047		sul*
≥1 ARG	55	42	88.7097	65.625	Cases	0.00276211			sul1	47	49	33.0986	32.2368	Cases	0.901408		sul1	29	18	36.25	29.0323	Africa	0.376303		sul1	31	18	35.2273	28.125	Africa	0.384088		sul1	29	31	36.25	35.2273	Cases	1		sul1	18	18	29.0323	28.125	Cases	1		sul1
									sul2	92	75	64.7887	49.3421	Cases	0.00947314		sul2	59	33	73.75	53.2258	Africa	0.0134524		sul2	53	22	60.2273	34.375	Africa	0.00187746		sul2	59	53	73.75	60.2273	Cases	0.0727115		sul2	33	22	53.2258	34.375	Cases	0.047742		sul2
Cases: Africa vs. Asia									sul3	1	1	0.704225	0.657895	Cases	1		sul3	1	0	1.25	0	Africa	1		sul3	0	1	0	1.5625	Asia	0.421053		sul3	1	0	1.25	0	Cases	0.47619		sul3	0	1	0	1.5625	Controls	1		sul3
No. of ARGs	Africa Cases	Asia Cases	Africa Cases %	Asia Cases %	> %	Fisher p-values			TEM*	91	77	64.0845	50.6579	Cases	0.0249615		TEM*	58	33	72.5	53.2258	Africa	0.0220636		TEM*	52	25	59.0909	39.0625	Africa	0.0211474		TEM*	58	52	72.5	59.0909	Cases	0.0757059		TEM*	33	25	53.2258	39.0625	Cases	0.152457		TEM*
0	6	7	7.5	11.2903	Asia	0.559994			TEM-1	90	76	63.3803	50	Cases	0.0252829		TEM-1	58	32	72.5	51.6129	Africa	0.013851		TEM-1	51	25	57.9545	39.0625	Africa	0.0323333		TEM-1	58	51	72.5	57.9545	Cases	0.0537317		TEM-1	32	25	51.6129	39.0625	Cases	0.210084		TEM-1
1	3	7	3.75	11.2903	Asia	0.103647			TEM-2	0	1	0	0.657895	Controls	1		TEM-2	0	0	0	0	Asia	1		TEM-2	1	0	1.13636	0	Africa	1		TEM-2	0	1	0	1.13636	Controls	1		TEM-2	0	0	0	0	Controls	1		TEM-2
2	3	1	3.75	1.6129	Africa	0.631922			TEM-36	1	0	0.704225	0	Cases	0.482993		TEM-36	0	1	0	1.6129	Asia	0.43662		TEM-36	0	0	0	0	Asia	1		TEM-36	0	0	0	0	Controls	1		TEM-36	1	0	1.6129	0	Cases	0.492063		TEM-36
3	7	3	8.75	4.83871	Africa	0.513426			tet*	96	74	67.6056	48.6842	Cases	0.00137999		tet*	56	40	70	64.5161	Africa	0.587951		tet*	41	33	46.5909	51.5625	Asia	0.622626		tet*	56	41	70	46.5909	Cases	0.00289273		tet*	40	33	64.5161	51.5625	Cases	0.153161		tet*
4	4	5	5	8.06452	Asia	0.503912			tet(A)	49	37	34.507	24.3421	Cases	0.0722004		tet(A)	28	21	35	33.871	Africa	1		tet(A)	24	13	27.2727	20.3125	Africa	0.3457		tet(A)	28	24	35	27.2727	Cases	0.317897		tet(A)	21	13	33.871	20.3125	Cases	0.109074		tet(A)
5	6	7	7.5	11.2903	Asia	0.559994			tet(B)	53	36	37.3239	23.6842	Cases	0.0114954		tet(B)	32	21	40	33.871	Africa	0.488013		tet(B)	16	20	18.1818	31.25	Asia	0.0817019		tet(B)	32	16	40	18.1818	Cases	0.00209221		tet(B)	21	20	33.871	31.25	Cases	0.849649		tet(B)
6	18	6	22.5	9.67742	Africa	0.0693089			tet(C)	3	5	2.11268	3.28947	Controls	0.724079		tet(C)	3	0	3.75	0	Africa	0.256818		tet(C)	3	2	3.40909	3.125	Africa	1		tet(C)	3	3	3.75	3.40909	Cases	1		tet(C)	0	2	0	3.125	Controls	0.496127		tet(C)
7	8	3	10	4.83871	Africa	0.348302			tet(D)	3	0	2.11268	0	Cases	0.111439		tet(D)	3	0	3.75	0	Africa	0.256818		tet(D)	0	0	0	0	Asia	1		tet(D)	3	0	3.75	0	Cases	0.105847		tet(D)	0	0	0	0	Controls	1		tet(D)
8	12	7	15	11.2903	Africa	0.622702			vgaALC	1	0	0.704225	0	Cases	0.482993		vgaALC	1	0	1.25	0	Africa	1		vgaALC	0	0	0	0	Asia	1		vgaALC	1	0	1.25	0	Cases	0.47619		vgaALC	0	0	0	0	Controls	1		vgaALC
9	8	5	10	8.06452	Africa	0.775567			None	13	47	9.15493	30.9211	Controls	2.78758e-06		None	6	7	7.5	11.2903	Asia	0.559994		None	25	22	28.4091	34.375	Asia	0.479281		None	6	25	7.5	28.4091	Controls	0.000568564		None	7	22	11.2903	34.375	Controls	0.00276211		None
10	1	4	1.25	6.45161	Asia	0.167693			≥1 ARG	129	105	90.8451	69.0789	Cases	2.78758e-06		≥1 ARG	74	55	92.5	88.7097	Africa	0.559994		≥1 ARG	63	42	71.5909	65.625	Africa	0.479281		≥1 ARG	74	63	92.5	71.5909	Cases	0.000568564		≥1 ARG	55	42	88.7097	65.625	Cases	0.00276211		≥1 ARG
11	2	0	2.5	0	Africa	0.504545
12	0	3	0	4.83871	Asia	0.0809538
13	1	2	1.25	3.22581	Asia	0.580633
14	0	0	0	0	Asia	1
15	1	0	1.25	0	Africa	1
16	0	2	0	3.22581	Asia	0.188892
≥1 ARG	74	55	92.5	88.7097	Africa	0.559994
Controls: Africa vs. Asia
No. of ARGs	Africa Controls	Asia Controls	Africa Controls %	Asia Controls %	> %	Fisher p-values
0	25	22	28.4091	34.375	Asia	0.479281
1	2	2	2.27273	3.125	Asia	1
2	0	3	0	4.6875	Asia	0.0726107
3	7	4	7.95455	6.25	Africa	0.761259
4	5	1	5.68182	1.5625	Africa	0.401751
5	11	3	12.5	4.6875	Africa	0.154448
6	9	6	10.2273	9.375	Africa	1
7	10	6	11.3636	9.375	Africa	0.792786
8	10	3	11.3636	4.6875	Africa	0.23941
9	7	1	7.95455	1.5625	Africa	0.139369
10	1	2	1.13636	3.125	Asia	0.573036
11	1	3	1.13636	4.6875	Asia	0.310362
12	0	5	0	7.8125	Asia	0.0120513
13	0	1	0	1.5625	Asia	0.421053
14	0	0	0	0	Asia	1
15	0	1	0	1.5625	Asia	0.421053
16	0	1	0	1.5625	Asia	0.421053
≥1 ARG	63	42	71.5909	65.625	Africa	0.479281
Gambia: Cases vs. Controls
No. of ARGs	Gambia Cases	Gambia Controls	Cases %	Controls %	>%	Fisher p-values
0	2	4	8.69565	17.3913	Controls	0.665154
1	1	1	4.34783	4.34783	Controls	1
2	0	0	0	0	Controls	1
3	2	4	8.69565	17.3913	Controls	0.665154
4	2	5	8.69565	21.7391	Controls	0.41402
5	1	1	4.34783	4.34783	Controls	1
6	5	3	21.7391	13.0435	Cases	0.699497
7	2	1	8.69565	4.34783	Cases	1
8	3	2	13.0435	8.69565	Cases	1
9	3	0	13.0435	0	Cases	0.233333
10	0	1	0	4.34783	Controls	1
11	2	1	8.69565	4.34783	Cases	1
12	0	0	0	0	Controls	1
13	0	0	0	0	Controls	1
14	0	0	0	0	Controls	1
15	0	0	0	0	Controls	1
16	0	0	0	0	Controls	1
≥1 ARG	21	19	91.3043	82.6087	Cases	0.665154
Mali: Cases vs. Controls
No. of ARGs	Mali Cases	Mali Controls	Cases %	Controls %	>%	Fisher p-values
0	1	3	4.7619	17.6471	Controls	0.30678
1	2	1	9.52381	5.88235	Cases	1
2	1	0	4.7619	0	Cases	1
3	0	0	0	0	Controls	1
4	0	0	0	0	Controls	1
5	2	2	9.52381	11.7647	Controls	1
6	5	3	23.8095	17.6471	Cases	0.708726
7	3	4	14.2857	23.5294	Controls	0.677518
8	4	2	19.0476	11.7647	Cases	0.6724
9	2	2	9.52381	11.7647	Controls	1
10	0	0	0	0	Controls	1
11	0	0	0	0	Controls	1
12	0	0	0	0	Controls	1
13	1	0	4.7619	0	Cases	1
14	0	0	0	0	Controls	1
15	0	0	0	0	Controls	1
16	0	0	0	0	Controls	1
≥1 ARG	20	14	95.2381	82.3529	Cases	0.30678
Mozambique: Cases vs. Controls
No. of ARGs	Mozambique Cases	Mozambique Controls	Cases %	Controls %	>%	Fisher p-values
0	1	10	5.55556	47.619	Controls	0.00456569
1	0	0	0	0	Controls	1
2	2	0	11.1111	0	Cases	0.206478
3	3	1	16.6667	4.7619	Cases	0.318306
4	1	0	5.55556	0	Cases	0.461538
5	1	2	5.55556	9.52381	Controls	1
6	5	2	27.7778	9.52381	Cases	0.21546
7	1	2	5.55556	9.52381	Controls	1
8	1	3	5.55556	14.2857	Controls	0.609366
9	1	1	5.55556	4.7619	Cases	1
10	1	0	5.55556	0	Cases	0.461538
11	0	0	0	0	Controls	1
12	0	0	0	0	Controls	1
13	0	0	0	0	Controls	1
14	0	0	0	0	Controls	1
15	1	0	5.55556	0	Cases	0.461538
16	0	0	0	0	Controls	1
≥1 ARG	17	11	94.4444	52.381	Cases	0.00456569
Kenya: Cases vs. Controls
No. of ARGs	Kenya Cases	Kenya Controls	Cases %	Controls %	>%	Fisher p-values
0	2	8	11.1111	29.6296	Controls	0.272106
1	0	0	0	0	Controls	1
2	0	0	0	0	Controls	1
3	2	2	11.1111	7.40741	Cases	1
4	1	0	5.55556	0	Cases	0.4
5	2	6	11.1111	22.2222	Controls	0.445247
6	3	1	16.6667	3.7037	Cases	0.286198
7	2	3	11.1111	11.1111	Controls	1
8	4	3	22.2222	11.1111	Cases	0.412236
9	2	4	11.1111	14.8148	Controls	1
10	0	0	0	0	Controls	1
11	0	0	0	0	Controls	1
12	0	0	0	0	Controls	1
13	0	0	0	0	Controls	1
14	0	0	0	0	Controls	1
15	0	0	0	0	Controls	1
16	0	0	0	0	Controls	1
≥1 ARG	16	19	88.8889	70.3704	Cases	0.272106
India: Cases vs. Controls
No. of ARGs	India Cases	India Controls	Cases %	Controls %	>%	Fisher p-values
0	3	8	16.6667	36.3636	Controls	0.286265
1	5	0	27.7778	0	Cases	0.0130211
2	0	3	0	13.6364	Controls	0.238462
3	0	3	0	13.6364	Controls	0.238462
4	1	0	5.55556	0	Cases	0.45
5	2	0	11.1111	0	Cases	0.196154
6	0	2	0	9.09091	Controls	0.492308
7	0	2	0	9.09091	Controls	0.492308
8	2	0	11.1111	0	Cases	0.196154
9	3	0	16.6667	0	Cases	0.0825911
10	1	1	5.55556	4.54545	Cases	1
11	0	0	0	0	Controls	1
12	0	3	0	13.6364	Controls	0.238462
13	1	0	5.55556	0	Cases	0.45
14	0	0	0	0	Controls	1
15	0	0	0	0	Controls	1
16	0	0	0	0	Controls	1
≥1 ARG	15	14	83.3333	63.6364	Cases	0.286265
Bangladesh: Cases vs. Controls
No. of ARGs	Bangladesh Cases	Bangladesh Controls	Cases %	Controls %	>%	Fisher p-values
0	3	9	12.5	42.8571	Controls	0.0406123
1	2	1	8.33333	4.7619	Cases	1
2	1	0	4.16667	0	Cases	1
3	2	1	8.33333	4.7619	Cases	1
4	3	1	12.5	4.7619	Cases	0.610994
5	4	3	16.6667	14.2857	Cases	1
6	3	1	12.5	4.7619	Cases	0.610994
7	2	3	8.33333	14.2857	Controls	0.652108
8	3	1	12.5	4.7619	Cases	0.610994
9	0	1	0	4.7619	Controls	0.466667
10	0	0	0	0	Controls	1
11	0	0	0	0	Controls	1
12	1	0	4.16667	0	Cases	1
13	0	0	0	0	Controls	1
14	0	0	0	0	Controls	1
15	0	0	0	0	Controls	1
16	0	0	0	0	Controls	1
≥1 ARG	21	12	87.5	57.1429	Cases	0.0406123
Pakistan: Cases vs. Controls
No. of ARGs	Pakistan Cases	Pakistan Controls	Cases %	Controls %	>%	Fisher p-values
0	1	5	5	23.8095	Controls	0.183611
1	0	1	0	4.7619	Controls	1
2	0	0	0	0	Controls	1
3	1	0	5	0	Cases	0.487805
4	1	0	5	0	Cases	0.487805
5	1	0	5	0	Cases	0.487805
6	3	3	15	14.2857	Cases	1
7	1	1	5	4.7619	Cases	1
8	2	2	10	9.52381	Cases	1
9	2	0	10	0	Cases	0.231707
10	3	1	15	4.7619	Cases	0.34334
11	0	3	0	14.2857	Controls	0.231707
12	2	2	10	9.52381	Cases	1
13	1	1	5	4.7619	Cases	1
14	0	0	0	0	Controls	1
15	0	1	0	4.7619	Controls	1
16	2	1	10	4.7619	Cases	0.606004
≥1 ARG	19	16	95	76.1905	Cases	0.183611
Africa vs. Asia
No. of ARGs	Africa	Asia	Africa %	Asia %	> %	Fisher p-values
0	31	29	18.4524	23.0159	Asia	0.38112
1	5	9	2.97619	7.14286	Asia	0.106186
2	3	4	1.78571	3.1746	Asia	0.466761
3	14	7	8.33333	5.55556	Africa	0.493369
4	9	6	5.35714	4.7619	Africa	1
5	17	10	10.119	7.93651	Africa	0.548691
6	27	12	16.0714	9.52381	Africa	0.118983
7	18	9	10.7143	7.14286	Africa	0.316273
8	22	10	13.0952	7.93651	Africa	0.187652
9	15	6	8.92857	4.7619	Africa	0.252133
10	2	6	1.19048	4.7619	Asia	0.0777825
11	3	3	1.78571	2.38095	Asia	1
12	0	8	0	6.34921	Asia	0.000998665
13	1	3	0.595238	2.38095	Asia	0.317103
14	0	0	0	0	Asia	1
15	1	1	0.595238	0.793651	Asia	1
16	0	3	0	2.38095	Asia	0.0776434
≥1 ARG	137	97	81.5476	76.9841	Africa	0.38112
Gambia vs. Other Sites
No. of ARGs	Gambia	Others	Gambia %	Others %	> %	Fisher p-values
0	6	54	13.0435	21.7742	Other Sites	0.232325
1	2	12	4.34783	4.83871	Other Sites	1
2	0	7	0	2.82258	Other Sites	0.601046
3	6	15	13.0435	6.04839	Gambia	0.113936
4	7	8	15.2174	3.22581	Gambia	0.00355875
5	2	25	4.34783	10.0806	Other Sites	0.276384
6	8	31	17.3913	12.5	Gambia	0.350893
7	3	24	6.52174	9.67742	Other Sites	0.780263
8	5	27	10.8696	10.8871	Other Sites	1
9	3	18	6.52174	7.25806	Other Sites	1
10	1	7	2.17391	2.82258	Other Sites	1
11	3	3	6.52174	1.20968	Gambia	0.0510216
12	0	8	0	3.22581	Other Sites	0.615543
13	0	4	0	1.6129	Other Sites	1
14	0	0	0	0	Other Sites	1
15	0	2	0	0.806452	Other Sites	1
16	0	3	0	1.20968	Other Sites	1
≥1 ARG	40	194	86.9565	78.2258	Gambia	0.232325
Mali vs. Other Sites
No. of ARGs	Mali	Others	Mali %	Others %	> %	Fisher p-values
0	4	56	10.5263	21.875	Other Sites	0.131683
1	3	11	7.89474	4.29688	Mali	0.402867
2	1	6	2.63158	2.34375	Mali	1
3	0	21	0	8.20312	Other Sites	0.0878604
4	0	15	0	5.85938	Other Sites	0.231786
5	4	23	10.5263	8.98438	Mali	0.76321
6	8	31	21.0526	12.1094	Mali	0.130553
7	7	20	18.4211	7.8125	Mali	0.0626472
8	6	26	15.7895	10.1562	Mali	0.274484
9	4	17	10.5263	6.64062	Mali	0.329294
10	0	8	0	3.125	Other Sites	0.602295
11	0	6	0	2.34375	Other Sites	1
12	0	8	0	3.125	Other Sites	0.602295
13	1	3	2.63158	1.17188	Mali	0.426883
14	0	0	0	0	Other Sites	1
15	0	2	0	0.78125	Other Sites	1
16	0	3	0	1.17188	Other Sites	1
≥1 ARG	34	200	89.4737	78.125	Mali	0.131683
Mozambique vs. Other Sites
No. of ARGs	Mozambique	Others	Mozambique %	Others %	> %	Fisher p-values
0	11	49	28.2051	19.2157	Mozambique	0.203548
1	0	14	0	5.4902	Other Sites	0.228625
2	2	5	5.12821	1.96078	Mozambique	0.234403
3	4	17	10.2564	6.66667	Mozambique	0.499093
4	1	14	2.5641	5.4902	Other Sites	0.701804
5	3	24	7.69231	9.41176	Other Sites	1
6	7	32	17.9487	12.549	Mozambique	0.322031
7	3	24	7.69231	9.41176	Other Sites	1
8	4	28	10.2564	10.9804	Other Sites	1
9	2	19	5.12821	7.45098	Other Sites	1
10	1	7	2.5641	2.7451	Other Sites	1
11	0	6	0	2.35294	Other Sites	1
12	0	8	0	3.13725	Other Sites	0.60299
13	0	4	0	1.56863	Other Sites	1
14	0	0	0	0	Other Sites	1
15	1	1	2.5641	0.392157	Mozambique	0.248102
16	0	3	0	1.17647	Other Sites	1
≥1 ARG	28	206	71.7949	80.7843	Other Sites	0.203548
Kenya vs. Other Sites
No. of ARGs	Kenya	Others	Kenya %	Others %	> %	Fisher p-values
0	10	50	22.2222	20.0803	Kenya	0.693158
1	0	14	0	5.62249	Other Sites	0.138357
2	0	7	0	2.81124	Other Sites	0.600082
3	4	17	8.88889	6.82731	Kenya	0.541456
4	1	14	2.22222	5.62249	Other Sites	0.481784
5	8	19	17.7778	7.63052	Kenya	0.0453354
6	4	35	8.88889	14.0562	Other Sites	0.475223
7	5	22	11.1111	8.83534	Kenya	0.580712
8	7	25	15.5556	10.0402	Kenya	0.297408
9	6	15	13.3333	6.0241	Kenya	0.108414
10	0	8	0	3.21285	Other Sites	0.613022
11	0	6	0	2.40964	Other Sites	0.5954
12	0	8	0	3.21285	Other Sites	0.613022
13	0	4	0	1.60643	Other Sites	1
14	0	0	0	0	Other Sites	1
15	0	2	0	0.803213	Other Sites	1
16	0	3	0	1.20482	Other Sites	1
≥1 ARG	35	199	77.7778	79.9197	Other Sites	0.693158
India vs. Other Sites
No. of ARGs	India	Others	India %	Others %	> %	Fisher p-values
0	11	49	27.5	19.2913	India	0.289702
1	5	9	12.5	3.54331	India	0.0286511
2	3	4	7.5	1.5748	India	0.0554017
3	3	18	7.5	7.08661	India	1
4	1	14	2.5	5.51181	Other Sites	0.702112
5	2	25	5	9.84252	Other Sites	0.553533
6	2	37	5	14.5669	Other Sites	0.13121
7	2	25	5	9.84252	Other Sites	0.553533
8	2	30	5	11.811	Other Sites	0.277557
9	3	18	7.5	7.08661	India	1
10	2	6	5	2.3622	India	0.298316
11	0	6	0	2.3622	Other Sites	1
12	3	5	7.5	1.9685	India	0.0803496
13	1	3	2.5	1.1811	India	0.444687
14	0	0	0	0	Other Sites	1
15	0	2	0	0.787402	Other Sites	1
16	0	3	0	1.1811	Other Sites	1
≥1 ARG	29	205	72.5	80.7087	Other Sites	0.289702
Bangladesh vs. Other Sites
No. of ARGs	Bangladesh	Others	Bangladesh %	Others %	> %	Fisher p-values
0	12	48	26.6667	19.2771	Bangladesh	0.313821
1	3	11	6.66667	4.41767	Bangladesh	0.456782
2	1	6	2.22222	2.40964	Other Sites	1
3	3	18	6.66667	7.22892	Other Sites	1
4	4	11	8.88889	4.41767	Bangladesh	0.259485
5	7	20	15.5556	8.03213	Bangladesh	0.154441
6	4	35	8.88889	14.0562	Other Sites	0.475223
7	5	22	11.1111	8.83534	Bangladesh	0.580712
8	4	28	8.88889	11.245	Other Sites	0.797864
9	1	20	2.22222	8.03213	Other Sites	0.218419
10	0	8	0	3.21285	Other Sites	0.613022
11	0	6	0	2.40964	Other Sites	0.5954
12	1	7	2.22222	2.81124	Other Sites	1
13	0	4	0	1.60643	Other Sites	1
14	0	0	0	0	Other Sites	1
15	0	2	0	0.803213	Other Sites	1
16	0	3	0	1.20482	Other Sites	1
≥1 ARG	33	201	73.3333	80.7229	Other Sites	0.313821
Pakistan vs. Other Sites
No. of ARGs	Pakistan	Others	Pakistan %	Others %	> %	Fisher p-values
0	6	54	14.6341	21.3439	Other Sites	0.406141
1	1	13	2.43902	5.13834	Other Sites	0.700809
2	0	7	0	2.7668	Other Sites	0.598682
3	1	20	2.43902	7.90514	Other Sites	0.328737
4	1	14	2.43902	5.5336	Other Sites	0.702864
5	1	26	2.43902	10.2767	Other Sites	0.145443
6	6	33	14.6341	13.0435	Pakistan	0.804161
7	2	25	4.87805	9.88142	Other Sites	0.394607
8	4	28	9.7561	11.0672	Other Sites	1
9	2	19	4.87805	7.50988	Other Sites	0.749154
10	4	4	9.7561	1.58103	Pakistan	0.0151314
11	3	3	7.31707	1.18577	Pakistan	0.037386
12	4	4	9.7561	1.58103	Pakistan	0.0151314
13	2	2	4.87805	0.790514	Pakistan	0.0948838
14	0	0	0	0	Other Sites	1
15	1	1	2.43902	0.395257	Pakistan	0.259873
16	3	0	7.31707	0	Pakistan	0.00254279
≥1 ARG	35	199	85.3659	78.6561	Pakistan	0.406141
[truncated: 104 more columns]

## Sheet: Plasmids
All Cases vs. All Controls								All Cases vs. All Controls								Cases: Africa vs. Asia								Controls: Africa vs. Asia								Africa: Cases vs. Controls								Asia: Cases vs. Controls								Gambia: Cases vs. Controls
No. of Plasmid Types	Cases	Controls	Cases %	Controls %	> %	Fisher p-values		Plasmid Types	Cases	Controls	Cases %	Controls %	> %	Fisher p-values		Plasmid Types	Africa Cases	Asia Cases	Africa Cases %	Asia Cases %	> %	Fisher p-values		Plasmid Types	Africa Controls	Asia Controls	Africa Controls %	Asia Controls %	> %	Fisher p-values		Plasmid Types	Africa Cases	Africa Controls	Cases %	Controls %	> %	Fisher p-values		Plasmid Types	Asia Cases	Asia Controls	Cases %	Controls %	> %	Fisher p-values		Plasmid Types	Gambia Cases
0	8	23	5.6338	15.1316	Controls	0.0124565		Col	70	49	49.2958	32.2368	Cases	0.0030723		Col	37	33	46.25	53.2258	Asia	0.498743		Col	32	17	36.3636	26.5625	Africa	0.222556		Col	37	32	46.25	36.3636	Cases	0.211799		Col	33	17	53.2258	26.5625	Cases	0.00339982		Col	21
1	14	24	9.85915	15.7895	Controls	0.163995		Col(BS512)(NC_010656)	45	34	31.6901	22.3684	Cases	0.0869269		Col(BS512)(NC_010656)	22	23	27.5	37.0968	Asia	0.275764		Col(BS512)(NC_010656)	23	11	26.1364	17.1875	Africa	0.238198		Col(BS512)(NC_010656)	22	23	27.5	26.1364	Cases	0.863117		Col(BS512)(NC_010656)	23	11	37.0968	17.1875	Cases	0.0157702		Col(BS512)(NC_010656)	16
2	28	44	19.7183	28.9474	Controls	0.0778374		Col(IMGS31)(NC_011406)	2	1	1.40845	0.657895	Cases	0.611284		Col(IMGS31)(NC_011406)	1	1	1.25	1.6129	Asia	1		Col(IMGS31)(NC_011406)	1	0	1.13636	0	Africa	1		Col(IMGS31)(NC_011406)	1	1	1.25	1.13636	Cases	1		Col(IMGS31)(NC_011406)	1	0	1.6129	0	Cases	0.492063		Col(IMGS31)(NC_011406)	0
3	33	27	23.2394	17.7632	Cases	0.251034		Col(MG828)(NC_008486)	7	1	4.92958	0.657895	Cases	0.0313516		Col(MG828)(NC_008486)	3	4	3.75	6.45161	Asia	0.699078		Col(MG828)(NC_008486)	0	1	0	1.5625	Africa	0.421053		Col(MG828)(NC_008486)	3	0	3.75	0	Cases	0.105847		Col(MG828)(NC_008486)	4	1	6.45161	1.5625	Cases	0.203902		Col(MG828)(NC_008486)	3
4	38	18	26.7606	11.8421	Cases	0.00164157		Col(MP18)(NC_013652)	0	1	0	0.657895	Controls	1		Col(MP18)(NC_013652)	0	0	0	0	Asia	1		Col(MP18)(NC_013652)	0	1	0	1.5625	Africa	0.421053		Col(MP18)(NC_013652)	0	0	0	0	Controls	1		Col(MP18)(NC_013652)	0	1	0	1.5625	Controls	1		Col(MP18)(NC_013652)	0
5	10	13	7.04225	8.55263	Controls	0.669428		Col(pHAD28)(KU674895)	2	5	1.40845	3.28947	Controls	0.44941		Col(pHAD28)(KU674895)	2	0	2.5	0	Africa	0.504545		Col(pHAD28)(KU674895)	4	1	4.54545	1.5625	Africa	0.398239		Col(pHAD28)(KU674895)	2	4	2.5	4.54545	Controls	0.683996		Col(pHAD28)(KU674895)	0	1	0	1.5625	Controls	1		Col(pHAD28)(KU674895)	2
6	5	1	3.52113	0.657895	Cases	0.110135		Col156(NC_009781)	21	9	14.7887	5.92105	Cases	0.0194289		Col156(NC_009781)	12	9	15	14.5161	Africa	1		Col156(NC_009781)	6	3	6.81818	4.6875	Africa	0.734508		Col156(NC_009781)	12	6	15	6.81818	Cases	0.132505		Col156(NC_009781)	9	3	14.5161	4.6875	Cases	0.073574		Col156(NC_009781)	2
7	5	1	3.52113	0.657895	Cases	0.110135		Col440I(CP023920)	0	1	0	0.657895	Controls	1		Col440I(CP023920)	0	0	0	0	Asia	1		Col440I(CP023920)	1	0	1.13636	0	Africa	1		Col440I(CP023920)	0	1	0	1.13636	Controls	1		Col440I(CP023920)	0	0	0	0	Controls	1		Col440I(CP023920)	0
8	1	1	0.704225	0.657895	Cases	1		Col440II(CP023921)	0	1	0	0.657895	Controls	1		Col440II(CP023921)	0	0	0	0	Asia	1		Col440II(CP023921)	1	0	1.13636	0	Africa	1		Col440II(CP023921)	0	1	0	1.13636	Controls	1		Col440II(CP023921)	0	0	0	0	Controls	1		Col440II(CP023921)	0
≥1	134	129	94.3662	84.8684	Cases	0.0124565		Col8282(DQ995352)	1	0	0.704225	0	Cases	0.482993		Col8282(DQ995352)	0	1	0	1.6129	Asia	0.43662		Col8282(DQ995352)	0	0	0	0	Africa	1		Col8282(DQ995352)	0	0	0	0	Controls	1		Col8282(DQ995352)	1	0	1.6129	0	Cases	0.492063		Col8282(DQ995352)	0
								ColpVC(JX133088)	3	4	2.11268	2.63158	Controls	1		ColpVC(JX133088)	1	2	1.25	3.22581	Asia	0.580633		ColpVC(JX133088)	1	3	1.13636	4.6875	Africa	0.310362		ColpVC(JX133088)	1	1	1.25	1.13636	Cases	1		ColpVC(JX133088)	2	3	3.22581	4.6875	Controls	1		ColpVC(JX133088)	1
Africa: Cases vs. Controls								ColRNAI(DQ298019)	1	0	0.704225	0	Cases	0.482993		ColRNAI(DQ298019)	1	0	1.25	0	Africa	1		ColRNAI(DQ298019)	0	0	0	0	Africa	1		ColRNAI(DQ298019)	1	0	1.25	0	Cases	0.47619		ColRNAI(DQ298019)	0	0	0	0	Controls	1		ColRNAI(DQ298019)	0
No. of Plasmid Types	Africa Cases	Africa Controls	Cases %	Controls %	> %	Fisher p-values		IncFIA	28	26	19.7183	17.1053	Cases	0.651546		IncFIA	11	17	13.75	27.4194	Asia	0.0555441		IncFIA	15	11	17.0455	17.1875	Africa	1		IncFIA	11	15	13.75	17.0455	Controls	0.670432		IncFIA	17	11	27.4194	17.1875	Cases	0.201131		IncFIA	3
0	6	12	7.5	13.6364	Controls	0.221871		IncFIA(AP001918)	27	24	19.0141	15.7895	Cases	0.538188		IncFIA(AP001918)	10	17	12.5	27.4194	Asia	0.0312872		IncFIA(AP001918)	14	10	15.9091	15.625	Africa	1		IncFIA(AP001918)	10	14	12.5	15.9091	Controls	0.659831		IncFIA(AP001918)	17	10	27.4194	15.625	Cases	0.13051		IncFIA(AP001918)	3
1	11	13	13.75	14.7727	Controls	1		IncFIA(HI1)(AF250878)	1	3	0.704225	1.97368	Controls	0.623306		IncFIA(HI1)(AF250878)	1	0	1.25	0	Africa	1		IncFIA(HI1)(AF250878)	2	1	2.27273	1.5625	Africa	1		IncFIA(HI1)(AF250878)	1	2	1.25	2.27273	Controls	1		IncFIA(HI1)(AF250878)	0	1	0	1.5625	Controls	1		IncFIA(HI1)(AF250878)	0
2	18	23	22.5	26.1364	Controls	0.595523		IncFIB	70	65	49.2958	42.7632	Cases	0.29246		IncFIB	37	33	46.25	53.2258	Asia	0.498743		IncFIB	37	28	42.0455	43.75	Asia	0.869129		IncFIB	37	37	46.25	42.0455	Cases	0.641713		IncFIB	33	28	53.2258	43.75	Cases	0.372789		IncFIB	7
3	17	19	21.25	21.5909	Controls	1		IncFIB(AP001918)	62	56	43.662	36.8421	Cases	0.236986		IncFIB(AP001918)	30	32	37.5	51.6129	Asia	0.124509		IncFIB(AP001918)	30	26	34.0909	40.625	Africa	0.496065		IncFIB(AP001918)	30	30	37.5	34.0909	Cases	0.747361		IncFIB(AP001918)	32	26	51.6129	40.625	Cases	0.283484		IncFIB(AP001918)	5
4	21	7	26.25	7.95455	Cases	0.00173994		IncFIB(H89-PhagePlasmid)(HG530657)	1	5	0.704225	3.28947	Controls	0.215577		IncFIB(H89-PhagePlasmid)(HG530657)	0	1	0	1.6129	Asia	0.43662		IncFIB(H89-PhagePlasmid)(HG530657)	4	1	4.54545	1.5625	Africa	0.398239		IncFIB(H89-PhagePlasmid)(HG530657)	0	4	0	4.54545	Controls	0.122224		IncFIB(H89-PhagePlasmid)(HG530657)	1	1	1.6129	1.5625	Cases	1		IncFIB(H89-PhagePlasmid)(HG530657)	0
5	4	12	5	13.6364	Controls	0.068201		IncFIB(K)(JN233704)	2	5	1.40845	3.28947	Controls	0.44941		IncFIB(K)(JN233704)	2	0	2.5	0	Africa	0.504545		IncFIB(K)(JN233704)	3	2	3.40909	3.125	Africa	1		IncFIB(K)(JN233704)	2	3	2.5	3.40909	Controls	1		IncFIB(K)(JN233704)	0	2	0	3.125	Controls	0.496127		IncFIB(K)(JN233704)	1
6	1	1	1.25	1.13636	Cases	1		IncFIB(pB171)(AB024946)	4	3	2.8169	1.97368	Cases	0.715146		IncFIB(pB171)(AB024946)	4	0	5	0	Africa	0.131783		IncFIB(pB171)(AB024946)	2	1	2.27273	1.5625	Africa	1		IncFIB(pB171)(AB024946)	4	2	5	2.27273	Cases	0.425723		IncFIB(pB171)(AB024946)	0	1	0	1.5625	Controls	1		IncFIB(pB171)(AB024946)	1
7	2	0	2.5	0	Cases	0.225264		IncFIB(pLF82-PhagePlasmid)(CU638872)	1	1	0.704225	0.657895	Cases	1		IncFIB(pLF82-PhagePlasmid)(CU638872)	1	0	1.25	0	Africa	1		IncFIB(pLF82-PhagePlasmid)(CU638872)	1	0	1.13636	0	Africa	1		IncFIB(pLF82-PhagePlasmid)(CU638872)	1	1	1.25	1.13636	Cases	1		IncFIB(pLF82-PhagePlasmid)(CU638872)	0	0	0	0	Controls	1		IncFIB(pLF82-PhagePlasmid)(CU638872)	0
8	0	1	0	1.13636	Controls	1		IncFII	110	84	77.4648	55.2632	Cases	7.42362e-05		IncFII	56	54	70	87.0968	Asia	0.0163257		IncFII	55	29	62.5	45.3125	Asia	0.0472467		IncFII	56	55	70	62.5	Cases	0.33107		IncFII	54	29	87.0968	45.3125	Cases	6.71469e-07		IncFII	17
≥1	74	76	92.5	86.3636	Cases	0.221871		IncFII(29)(CP003035)	22	14	15.493	9.21053	Cases	0.111498		IncFII(29)(CP003035)	16	6	20	9.67742	Africa	0.106147		IncFII(29)(CP003035)	12	2	13.6364	3.125	Africa	0.0435016		IncFII(29)(CP003035)	16	12	20	13.6364	Cases	0.304354		IncFII(29)(CP003035)	6	2	9.67742	3.125	Cases	0.160624		IncFII(29)(CP003035)	7
								IncFII(AY458016)	41	33	28.8732	21.7105	Cases	0.179416		IncFII(AY458016)	21	20	26.25	32.2581	Asia	0.45994		IncFII(AY458016)	23	10	26.1364	15.625	Africa	0.162933		IncFII(AY458016)	21	23	26.25	26.1364	Cases	1		IncFII(AY458016)	20	10	32.2581	15.625	Cases	0.0365406		IncFII(AY458016)	7
Asia: Cases vs. Controls								IncFII(pAMA1167-NDM-5)(CP024805)	2	0	1.40845	0	Cases	0.23243		IncFII(pAMA1167-NDM-5)(CP024805)	0	2	0	3.22581	Asia	0.188892		IncFII(pAMA1167-NDM-5)(CP024805)	0	0	0	0	Africa	1		IncFII(pAMA1167-NDM-5)(CP024805)	0	0	0	0	Controls	1		IncFII(pAMA1167-NDM-5)(CP024805)	2	0	3.22581	0	Cases	0.240127		IncFII(pAMA1167-NDM-5)(CP024805)	0
No. of Plasmid Types	Asia Cases	Asia Controls	Cases %	Controls %	> %	Fisher p-values		IncFII(pCoo)(CR942285)	16	9	11.2676	5.92105	Cases	0.141992		IncFII(pCoo)(CR942285)	5	11	6.25	17.7419	Asia	0.0582367		IncFII(pCoo)(CR942285)	5	4	5.68182	6.25	Africa	1		IncFII(pCoo)(CR942285)	5	5	6.25	5.68182	Cases	1		IncFII(pCoo)(CR942285)	11	4	17.7419	6.25	Cases	0.0567383		IncFII(pCoo)(CR942285)	1
0	2	11	3.22581	17.1875	Controls	0.0163651		IncFII(pHN7A8)(JN232517)	24	21	16.9014	13.8158	Cases	0.518233		IncFII(pHN7A8)(JN232517)	15	9	18.75	14.5161	Africa	0.652421		IncFII(pHN7A8)(JN232517)	17	4	19.3182	6.25	Africa	0.0304785		IncFII(pHN7A8)(JN232517)	15	17	18.75	19.3182	Controls	1		IncFII(pHN7A8)(JN232517)	9	4	14.5161	6.25	Cases	0.151649		IncFII(pHN7A8)(JN232517)	6
1	3	11	4.83871	17.1875	Controls	0.0444729		IncFII(pRSB107)(AJ851089)	27	24	19.0141	15.7895	Cases	0.538188		IncFII(pRSB107)(AJ851089)	10	17	12.5	27.4194	Asia	0.0312872		IncFII(pRSB107)(AJ851089)	13	11	14.7727	17.1875	Africa	0.822241		IncFII(pRSB107)(AJ851089)	10	13	12.5	14.7727	Controls	0.82277		IncFII(pRSB107)(AJ851089)	17	11	27.4194	17.1875	Cases	0.201131		IncFII(pRSB107)(AJ851089)	1
2	10	21	16.129	32.8125	Controls	0.0385634		IncFII(pSE11)(AP009242)	5	5	3.52113	3.28947	Cases	1		IncFII(pSE11)(AP009242)	4	1	5	1.6129	Africa	0.386537		IncFII(pSE11)(AP009242)	1	4	1.13636	6.25	Africa	0.162349		IncFII(pSE11)(AP009242)	4	1	5	1.13636	Cases	0.192717		IncFII(pSE11)(AP009242)	1	4	1.6129	6.25	Controls	0.365203		IncFII(pSE11)(AP009242)	3
3	16	8	25.8065	12.5	Cases	0.070818		IncFII(pSFO)(AF401292)	1	1	0.704225	0.657895	Cases	1		IncFII(pSFO)(AF401292)	1	0	1.25	0	Africa	1		IncFII(pSFO)(AF401292)	1	0	1.13636	0	Africa	1		IncFII(pSFO)(AF401292)	1	1	1.25	1.13636	Cases	1		IncFII(pSFO)(AF401292)	0	0	0	0	Controls	1		IncFII(pSFO)(AF401292)	1
4	17	11	27.4194	17.1875	Cases	0.201131		IncFIC(FII)	16	14	11.2676	9.21053	Cases	0.570137		IncFIC(FII)	9	7	11.25	11.2903	Asia	1		IncFIC(FII)	7	7	7.95455	10.9375	Africa	0.578026		IncFIC(FII)	9	7	11.25	7.95455	Cases	0.60049		IncFIC(FII)	7	7	11.2903	10.9375	Cases	1		IncFIC(FII)	4
5	6	1	9.67742	1.5625	Cases	0.059781		IncFIC(FII)(AP001918)	16	14	11.2676	9.21053	Cases	0.570137		IncFIC(FII)(AP001918)	9	7	11.25	11.2903	Asia	1		IncFIC(FII)(AP001918)	7	7	7.95455	10.9375	Africa	0.578026		IncFIC(FII)(AP001918)	9	7	11.25	7.95455	Cases	0.60049		IncFIC(FII)(AP001918)	7	7	11.2903	10.9375	Cases	1		IncFIC(FII)(AP001918)	4
6	4	0	6.45161	0	Cases	0.0557336		IncR	3	0	2.11268	0	Cases	0.111439		IncR	2	1	2.5	1.6129	Africa	1		IncR	0	0	0	0	Africa	1		IncR	2	0	2.5	0	Cases	0.225264		IncR	1	0	1.6129	0	Cases	0.492063		IncR	1
7	3	1	4.83871	1.5625	Cases	0.361041		IncR(DQ449578)	3	0	2.11268	0	Cases	0.111439		IncR(DQ449578)	2	1	2.5	1.6129	Africa	1		IncR(DQ449578)	0	0	0	0	Africa	1		IncR(DQ449578)	2	0	2.5	0	Cases	0.225264		IncR(DQ449578)	1	0	1.6129	0	Cases	0.492063		IncR(DQ449578)	1
8	1	0	1.6129	0	Cases	0.492063		IncI	21	6	14.7887	3.94737	Cases	0.00192923		IncI	9	12	11.25	19.3548	Asia	0.233959		IncI	4	2	4.54545	3.125	Africa	1		IncI	9	4	11.25	4.54545	Cases	0.148372		IncI	12	2	19.3548	3.125	Cases	0.00419276		IncI	4
≥1	60	53	96.7742	82.8125	Cases	0.0163651		IncI(Gamma)(AP011954)	1	1	0.704225	0.657895	Cases	1		IncI(Gamma)(AP011954)	1	0	1.25	0	Africa	1		IncI(Gamma)(AP011954)	1	0	1.13636	0	Africa	1		IncI(Gamma)(AP011954)	1	1	1.25	1.13636	Cases	1		IncI(Gamma)(AP011954)	0	0	0	0	Controls	1		IncI(Gamma)(AP011954)	0
								IncI1-I(Alpha)(AP005147)	14	4	9.85915	2.63158	Cases	0.0133487		IncI1-I(Alpha)(AP005147)	7	7	8.75	11.2903	Asia	0.777742		IncI1-I(Alpha)(AP005147)	3	1	3.40909	1.5625	Africa	0.638943		IncI1-I(Alpha)(AP005147)	7	3	8.75	3.40909	Cases	0.195667		IncI1-I(Alpha)(AP005147)	7	1	11.2903	1.5625	Cases	0.0312778		IncI1-I(Alpha)(AP005147)	4
Cases: Africa vs. Asia								IncI2(Delta)(AP002527)	5	1	3.52113	0.657895	Cases	0.110135		IncI2(Delta)(AP002527)	2	3	2.5	4.83871	Asia	0.65326		IncI2(Delta)(AP002527)	1	0	1.13636	0	Africa	1		IncI2(Delta)(AP002527)	2	1	2.5	1.13636	Cases	0.605471		IncI2(Delta)(AP002527)	3	0	4.83871	0	Cases	0.11619		IncI2(Delta)(AP002527)	0
No. of Plasmid Types	Africa Cases	Asia Cases	Africa Cases %	Asia Cases %	> %	Fisher p-values		IncI2(KP347127)	3	1	2.11268	0.657895	Cases	0.356148		IncI2(KP347127)	0	3	0	4.83871	Asia	0.0809538		IncI2(KP347127)	0	1	0	1.5625	Africa	0.421053		IncI2(KP347127)	0	0	0	0	Controls	1		IncI2(KP347127)	3	1	4.83871	1.5625	Cases	0.361041		IncI2(KP347127)	0
0	6	2	7.5	3.22581	Africa	0.465919		IncQ	19	21	13.3803	13.8158	Controls	1		IncQ	9	10	11.25	16.129	Asia	0.460282		IncQ	19	2	21.5909	3.125	Africa	0.000781501		IncQ	9	19	11.25	21.5909	Controls	0.0969152		IncQ	10	2	16.129	3.125	Cases	0.0154511		IncQ	1
1	11	3	13.75	4.83871	Africa	0.093614		IncQ1(M28829)	19	21	13.3803	13.8158	Controls	1		IncQ1(M28829)	9	10	11.25	16.129	Asia	0.460282		IncQ1(M28829)	19	2	21.5909	3.125	Africa	0.000781501		IncQ1(M28829)	9	19	11.25	21.5909	Controls	0.0969152		IncQ1(M28829)	10	2	16.129	3.125	Cases	0.0154511		IncQ1(M28829)	1
2	18	10	22.5	16.129	Africa	0.399229		IncX	9	3	6.33803	1.97368	Cases	0.0773778		IncX	1	8	1.25	12.9032	Asia	0.0104657		IncX	0	3	0	4.6875	Africa	0.0726107		IncX	1	0	1.25	0	Cases	0.47619		IncX	8	3	12.9032	4.6875	Cases	0.123727		IncX	1
3	17	16	21.25	25.8065	Asia	0.552841		IncX1(EU370913)	3	2	2.11268	1.31579	Cases	0.675264		IncX1(EU370913)	1	2	1.25	3.22581	Asia	0.580633		IncX1(EU370913)	0	2	0	3.125	Africa	0.175671		IncX1(EU370913)	1	0	1.25	0	Cases	0.47619		IncX1(EU370913)	2	2	3.22581	3.125	Cases	1		IncX1(EU370913)	1
4	21	17	26.25	27.4194	Asia	1		IncX3(JN247852)	1	0	0.704225	0	Cases	0.482993		IncX3(JN247852)	0	1	0	1.6129	Asia	0.43662		IncX3(JN247852)	0	0	0	0	Africa	1		IncX3(JN247852)	0	0	0	0	Controls	1		IncX3(JN247852)	1	0	1.6129	0	Cases	0.492063		IncX3(JN247852)	0
5	4	6	5	9.67742	Asia	0.332548		IncX4(CP002895)	5	1	3.52113	0.657895	Cases	0.110135		IncX4(CP002895)	1	4	1.25	6.45161	Asia	0.167693		IncX4(CP002895)	0	1	0	1.5625	Africa	0.421053		IncX4(CP002895)	1	0	1.25	0	Cases	0.47619		IncX4(CP002895)	4	1	6.45161	1.5625	Cases	0.203902		IncX4(CP002895)	1
6	1	4	1.25	6.45161	Asia	0.167693		IncX4(FN543504)	2	0	1.40845	0	Cases	0.23243		IncX4(FN543504)	0	2	0	3.22581	Asia	0.188892		IncX4(FN543504)	0	0	0	0	Africa	1		IncX4(FN543504)	0	0	0	0	Controls	1		IncX4(FN543504)	2	0	3.22581	0	Cases	0.240127		IncX4(FN543504)	0
7	2	3	2.5	4.83871	Asia	0.65326		IncY	8	14	5.6338	9.21053	Controls	0.274058		IncY	4	4	5	6.45161	Asia	0.728947		IncY	6	8	6.81818	12.5	Africa	0.264763		IncY	4	6	5	6.81818	Controls	0.749269		IncY	4	8	6.45161	12.5	Controls	0.364224		IncY	2
8	0	1	0	1.6129	Asia	0.43662		IncY(K02380)	8	14	5.6338	9.21053	Controls	0.274058		IncY(K02380)	4	4	5	6.45161	Asia	0.728947		IncY(K02380)	6	8	6.81818	12.5	Africa	0.264763		IncY(K02380)	4	6	5	6.81818	Controls	0.749269		IncY(K02380)	4	8	6.45161	12.5	Controls	0.364224		IncY(K02380)	2
≥1	74	60	92.5	96.7742	Asia	0.465919		IncB/O/K/Z	17	18	11.9718	11.8421	Cases	1		IncB/O/K/Z	9	8	11.25	12.9032	Asia	0.798826		IncB/O/K/Z	8	10	9.09091	15.625	Africa	0.309216		IncB/O/K/Z	9	8	11.25	9.09091	Cases	0.79881		IncB/O/K/Z	8	10	12.9032	15.625	Controls	0.800255		IncB/O/K/Z	2
								IncB/O/K/Z(CU928147)	10	13	7.04225	8.55263	Controls	0.669428		IncB/O/K/Z(CU928147)	4	6	5	9.67742	Asia	0.332548		IncB/O/K/Z(CU928147)	4	9	4.54545	14.0625	Africa	0.0449018		IncB/O/K/Z(CU928147)	4	4	5	4.54545	Cases	1		IncB/O/K/Z(CU928147)	6	9	9.67742	14.0625	Controls	0.584329		IncB/O/K/Z(CU928147)	1
Controls: Africa vs. Asia								IncB/O/K/Z(FN868832)	4	3	2.8169	1.97368	Cases	0.715146		IncB/O/K/Z(FN868832)	2	2	2.5	3.22581	Asia	1		IncB/O/K/Z(FN868832)	2	1	2.27273	1.5625	Africa	1		IncB/O/K/Z(FN868832)	2	2	2.5	2.27273	Cases	1		IncB/O/K/Z(FN868832)	2	1	3.22581	1.5625	Cases	0.616		IncB/O/K/Z(FN868832)	0
No. of Plasmid Types	Africa Controls	Asia Controls	Africa Controls %	Asia Controls %	> %	Fisher p-values		IncB/O/K/Z(GU256641)	3	2	2.11268	1.31579	Cases	0.675264		IncB/O/K/Z(GU256641)	3	0	3.75	0	Africa	0.256818		IncB/O/K/Z(GU256641)	2	0	2.27273	0	Africa	0.509237		IncB/O/K/Z(GU256641)	3	2	3.75	2.27273	Cases	0.669816		IncB/O/K/Z(GU256641)	0	0	0	0	Controls	1		IncB/O/K/Z(GU256641)	1
0	12	11	13.6364	17.1875	Asia	0.647929		IncHI	2	0	1.40845	0	Cases	0.23243		IncHI	2	0	2.5	0	Africa	0.504545		IncHI	0	0	0	0	Africa	1		IncHI	2	0	2.5	0	Cases	0.225264		IncHI	0	0	0	0	Controls	1		IncHI	0
1	13	11	14.7727	17.1875	Asia	0.822241		IncHI1A(AF250878)	1	0	0.704225	0	Cases	0.482993		IncHI1A(AF250878)	1	0	1.25	0	Africa	1		IncHI1A(AF250878)	0	0	0	0	Africa	1		IncHI1A(AF250878)	1	0	1.25	0	Cases	0.47619		IncHI1A(AF250878)	0	0	0	0	Controls	1		IncHI1A(AF250878)	0
2	23	21	26.1364	32.8125	Asia	0.469003		IncHI1B(R27)(AF250878)	1	0	0.704225	0	Cases	0.482993		IncHI1B(R27)(AF250878)	1	0	1.25	0	Africa	1		IncHI1B(R27)(AF250878)	0	0	0	0	Africa	1		IncHI1B(R27)(AF250878)	1	0	1.25	0	Cases	0.47619		IncHI1B(R27)(AF250878)	0	0	0	0	Controls	1		IncHI1B(R27)(AF250878)	0
3	19	8	21.5909	12.5	Africa	0.197549		IncHI2(BX664015)	1	0	0.704225	0	Cases	0.482993		IncHI2(BX664015)	1	0	1.25	0	Africa	1		IncHI2(BX664015)	0	0	0	0	Africa	1		IncHI2(BX664015)	1	0	1.25	0	Cases	0.47619		IncHI2(BX664015)	0	0	0	0	Controls	1		IncHI2(BX664015)	0
4	7	11	7.95455	17.1875	Asia	0.125407		IncHI2A(BX664015)	1	0	0.704225	0	Cases	0.482993		IncHI2A(BX664015)	1	0	1.25	0	Africa	1		IncHI2A(BX664015)	0	0	0	0	Africa	1		IncHI2A(BX664015)	1	0	1.25	0	Cases	0.47619		IncHI2A(BX664015)	0	0	0	0	Controls	1		IncHI2A(BX664015)	0
5	12	1	13.6364	1.5625	Africa	0.00798756		p0111(AP010962)	9	3	6.33803	1.97368	Cases	0.0773778		p0111(AP010962)	4	5	5	8.06452	Asia	0.503912		p0111(AP010962)	0	3	0	4.6875	Africa	0.0726107		p0111(AP010962)	4	0	5	0	Cases	0.0493952		p0111(AP010962)	5	3	8.06452	4.6875	Cases	0.488182		p0111(AP010962)	0
6	1	0	1.13636	0	Africa	1		pXuzhou21(CP001927)	0	1	0	0.657895	Controls	1		pXuzhou21(CP001927)	0	0	0	0	Asia	1		pXuzhou21(CP001927)	1	0	1.13636	0	Africa	1		pXuzhou21(CP001927)	0	1	0	1.13636	Controls	1		pXuzhou21(CP001927)	0	0	0	0	Controls	1		pXuzhou21(CP001927)	0
7	0	1	0	1.5625	Asia	0.421053		None	8	23	5.6338	15.1316	Controls	0.0124565		None	6	2	7.5	3.22581	Africa	0.465919		None	12	11	13.6364	17.1875	Africa	0.647929		None	6	12	7.5	13.6364	Controls	0.221871		None	2	11	3.22581	17.1875	Controls	0.0163651		None	1
8	1	0	1.13636	0	Africa	1		≥1 Plasmid replicon types	134	129	94.3662	84.8684	Cases	0.0124565		≥1 Plasmid replicon types	74	60	92.5	96.7742	Asia	0.465919		≥1 Plasmid replicon types	76	53	86.3636	82.8125	Asia	0.647929		≥1 Plasmid replicon types	74	76	92.5	86.3636	Cases	0.221871		≥1 Plasmid replicon types	60	53	96.7742	82.8125	Cases	0.0163651		≥1 Plasmid replicon types	22
≥1	76	53	86.3636	82.8125	Africa	0.647929
Gambia: Cases vs. Controls
No. of Plasmid Types	Gambia Cases	Gambia Controls	Cases %	Controls %	>%	Fisher p-values
0	1	1	4.34783	4.34783	Controls	1
1	2	4	8.69565	17.3913	Controls	0.665154
2	2	4	8.69565	17.3913	Controls	0.665154
3	7	5	30.4348	21.7391	Cases	0.73811
4	7	2	30.4348	8.69565	Cases	0.134552
5	2	7	8.69565	30.4348	Controls	0.134552
6	1	0	4.34783	0	Cases	1
7	1	0	4.34783	0	Cases	1
8	0	0	0	0	Controls	1
≥1	22	22	95.6522	95.6522	Controls	1
Mali: Cases vs. Controls
No. of Plasmid Types	Mali Cases	Mali Controls	Cases %	Controls %	>%	Fisher p-values
0	1	3	4.7619	17.6471	Controls	0.30678
1	4	1	19.0476	5.88235	Cases	0.355145
2	4	4	19.0476	23.5294	Controls	1
3	4	4	19.0476	23.5294	Controls	1
4	7	3	33.3333	17.6471	Cases	0.460441
5	0	1	0	5.88235	Controls	0.447368
6	0	1	0	5.88235	Controls	0.447368
7	1	0	4.7619	0	Cases	1
8	0	0	0	0	Controls	1
≥1	20	14	95.2381	82.3529	Cases	0.30678
Mozambique: Cases vs. Controls
No. of Plasmid Types	Mozambique Cases	Mozambique Controls	Cases %	Controls %	>%	Fisher p-values
0	2	4	11.1111	19.0476	Controls	0.66736
1	2	3	11.1111	14.2857	Controls	1
2	7	8	38.8889	38.0952	Cases	1
3	5	2	27.7778	9.52381	Cases	0.21546
4	2	1	11.1111	4.7619	Cases	0.586388
5	0	3	0	14.2857	Controls	0.234818
6	0	0	0	0	Controls	1
7	0	0	0	0	Controls	1
8	0	0	0	0	Controls	1
≥1	16	17	88.8889	80.9524	Cases	0.66736
Kenya: Cases vs. Controls
No. of Plasmid Types	Kenya Cases	Kenya Controls	Cases %	Controls %	>%	Fisher p-values
0	2	4	11.1111	14.8148	Controls	1
1	3	5	16.6667	18.5185	Controls	1
2	5	7	27.7778	25.9259	Cases	1
3	1	8	5.55556	29.6296	Controls	0.064377
4	5	1	27.7778	3.7037	Cases	0.0306812
5	2	1	11.1111	3.7037	Cases	0.554757
6	0	0	0	0	Controls	1
7	0	0	0	0	Controls	1
8	0	1	0	3.7037	Controls	1
≥1	16	23	88.8889	85.1852	Cases	1
India: Cases vs. Controls
No. of Plasmid Types	India Cases	India Controls	Cases %	Controls %	>%	Fisher p-values
0	0	5	0	22.7273	Controls	0.0530419
1	0	5	0	22.7273	Controls	0.0530419
2	1	9	5.55556	40.9091	Controls	0.012639
3	8	3	44.4444	13.6364	Cases	0.0397777
4	8	0	44.4444	0	Cases	0.00056899
5	1	0	5.55556	0	Cases	0.45
6	0	0	0	0	Controls	1
7	0	0	0	0	Controls	1
8	0	0	0	0	Controls	1
≥1	18	17	100	77.2727	Cases	0.0530419
Bangladesh: Cases vs. Controls
No. of Plasmid Types	Bangladesh Cases	Bangladesh Controls	Cases %	Controls %	>%	Fisher p-values
0	2	4	8.33333	19.0476	Controls	0.395538
1	2	3	8.33333	14.2857	Controls	0.652108
2	7	6	29.1667	28.5714	Cases	1
3	5	2	20.8333	9.52381	Cases	0.42163
4	4	6	16.6667	28.5714	Controls	0.476372
5	2	0	8.33333	0	Cases	0.490909
6	1	0	4.16667	0	Cases	1
7	1	0	4.16667	0	Cases	1
8	0	0	0	0	Controls	1
≥1	22	17	91.6667	80.9524	Cases	0.395538
Pakistan: Cases vs. Controls
No. of Plasmid Types	Pakistan Cases	Pakistan Controls	Cases %	Controls %	>%	Fisher p-values
0	0	2	0	9.52381	Controls	0.487805
1	1	3	5	14.2857	Controls	0.606004
2	2	6	10	28.5714	Controls	0.237919
3	3	3	15	14.2857	Cases	1
4	5	5	25	23.8095	Cases	1
5	3	1	15	4.7619	Cases	0.34334
6	3	0	15	0	Cases	0.106942
7	2	1	10	4.7619	Cases	0.606004
8	1	0	5	0	Cases	0.487805
≥1	20	19	100	90.4762	Cases	0.487805
Africa vs. Asia
No. of Plasmid Types	Africa	Asia	Africa %	Asia %	> %	Fisher p-values
0	18	13	10.7143	10.3175	Africa	1
1	24	14	14.2857	11.1111	Africa	0.484467
2	41	31	24.4048	24.6032	Asia	1
3	36	24	21.4286	19.0476	Africa	0.662593
4	28	28	16.6667	22.2222	Asia	0.234477
5	16	7	9.52381	5.55556	Africa	0.273725
6	2	4	1.19048	3.1746	Asia	0.407523
7	2	4	1.19048	3.1746	Asia	0.407523
8	1	1	0.595238	0.793651	Asia	1
≥1	150	113	89.2857	89.6825	Asia	1
Gambia vs. Other Sites
No. of Plasmid Types	Gambia	Others	Gambia %	Others %	> %	Fisher p-values
0	2	30	4.34783	12.0968	Other Sites	0.193745
1	6	32	13.0435	12.9032	Gambia	1
2	6	73	13.0435	29.4355	Other Sites	0.0284685
3	12	51	26.087	20.5645	Gambia	0.434682
4	9	39	19.5652	15.7258	Gambia	0.51752
5	9	11	19.5652	4.43548	Gambia	0.00116578
6	1	7	2.17391	2.82258	Other Sites	1
7	1	5	2.17391	2.01613	Gambia	1
8	0	0	0	0	Other Sites	1
≥1	44	218	95.6522	87.9032	Gambia	0.193745
Mali vs. Other Sites
No. of Plasmid Types	Mali	Others	Mali %	Others %	> %	Fisher p-values
0	4	28	10.5263	10.9375	Other Sites	1
1	5	33	13.1579	12.8906	Mali	1
2	8	69	21.0526	26.9531	Other Sites	0.554316
3	8	53	21.0526	20.7031	Mali	1
4	10	41	26.3158	16.0156	Mali	0.165067
5	1	18	2.63158	7.03125	Other Sites	0.484934
6	1	8	2.63158	3.125	Other Sites	1
7	1	5	2.63158	1.95312	Mali	0.567464
8	0	1	0	0.390625	Other Sites	1
≥1	34	228	89.4737	89.0625	Mali	1
Mozambique vs. Other Sites
No. of Plasmid Types	Mozambique	Others	Mozambique %	Others %	> %	Fisher p-values
0	6	26	15.3846	10.1961	Mozambique	0.403864
1	5	32	12.8205	12.549	Mozambique	1
2	15	65	38.4615	25.4902	Mozambique	0.120684
3	7	53	17.9487	20.7843	Other Sites	0.831995
4	3	46	7.69231	18.0392	Other Sites	0.163311
5	3	17	7.69231	6.66667	Mozambique	0.736541
6	0	9	0	3.52941	Other Sites	0.612707
7	0	6	0	2.35294	Other Sites	1
8	0	1	0	0.392157	Other Sites	1
≥1	33	229	84.6154	89.8039	Other Sites	0.403864
Kenya vs. Other Sites
No. of Plasmid Types	Kenya	Others	Kenya %	Others %	> %	Fisher p-values
0	6	25	13.3333	10.0402	Kenya	0.596256
1	8	31	17.7778	12.4498	Kenya	0.341438
2	12	67	26.6667	26.9076	Other Sites	1
3	9	52	20	20.8835	Other Sites	1
4	6	41	13.3333	16.4659	Other Sites	0.82492
5	3	18	6.66667	7.22892	Other Sites	1
6	0	9	0	3.61446	Other Sites	0.363718
7	0	5	0	2.00803	Other Sites	1
8	1	1	2.22222	0.401606	Kenya	0.283137
≥1	39	224	86.6667	89.9598	Other Sites	0.596256
India vs. Other Sites
No. of Plasmid Types	India	Others	India %	Others %	> %	Fisher p-values
0	5	27	12.5	10.6299	India	0.783965
1	5	33	12.5	12.9921	Other Sites	1
2	10	64	25	25.1969	Other Sites	1
3	11	54	27.5	21.2598	India	0.412775
4	8	42	20	16.5354	India	0.650262
5	1	18	2.5	7.08661	Other Sites	0.487297
6	0	9	0	3.54331	Other Sites	0.615238
7	0	6	0	2.3622	Other Sites	1
8	0	1	0	0.393701	Other Sites	1
≥1	35	227	87.5	89.3701	Other Sites	0.783965
Bangladesh vs. Other Sites
No. of Plasmid Types	Bangladesh	Others	Bangladesh %	Others %	> %	Fisher p-values
0	6	26	13.3333	10.2767	Bangladesh	0.599919
1	5	33	11.1111	13.0435	Other Sites	1
2	13	65	28.8889	25.6917	Bangladesh	0.713169
3	7	54	15.5556	21.3439	Other Sites	0.429394
4	10	40	22.2222	15.8103	Bangladesh	0.284365
5	2	17	4.44444	6.71937	Other Sites	0.748534
6	1	7	2.22222	2.7668	Other Sites	1
7	1	6	2.22222	2.37154	Other Sites	1
8	0	1	0	0.395257	Other Sites	1
≥1	39	223	86.6667	88.1423	Other Sites	0.804108
Pakistan vs. Other Sites
No. of Plasmid Types	Pakistan	Others	Pakistan %	Others %	> %	Fisher p-values
0	2	30	4.87805	11.8577	Other Sites	0.278395
1	4	34	9.7561	13.4387	Other Sites	0.623338
2	8	71	19.5122	28.0632	Other Sites	0.342142
3	6	55	14.6341	21.7391	Other Sites	0.406416
4	10	39	24.3902	15.415	Pakistan	0.174671
5	4	15	9.7561	5.92885	Pakistan	0.31667
6	3	5	7.31707	1.97628	Pakistan	0.0854984
7	3	3	7.31707	1.18577	Pakistan	0.037386
8	1	1	2.43902	0.395257	Pakistan	0.259873
≥1	39	223	95.122	88.1423	Pakistan	0.278395
[truncated: 103 more columns]

## Sheet: Notes
p-values were determined using Fisher's exact test
p-values <0.05 regardless of sample size in comparison groups are indicated with green highlighting, while p<0.05 and a sample size ≥5 in each comparison group is indicated with blue highlighting
