# Supplementary material for: Genomic diversity of non-diarrheagenic fecal Escherichia coli from children in sub-Saharan Africa and south Asia and their relatedness to diarrheagenic E. coli
Source: Nat Commun. 2023 Mar 14;14:1400. doi: 10.1038/s41467-023-36337-y (PMC10011798; doi:10.1038/s41467-023-36337-y)
Supplement: Supplementary file 6 — Supplementary Dataset 3 [file 41467_2023_36337_MOESM6_ESM.xlsx]

## Sheet: ST Lineages
Genomea	Case or Controlb	GEMS Siteb	Phylogroupc	STd	ST lineagee
300418	Control	Mozambique	cryptic I	3057	singleton			a	Every genome from the SNP-based phylogenomic analysis (Fig. 1) is listed here. Genomes indicated in red are pathotype reference genomes, genomes in green are commensal (or non-pathogen) references genomes. GEMS genomes are indicated in black.
700490	Case	Pakistan	cryptic I	9506	singleton
STEC_7V	NA	NA	cryptic I	2715	singleton			b	The sample type (case or control) and GEMS site (country) are indicated for each GEMS isolates. NA indicates not applicable for each of the E. coli reference isolates.
TW10509_cladeI	NA	NA	cryptic I	747	singleton			c	The genomes are organized by their phylogroup association (see Fig. 1).
100117	Case	Gambia	cryptic I	485	485			d	The MLST sequence type (ST) was obtained from pubmlst.org
600047	Case	Bangladesh	cryptic I	485				e	ST lineages (based on the most prevalent or smallest ST value within each group) group together related genomes that differ at a single locus (SLV) or at two loci (DLV)
400634	Case	Kenya	cryptic I	485
500002	Case	India	cryptic I	485
600003	Case	Bangladesh	cryptic I	485
200086	Control	Mali	cryptic I	485
300446	Control	Mozambique	cryptic I	485
100399	Case	Gambia	cryptic I	485
100143	Case	Gambia	cryptic I	485
300438	Control	Mozambique	cryptic I	485
200033	Control	Mali	cryptic I	485
100248	Control	Gambia	cryptic I	485
200093	Control	Mali	cryptic I	485
300188	Control	Mozambique	cryptic I	485
100153	Case	Gambia	D	70	70
100221	Control	Gambia	D	70
200108	Case	Mali	D	70
300010	Case	Mozambique	D	70
100346	Control	Gambia	D	70
600061	Control	Bangladesh	D	70
600063	Control	Bangladesh	D	70
700025	Control	Pakistan	D	349	349
600019	Control	Bangladesh	D	349
200053	Case	Mali	D	349
200099	Case	Mali	D	349
100434	Control	Gambia	D	12320
400618	Case	Kenya	D	2914
100164	Case	Gambia	D	2914
600021	Case	Bangladesh	D	2914
200166	Control	Mali	D	2914
600007	Case	Bangladesh	D	2914
100350	Case	Gambia	D	12306	singleton
400794	Control	Kenya	D	405	405
700019	Case	Pakistan	D	2348
300062	Case	Mozambique	D	405
700009	Case	Pakistan	D	7395
100060	Case	Gambia	D	12322	38
400790	Control	Kenya	D	38
MEX-19	NA	NA	D	38
MEX-9	NA	NA	D	38
100178	Case	Gambia	D	38
400622	Case	Kenya	D	12312
400620	Case	Kenya	D	38
300003	Case	Mozambique	D	38
100139	Control	Gambia	D	38
MEX-2	NA	NA	D	38
200105	Case	Mali	D	38
200107	Case	Mali	D	38
042	NA	NA	D	414	singleton
300013	Case	Mozambique	D	720	singleton
EAEC_E107526	NA	NA	D	31	31
MEX-20	NA	NA	D	31
400637	Control	Kenya	D	449
300444	Control	Mozambique	D	12316
300537	Control	Mozambique	D	449
300033	Case	Mozambique	D	449
400661	Control	Kenya	D	449
700477	Case	Pakistan	D	394	394
600013	Case	Bangladesh	D	394
100300	Control	Gambia	D	394
700016	Case	Pakistan	D	394
700489	Case	Pakistan	D	394
600024	Case	Bangladesh	D	394
200045	Case	Mali	D	394
300091	Case	Mozambique	D	2076
200094	Control	Mali	D	2076
600076	Control	Bangladesh	D	2076
STEC_C165_02	NA	NA	D	69	69
300541	Case	Mozambique	D	69
400630	Control	Kenya	D	69
100016	Control	Gambia	D	69
MEX-10	NA	NA	D	69
600070	Control	Bangladesh	D	69
600072	Case	Bangladesh	D	69
200087	Control	Mali	D	69
700001	Case	Pakistan	D	69
400633	Case	Kenya	D	69
MEX-4	NA	NA	D	69
UMN026	NA	NA	D	597
IAI39	NA	NA	F	62	62
400801	Case	Kenya	F	62
SMS_3_5	NA	NA	F	354	singleton
700496	Case	Pakistan	F	2141	2141
700027	Control	Pakistan	F	12291
700449	Control	Pakistan	F	2141
200242	Case	Mali	F	648	648
200505	Control	Mali	F	12323
500001	Case	India	F	648
500006	Case	India	F	648
500010	Case	India	F	648
500019	Case	India	F	648
500146	Control	India	F	648
500111	Control	India	F	648
500149	Control	India	F	648
200164	Control	Mali	G	1163	singleton
200177	Case	Mali	G	117	117
700491	Case	Pakistan	G	844
EPEC1_E2348_69	NA	NA	B2	15	15
EPEC1_2362_75	NA	NA	B2	19
EPEC8_300214	NA	NA	B2	5342	5342
EPEC8_401588	NA	NA	B2	5342
EPEC9_303145	NA	NA	B2	2346	2346
EPEC9_302053	NA	NA	B2	2346
EPEC9_702324	NA	NA	B2	2346
300485	Control	Mozambique	B2	131	131
100073	Control	Gambia	B2	131
MEX-8	NA	NA	B2	131
200010	Case	Mali	B2	131
600071	Case	Bangladesh	B2	131
100190	Control	Gambia	B2	131
700035	Control	Pakistan	B2	131
EPEC6_IAL4867	NA	NA	B2	526	singleton
EPEC6_C184_1	NA	NA	B2	582	singleton
EPEC4_302150	NA	NA	B2	28	28
EPEC4_C581_05	NA	NA	B2	28
400787	Case	Kenya	B2	827	12
600008	Case	Bangladesh	B2	12
UTI89	NA	NA	B2	95	95
100426	Control	Gambia	B2	95
APEC_O1	NA	NA	B2	95
300078	Case	Mozambique	B2	12310
600032	Control	Bangladesh	B2	95
400645	Case	Kenya	B2	421
S88	NA	NA	B2	95
700014	Case	Pakistan	B2	636	636
MEX-5	NA	NA	B2	636
536	NA	NA	B2	127	127
200048	Control	Mali	B2	127
100002	Case	Gambia	B2	127
300039	Case	Mozambique	B2	127
CFT073	NA	NA	B2	73	73
400625	Control	Kenya	B2	73
401656	Case	Kenya	B2	73
ED1a	NA	NA	B2	452	452
500156	Control	India	B2	452
500114	Control	India	B2	452
500154	Control	India	B2	452
500164	Control	India	B2	452
500127	Control	India	B2	452
700030	Control	Pakistan	E	12290	singleton
E1484_ETEC_L7	NA	NA	E	182	182
2845650	NA	NA	E	182
E370_ETEC_L7	NA	NA	E	182
700032	Control	Pakistan	E	2064	2064
100416	Case	Gambia	E	11660
400782	Control	Kenya	E	11660
STEC_MHI813	NA	NA	E	3233	singleton
Sd197	NA	NA	E	146	singleton
100181	Control	Gambia	E	2614	singleton
CB9615	NA	NA	E	335	11
EDL933	NA	NA	E	ND
Sakai	NA	NA	E	11
100247	Control	Gambia	Other	10190	singleton
Sf2457T	NA	NA	Other	245	singleton
401417	Control	Kenya	Other	120	120
700017	Case	Pakistan	Other	120
Sb3083_94	NA	NA	Other	1129	singleton
Ss046	NA	NA	Other	152	singleton
700462	Control	Pakistan	C	977	977
700463	Control	Pakistan	C	977
700005	Case	Pakistan	C	5024
Jurua_18_11	NA	NA	C	423	423
200104	Case	Mali	C	7420
700481	Case	Pakistan	C	12289
APEC_O78	NA	NA	C	23	23
700023	Control	Pakistan	C	23
TW14425	NA	NA	C	23
100141	Case	Gambia	C	23
600010	Case	Bangladesh	C	23
E85_ETEC_L16	NA	NA	C	23
throopD	NA	NA	C	5392
E816_ETEC_L16	NA	NA	C	410
700167	Case	Pakistan	C	410
600077	Case	Bangladesh	C	410
789	NA	NA	C	88
300089	Case	Mozambique	C	88
700487	Case	Pakistan	C	88
11128	NA	NA	B1	16	16
11368	NA	NA	B1	21
E110019	NA	NA	B1	381	381
EPEC14_IAL5152	NA	NA	B1	381
EPEC14_IAL4511	NA	NA	B1	590
STEC_DG131_3	NA	NA	B1	13	13
400795	Case	Kenya	B1	13
100135	Case	Gambia	B1	12309	singleton
100014	Control	Gambia	B1	1325	singleton
400653	Case	Kenya	B1	210	singleton
200101	Case	Mali	B1	469	singleton
400628	Case	Kenya	B1	3580	singleton
IAI1	NA	NA	B1	1128	singleton
600068	Case	Bangladesh	B1	162	517
100373	Case	Gambia	B1	517
EPEC11_IAL4993	NA	NA	B1	517
EPEC11_IAL5164	NA	NA	B1	5241
600017	Control	Bangladesh	B1	12295	singleton
EPEC2_32_73	NA	NA	B1	3	3
EPEC2_B171	NA	NA	B1	3
400641	Control	Kenya	B1	1730	singleton
E2395_ETEC_L20	NA	NA	B1	940	940
E873_ETEC_L20	NA	NA	B1	940
E333_ETEC_L17	NA	NA	B1	316	316
EPEC7_402290	NA	NA	B1	ND
EPEC7_401091	NA	NA	B1	ND
E2404_ETEC_L17	NA	NA	B1	328
2854350	NA	NA	B1	5396
2726800	NA	NA	B1	5396
E24377A	NA	NA	B1	1132	188
300494	Control	Mozambique	B1	188
300014	Case	Mozambique	B1	453	453
400609	Case	Kenya	B1	12313
300082	Case	Mozambique	B1	12313
E659_ETEC_L18	NA	NA	B1	ND
E5085_ETEC_L18	NA	NA	B1	1490
B7A	NA	NA	B1	94	448
E2108_ETEC_L8	NA	NA	B1	94
E224_ETEC_L8	NA	NA	B1	448
700486	Case	Pakistan	B1	448
400639	Control	Kenya	B1	448
TW10828	NA	NA	B1	173	173
300441	Control	Mozambique	B1	173
E36_ETEC_L3	NA	NA	B1	173
BCE034_MS14	NA	NA	B1	173
2851500	NA	NA	B1	5305
2866450	NA	NA	B1	5305
E810_ETEC_L3	NA	NA	B1	5272
EPEC12_IAL5436	NA	NA	B1	40	40
EAEC_1091	NA	NA	B1	40
MEX-17	NA	NA	B1	40
400629	Control	Kenya	B1	12311	12296
500113	Control	India	B1	12296
500157	Control	India	B1	12296
500153	Control	India	B1	12296
500161	Control	India	B1	12296
SE11	NA	NA	B1	156	156
100301	Case	Gambia	B1	156
200146	Case	Mali	B1	156
700447	Control	Pakistan	B1	12300	12300
200162	Control	Mali	B1	12300
400994	Control	Kenya	B1	12298	101
400632	Control	Kenya	B1	9453
100142	Case	Gambia	B1	2741
100209	Control	Gambia	B1	101
300027	Case	Mozambique	B1	1196	singleton
EPEC12_IAL4994	NA	NA	B1	224	224
100189	Control	Gambia	B1	224
600015	Control	Bangladesh	B1	224
600066	Case	Bangladesh	B1	906
400627	Control	Kenya	B1	2602	singleton
600079	Control	Bangladesh	B1	3576	singleton
400611	Case	Kenya	B1	2073	singleton
500016	Case	India	B1	4388	4388
500021	Case	India	B1	4388
STEC_94C	NA	NA	B1	2103	singleton
400636	Case	Kenya	B1	12321	155
100010	Case	Gambia	B1	58
600043	Case	Bangladesh	B1	58
E920_ETEC_L19	NA	NA	B1	58
E907_ETEC_L19	NA	NA	B1	5607
600052	Control	Bangladesh	B1	155
100354	Control	Gambia	B1	155
200089	Control	Mali	B1	155
500137	Control	India	B1	155
500144	Control	India	B1	155
200212	Control	Mali	B1	155
300428	Control	Mozambique	B1	155
400660	Case	Kenya	B1	155
401651	Control	Kenya	B1	2522	singleton
C227_11	NA	NA	B1	678	678
55989	NA	NA	B1	678
MEX-14	NA	NA	B1	678
200139	Case	Mali	B1	678
100315	Control	Gambia	B1	191	singleton
700451	Control	Pakistan	B1	4038	singleton
400678	Control	Kenya	B1	2160	2016
600051	Control	Bangladesh	B1	2016
300193	Control	Mozambique	B1	2178	2178
300422	Control	Mozambique	B1	2178
300456	Control	Mozambique	B1	12317
400615	Control	Kenya	B1	2178
EPEC13_IAL5180	NA	NA	B1	337	singleton
STEC_B2F1	NA	NA	B1	442	442
EPEC13_IAL5147	NA	NA	B1	442
400796	Control	Kenya	B1	1125	singleton
E157_ETEC_L5	NA	NA	B1	205	443
BCE002_MS12	NA	NA	B1	5587
E21_ETEC_L5	NA	NA	B1	443
2866350	NA	NA	B1	443
Envira_8_11	NA	NA	B1	443
600039	Case	Bangladesh	B1	443
500145	Control	India	B1	443
500148	Control	India	B1	443
500112	Control	India	B1	443
500151	Control	India	B1	443
500036	Case	India	A	4760	10
500024	Case	India	A	4760
500032	Case	India	A	4760
200112	Case	Mali	A	43
100312	Control	Gambia	A	43
100167	Control	Gambia	A	43
600084	Control	Bangladesh	A	43
EPEC10_C260_92	NA	NA	A	10
STEC_S1191	NA	NA	A	1260
400793	Control	Kenya	A	4238
100157	Case	Gambia	A	10
MEX-18	NA	NA	A	ND
MEX-13	NA	NA	A	10
MEX-11	NA	NA	A	10
EAEC_17_2	NA	NA	A	10
MEX-15	NA	NA	A	10
700028	Control	Pakistan	A	167
200444	Case	Mali	A	167
700020	Case	Pakistan	A	167
300416	Control	Mozambique	A	167
400802	Control	Kenya	A	167
200809	Case	Mali	A	10
200088	Control	Mali	A	10
MEX-6	NA	NA	A	10
200090	Control	Mali	A	10
MEX-3	NA	NA	A	10
MEX-16	NA	NA	A	34
200044	Case	Mali	A	5824
EPEC10_100329	NA	NA	A	34
STEC_EH250	NA	NA	A	10
200170	Control	Mali	A	10
MEX-21	NA	NA	A	10
E1091_ETEC_L15	NA	NA	A	10
K12_MG1655	NA	NA	A	10
E2377_ETEC_L15	NA	NA	A	10
100187	Control	Gambia	A	10
200137	Case	Mali	A	10
600059	Case	Bangladesh	A	10
400648	Control	Kenya	A	10
300247	Case	Mozambique	A	10
400621	Control	Kenya	A	10
600067	Control	Bangladesh	A	2936
600075	Case	Bangladesh	A	1312	4
300092	Control	Mozambique	A	1312
700461	Control	Pakistan	A	1312
600036	Case	Bangladesh	A	1312
100195	Case	Gambia	A	1312
E1365_ETEC_L4	NA	NA	A	1312
E1115_ETEC_L4	NA	NA	A	3931
500147	Control	India	A	1312
700022	Control	Pakistan	A	4656
H10407	NA	NA	A	48
300032	Case	Mozambique	A	48
700498	Case	Pakistan	A	48
E8_ETEC_L1	NA	NA	A	2353
BCE019_MS_13	NA	NA	A	2353
MP021566_1	NA	NA	A	2353
E632_ETEC_L1	NA	NA	A	4
E822_ETEC_L2	NA	NA	A	3854
E66_ETEC_L2	NA	NA	A	4
2846750	NA	NA	A	4
TW10598	NA	NA	A	4
200174	Case	Mali	A	2690
500022	Case	India	A	757	757
500003	Case	India	A	757
500037	Case	India	A	757
500005	Case	India	A	757
700444	Control	Pakistan	A	757
100102	Control	Gambia	A	757
600029	Control	Bangladesh	A	1602
600083	Control	Bangladesh	A	1602
700450	Control	Pakistan	A	1602
500012	Case	India	A	7027
500013	Case	India	A	7027
600055	Case	Bangladesh	A	8308
500138	Control	India	A	12287
600078	Case	Bangladesh	A	206	206
600014	Control	Bangladesh	A	206
EPEC5_103338	NA	NA	A	ND
300486	Control	Mozambique	A	206
600085	Control	Bangladesh	A	12293
600001	Case	Bangladesh	A	206
MEX-12	NA	NA	A	7025
EPEC5_401140	NA	NA	A	1788
600028	Control	Bangladesh	A	12294	542
600016	Control	Bangladesh	A	542
203449	Control	Mali	A	5386	singleton
400784	Control	Kenya	A	12324	singleton
E628_ETEC_L13	NA	NA	A	165	165
E1525_ETEC_L13	NA	NA	A	750
UMNK88	NA	NA	A	100
EPEC15_102366	NA	NA	A	301
700448	Control	Pakistan	A	165
EPEC15_503537	NA	NA	A	382
700013	Case	Pakistan	A	1178	singleton
E167_ETEC_L11	NA	NA	A	5460	226
100305	Control	Gambia	A	226
300439	Control	Mozambique	A	226
MEX-1	NA	NA	A	746	746
100059	Case	Gambia	A	746
300198	Control	Mozambique	A	746
MEX-7	NA	NA	A	6082
E1057_ETEC_L11	NA	NA	A	5379	singleton
401653	Control	Kenya	A	2601	singleton
300437	Control	Mozambique	A	12318	singleton
300068	Case	Mozambique	A	6438	singleton
E2367_ETEC_L21	NA	NA	A	46	46
600045	Case	Bangladesh	A	46
400659	Control	Kenya	A	46
300081	Case	Mozambique	A	1421
600074	Case	Bangladesh	A	1421
200054	Case	Mali	A	1421
700031	Control	Pakistan	A	46
HS	NA	NA	A	46
E1564_ETEC_L21	NA	NA	A	609
600009	Case	Bangladesh	A	1139
E856_ETEC_L9	NA	NA	A	398	398
100419	Case	Gambia	A	10153
400783	Case	Kenya	A	398
E943_ETEC_L9	NA	NA	A	1497
ATCC_8739	NA	NA	A	3021	2325
700460	Control	Pakistan	A	2325
E945_ETEC_L10	NA	NA	A	2368	2368
E1285_ETEC_L10	NA	NA	A	2368
100029	Case	Gambia	A	12307	singleton
500129	Control	India	A	540	540
500122	Control	India	A	540
700466	Control	Pakistan	A	540
E330_ETEC_L12	NA	NA	A	731
E1556_ETEC_L12	NA	NA	A	ND
700497	Case	Pakistan	A	12299
400631	Case	Kenya	A	1294	361
300542	Case	Mozambique	A	361
500029	Case	India	A	6784	3075
200100	Case	Mali	A	3075
700445	Control	Pakistan	A	3075
100160	Case	Gambia	A	3075
53638	NA	NA	A	6	singleton
300491	Control	Mozambique	A	93	93
100055	Control	Gambia	A	93
BL21	NA	NA	A	93
200051	Control	Mali	A	93
100341	Case	Gambia	A	484
300490	Control	Mozambique	A	12315
600027	Control	Bangladesh	A	93
500027	Case	India	A	93
600042	Control	Bangladesh	A	3525	singleton
400647	Control	Kenya	A	2705	singleton
400786	Control	Kenya	A	1434	singleton
E636_ETEC_L6	NA	NA	A	2332	2332
E897_ETEC_L6	NA	NA	A	5532

## Sheet: Lineage summary
		No. of GEMS				SNPs		Patristic Distance
ST lineage	No. of Genomes	Cases	Controls	No. of STs	Additional STs in lineage with locus variation	MIN	MAX	MAX
3	2	0	0	1	NA	318	318	0.000725451
4	21	6	4	8	SLV: 48, 2353, 3854; DLV: 2690, 1312, 4656; TLV: 3931	45	5393	0.0158141
10	42	12	14	9	SLV: 34, 43, 167, 1260, 4238, 2936; DLV: 4760, 5824	0	9385	0.0287687
11	3	0	0	2	SLV: 335	68	1163	0.00270335
12	2	2	0	2	SLV: 827	660	660	0.00152793
13	2	1	0	1	NA	622	3451	0.0081822
15	2	0	0	2	TLV: 19	1290	1290	0.00301046
16	2	0	0	2	DLV: 21	1396	1396	0.00323943
23	13	6	1	4	SLV: 88, 410; DLV: 5392	41	3921	0.0104663
28	2	0	0	1	NA	140	140	0.00032214
31	7	1	4	3	SLV: 449; DLV: 12316	66	302	0.00076795
38	12	7	2	3	SLV: 12312, 12322	30	749	0.00226953
40	3	0	0	1	NA	358	579	0.00132923
46	10	5	2	4	SLV: 609, 1139, 1421	488	6974	0.0175828
62	2	1	0	1	NA	264	264	0.000610724
69	12	4	4	2	SLV: 597	4	2015	0.00477261
70	7	3	4	1	NA	0	9740	0.0249347
73	3	1	1	1	NA	140	173	0.000397908
93	8	2	5	3	SLV: 484, 12315	57	4346	0.0107975
95	7	2	2	3	SLV: 421, 12310	189	1053	0.00265313
101	4	1	3	4	SLV: 2741, 9453, 12298	568	2248	0.0052133
117	2	2	0	2	SLV: 844	602	602	0.00140125
120	2	1	1	1	NA	177	177	0.000403509
127	4	2	1	1	NA	45	324	0.000747236
131	7	2	4	1	NA	14	3556	0.00854864
155	13	4	7	4	SLV: 58; DLV: 5607, 12321	58	2552	0.00654657
156	3	2	0	1	NA	80	1588	0.00368893
165	6	0	1	5	SLV: 100, 301, 750; DLV: 382	806	5155	0.0127552
173	7	0	1	3	SLV: 5272, 5305	69	778	0.00193409
182	3	0	0	1	NA	64	451	0.00104268
188	2	0	1	2	SLV: 1132	2482	2482	0.00583772
206	8	2	3	4	SLV: 7025, 12293; DLV: 1788	10	3236	0.0078646
224	4	1	2	2	SLV: 906	797	8562	0.0222255
226	3	0	2	2	SLV: 5460	503	873	0.00201542
316	6	0	0	3	DLV: 328, 5396	20	3237	0.00774382
349	10	6	4	3	SLV: 2914, DLV: 12320	18	2826	0.00684142
361	2	2	0	1	SLV: 1294	598	598	0.00137357
381	3	0	0	2	SLV: 590	358	1225	0.00282358
394	10	7	3	2	SLV: 2076	36	1538	0.0037447
398	4	2	0	3	SLV: 1497, 10153	837	4065	0.00983259
405	4	3	1	3	SLV: 2348, 7395	1467	4021	0.0112355
423	3	2	0	3	DLV: 7420, 12289	1630	2461	0.0058762
442	2	0	0	1	NA	1104	1104	0.00254993
443	10	1	4	3	SLV: 205, 5587	2	3732	0.00904876
448	5	1	1	2	SLV: 94	94	1810	0.00418243
452	6	0	5	1	NA	0	284	0.000653295
453	5	3	0	3	TLV: 1490, 12313	136	829	0.00202688
485	14	7	7	1	NA	51	2520	0.00596226
517	4	2	0	3	SLV: 5241; DLV: 162	583	3224	0.00752716
540	6	1	3	3	SLV: 12299; DLV: 731	0	2704	0.00628191
542	2	0	2	2	SLV: 12294	678	678	0.00156008
636	2	1	0	1	NA	41	41	9.4103e-05
648	9	5	4	2	SLV: 12323	0	2934	0.00707628
678	4	1	0	1	NA	87	978	0.00236122
746	4	1	1	2	SLV: 6082	39	140	0.000318328
757	13	7	6	5	SLV: 1602, 8308; DLV: 7027, 12287	1	3899	0.0107475
940	2	0	0	1	NA	296	296	0.000675822
977	3	1	2	2	DLV: 5024	2	335	0.000767252
2016	2	0	2	2	SLV: 2160	2411	2411	0.00567085
2064	3	1	2	2	SLV: 11660	252	1602	0.00374892
2141	3	1	2	2	SLV: 12291	13	1211	0.00284697
2178	4	0	4	2	SLV: 12317	140	2851	0.00679627
2325	2	0	1	2	SLV: 5532	1407	1407	0.00326847
2332	2	0	0	1	NA	87	87	0.000198325
2346	3	0	0	1	NA	44	4512	0.01086
2368	2	0	0	1	NA	6	6	1.39475e-05
3075	4	1	3	2	SLV: 6784	596	676	0.0015462
4388	2	2	0	1	NA	1	1	3.129e-06
5342	2	0	0	1	NA	100	100	0.000229799
12296	5	0	5	2	SLV: 12311	1	738	0.00169692
12300	2	0	2	1	NA	135	135	0.000306708
STs included in a lineage that are single locus variants (SLV), double locus variants (DLV), or triple locus variants (TLV).

## Sheet: Lineage distribution
Distribution of the GEMS non-diarrheagenic fecal E. coli among the ST lineages identified
Categoriesa	No. of Lineages	No. of isolates (%)b
		GEMS (n=294)	Cases (n=142)	Controls (n=152)
All Lineages	71	NA	NA	NA
Refs only (no GEMS)	15	NA	NA	NA
GEMS only (no Refs)	22	109 (37)	54 (38)	55 (36)
GEMS + Refsc	34	152 (52)	76 (54)	76 (50)
Singletons	49	33 (11)	12 (8)	21 (14)
Lineages with GEMS non-diarrheagenic fecal isolates that also contain:
ETEC	14	81 (28)	40 (28)	41 (27)
EAEC	5	46 (16)	23 (16)	23 (15)
DAEC	6	52 (18)	27 (19)	25 (16)
EXPEC	5	18 (6)	10 (7)	8 (5)
EPEC	5	37 (13)	17 (12)	20 (13)
STEC	3	35 (12)	17 (12)	18 (12)
Commensal	6	48 (16)	21 (15)	27 (18)
aPhylogenomic analysis of the GEMS genomes and reference genomes (Refs) identifed a total of 71 lineages that contained two or more genomes. An additional 49 genomes (GEMS + Refs) were not closely related to any other genomes and were designated singletons.
bThe numbers of cases vs. controls in each category were compared by Fisher's Exact test but were not statistically significant.
cThere were 30 lineages containing at least one pathotype reference isolate and 137 (46%) of the GEMS genomes.

## Sheet: SNP distances
			ST62		Singleton	Singleton	ST31							ST69												ST394										ST38												ST405
			IAI39	400801	042	300013	300033	400661	300537	300444	400637	EAEC_E107526	MEX-20	100016	MEX-10	400630	200087	700001	400633	MEX-4	UMN026	600070	600072	300541	STEC_C165_02	100300	700016	600013	700477	200045	200094	600076	300091	600024	700489	100060	100139	300003	200105	200107	MEX-2	400620	100178	400622	MEX-9	MEX-19	400790	300062	700009
Lineage	Isolate	ST	62	62	414	720	449	449	449	12316	449	31	31	69	69	69	69	69	69	69	597	69	69	69	69	394	394	394	394	394	2076	2076	2076	394	394	12322	38	38	38	38	38	38	38	12312	38	38	38	405	7395
ST62	IAI39	62	0	264	32347	31279	31461	31478	31487	31485	31450	31457	31497	30926	30959	30990	30973	30973	30967	30974	30960	30970	30970	30939	30980	31186	31049	31077	31042	31080	31081	31081	31069	31054	31136	30700	30568	30572	30569	30569	30578	30583	30650	30654	30668	30668	30648	30354	30653
	400801	62	264	0	32368	31303	31482	31499	31508	31506	31471	31478	31518	30949	30982	31013	30996	30996	30990	30997	30983	30993	30993	30962	31003	31206	31071	31099	31062	31100	31103	31103	31091	31076	31158	30720	30588	30592	30589	30589	30598	30603	30670	30674	30688	30688	30668	30376	30675
Singleton	042	414	32347	32368	0	20298	17760	17778	17783	17882	17808	17780	17822	19206	19275	19159	19342	19342	19334	19337	19323	19336	19338	19678	19405	19060	19078	19292	19257	19304	19303	19307	19299	19278	19361	24111	24092	24098	24093	24093	24104	24110	24202	24251	24202	24214	24246	24570	24387
Singleton	300013	720	31279	31303	20298	0	13687	13705	13714	13857	13792	13763	13805	16460	16549	16392	16234	16234	16226	16229	16217	16228	16230	16378	15724	18005	17615	17623	17533	17442	17441	17445	17437	17417	17497	20620	20577	20584	20580	20580	20591	20596	20855	20855	20810	20819	20827	21351	21766
ST31	300033	449	31461	31482	17760	13687	0	66	99	256	203	194	238	15929	16018	15880	16132	16132	16124	16129	16115	16126	16128	16300	15849	16478	16732	16816	16745	16846	16844	16848	16840	16818	16905	20996	20892	20898	20895	20895	20906	20911	21179	21177	21130	21138	21148	21688	22209
	400661	449	31478	31499	17778	13705	66	0	113	274	221	210	256	15947	16036	15898	16150	16150	16142	16147	16133	16144	16146	16318	15867	16496	16750	16834	16763	16864	16862	16866	16858	16836	16923	21014	20910	20916	20913	20913	20924	20929	21197	21193	21148	21156	21166	21706	22227
	300537	449	31487	31508	17783	13714	99	113	0	285	230	219	265	15954	16043	15905	16157	16157	16149	16154	16140	16151	16153	16325	15874	16501	16755	16839	16768	16869	16867	16871	16863	16841	16928	21025	20921	20927	20924	20924	20935	20940	21208	21206	21159	21167	21177	21712	22233
	300444	12316	31485	31506	17882	13857	256	274	285	0	295	258	302	15998	16044	15998	16250	16250	16242	16247	16233	16244	16246	16418	15967	16530	16784	16868	16797	16898	16896	16900	16892	16870	16957	21095	20955	20961	20958	20958	20969	20974	21167	21115	21180	21178	21189	21694	22251
	400637	449	31450	31471	17808	13792	203	221	230	295	0	187	231	15860	16039	15965	16217	16217	16209	16214	16200	16211	16213	16385	15934	16522	16777	16861	16790	16891	16889	16893	16885	16863	16950	21056	20872	20878	20875	20875	20886	20891	21179	21191	21130	21128	21156	21701	22198
	EAEC_E107526	31	31457	31478	17780	13763	194	210	219	258	187	0	88	15893	16002	15942	16194	16194	16186	16191	16177	16188	16190	16362	15911	16475	16729	16813	16742	16843	16841	16845	16837	16815	16902	21038	20850	20856	20853	20853	20864	20869	21127	21143	21078	21084	21132	21674	22153
	MEX-20	31	31497	31518	17822	13805	238	256	265	302	231	88	0	15935	16044	15984	16236	16236	16228	16233	16219	16228	16230	16404	15953	16519	16769	16855	16782	16885	16883	16887	16879	16857	16944	21080	20892	20896	20895	20895	20906	20911	21169	21185	21118	21126	21174	21716	22193
ST69	100016	69	30926	30949	19206	16460	15929	15947	15954	15998	15860	15893	15935	0	269	674	791	791	783	788	774	785	787	1544	1952	8219	7785	7951	7814	7834	7833	7837	7829	7809	7896	21071	21024	21028	21027	21027	21038	21045	21117	21165	21084	21084	21110	21477	21997
	MEX-10	69	30959	30982	19275	16549	16018	16036	16043	16044	16039	16002	16044	269	0	628	745	745	737	742	728	739	741	1500	1908	8150	7716	7882	7745	7765	7764	7768	7760	7740	7827	21118	21101	21105	21104	21104	21115	21122	21138	21149	21131	21113	21137	21410	22018
	400630	69	30990	31013	19159	16392	15880	15898	15905	15998	15965	15942	15984	674	628	0	458	458	450	455	441	452	454	1185	1620	8029	7413	7635	7495	7568	7567	7571	7563	7543	7630	20994	21135	21139	21138	21138	21149	21156	21190	21214	21189	21189	21193	21583	22193
	200087	69	30973	30996	19342	16234	16132	16150	16157	16250	16217	16194	16236	791	745	458	0	42	40	45	31	52	50	923	1317	8122	7403	7580	7305	7261	7264	7264	7256	7236	7327	20935	21110	21114	21113	21113	21124	21131	21165	21189	21164	21164	21168	21575	22185
	700001	69	30973	30996	19342	16234	16132	16150	16157	16250	16217	16194	16236	791	745	458	42	0	40	45	31	52	50	923	1317	8122	7403	7580	7305	7261	7264	7264	7256	7236	7327	20935	21110	21114	21113	21113	21124	21131	21165	21189	21164	21164	21168	21576	22186
	400633	69	30967	30990	19334	16226	16124	16142	16149	16242	16209	16186	16228	783	737	450	40	40	0	35	21	44	46	915	1309	8114	7399	7572	7297	7257	7256	7260	7252	7232	7319	20925	21100	21104	21103	21103	21114	21121	21155	21179	21154	21154	21158	21566	22176
	MEX-4	69	30974	30997	19337	16229	16129	16147	16154	16247	16214	16191	16233	788	742	455	45	45	35	0	18	49	51	920	1314	8119	7404	7577	7302	7262	7261	7265	7257	7237	7324	20932	21107	21111	21110	21110	21121	21128	21162	21186	21161	21161	21165	21573	22183
	UMN026	597	30960	30983	19323	16217	16115	16133	16140	16233	16200	16177	16219	774	728	441	31	31	21	18	0	35	37	906	1300	8105	7390	7563	7288	7248	7247	7251	7243	7223	7310	20918	21093	21097	21096	21096	21107	21114	21148	21172	21147	21147	21151	21559	22169
	600070	69	30970	30993	19336	16228	16126	16144	16151	16244	16211	16188	16228	785	739	452	52	52	44	49	35	0	4	917	1311	8116	7399	7574	7297	7259	7258	7262	7254	7234	7321	20928	21103	21105	21106	21106	21117	21124	21158	21182	21155	21157	21161	21566	22174
	600072	69	30970	30993	19338	16230	16128	16146	16153	16246	16213	16190	16230	787	741	454	50	50	46	51	37	4	0	919	1313	8118	7397	7576	7299	7257	7260	7260	7252	7232	7323	20932	21107	21109	21110	21110	21121	21128	21162	21186	21159	21161	21165	21570	22178
	300541	69	30939	30962	19678	16378	16300	16318	16325	16418	16385	16362	16404	1544	1500	1185	923	923	915	920	906	917	919	0	2015	8697	8044	8197	7886	7880	7879	7883	7875	7855	7940	20931	21082	21086	21085	21085	21096	21103	21133	21157	21136	21136	21140	21478	22103
	STEC_C165_02	69	30980	31003	19405	15724	15849	15867	15874	15967	15934	15911	15953	1952	1908	1620	1317	1317	1309	1314	1300	1311	1313	2015	0	7722	7031	7177	6908	6774	6773	6777	6769	6749	6836	20913	21090	21094	21093	21093	21104	21111	21143	21167	21144	21144	21148	21614	22226
ST394	100300	394	31186	31206	19060	18005	16478	16496	16501	16530	16522	16475	16519	8219	8150	8029	8122	8122	8114	8119	8105	8116	8118	8697	7722	0	1285	1538	1303	1372	1371	1375	1367	1347	1458	21593	21710	21714	21713	21713	21724	21731	21755	21778	21756	21750	21766	22113	22707
	700016	394	31049	31071	19078	17615	16732	16750	16755	16784	16777	16729	16769	7785	7716	7413	7403	7403	7399	7404	7390	7399	7397	8044	7031	1285	0	681	453	497	500	500	492	472	565	21260	21376	21378	21379	21379	21390	21397	21421	21444	21420	21416	21432	21868	22462
	600013	394	31077	31099	19292	17623	16816	16834	16839	16868	16861	16813	16855	7951	7882	7635	7580	7580	7572	7577	7563	7574	7576	8197	7177	1538	681	0	697	722	721	725	717	697	786	21283	21384	21386	21387	21387	21398	21405	21429	21452	21430	21424	21440	21823	22429
	700477	394	31042	31062	19257	17533	16745	16763	16768	16797	16790	16742	16782	7814	7745	7495	7305	7305	7297	7302	7288	7297	7299	7886	6908	1303	453	697	0	376	375	379	371	351	414	21226	21339	21341	21342	21342	21353	21360	21384	21407	21383	21379	21395	21884	22478
	200045	394	31080	31100	19304	17442	16846	16864	16869	16898	16891	16843	16885	7834	7765	7568	7261	7261	7257	7262	7248	7259	7257	7880	6774	1372	497	722	376	0	79	79	71	139	306	21222	21367	21371	21370	21370	21381	21388	21412	21435	21413	21407	21423	21908	22504
	200094	2076	31081	31103	19303	17441	16844	16862	16867	16896	16889	16841	16883	7833	7764	7567	7264	7264	7256	7261	7247	7258	7260	7879	6773	1371	500	721	375	79	0	42	36	142	305	21220	21365	21369	21368	21368	21379	21386	21410	21433	21411	21405	21421	21904	22500
	600076	2076	31081	31103	19307	17445	16848	16866	16871	16900	16893	16845	16887	7837	7768	7571	7264	7264	7260	7265	7251	7262	7260	7883	6777	1375	500	725	379	79	42	0	36	142	309	21224	21369	21373	21372	21372	21383	21390	21414	21437	21415	21409	21425	21908	22504
	300091	2076	31069	31091	19299	17437	16840	16858	16863	16892	16885	16837	16879	7829	7760	7563	7256	7256	7252	7257	7243	7254	7252	7875	6769	1367	492	717	371	71	36	36	0	134	301	21214	21359	21363	21362	21362	21373	21380	21404	21427	21405	21399	21415	21898	22494
	600024	394	31054	31076	19278	17417	16818	16836	16841	16870	16863	16815	16857	7809	7740	7543	7236	7236	7232	7237	7223	7234	7232	7855	6749	1347	472	697	351	139	142	142	134	0	281	21196	21341	21345	21344	21344	21355	21362	21386	21409	21387	21381	21397	21882	22478
	700489	394	31136	31158	19361	17497	16905	16923	16928	16957	16950	16902	16944	7896	7827	7630	7327	7327	7319	7324	7310	7321	7323	7940	6836	1458	565	786	414	306	305	309	301	281	0	21272	21417	21421	21420	21420	21431	21438	21462	21483	21463	21457	21473	21964	22560
ST38	100060	12322	30700	30720	24111	20620	20996	21014	21025	21095	21056	21038	21080	21071	21118	20994	20935	20935	20925	20932	20918	20928	20932	20931	20913	21593	21260	21283	21226	21222	21220	21224	21214	21196	21272	0	535	540	535	535	546	551	728	749	616	619	618	19187	19445
	100139	38	30568	30588	24092	20577	20892	20910	20921	20955	20872	20850	20892	21024	21101	21135	21110	21110	21100	21107	21093	21103	21107	21082	21090	21710	21376	21384	21339	21367	21365	21369	21359	21341	21417	535	0	33	30	30	41	66	509	513	371	364	331	19113	19352
	300003	38	30572	30592	24098	20584	20898	20916	20927	20961	20878	20856	20896	21028	21105	21139	21114	21114	21104	21111	21097	21105	21109	21086	21094	21714	21378	21386	21341	21371	21369	21373	21363	21345	21421	540	33	0	35	35	46	71	514	518	374	369	336	19117	19354
	200105	38	30569	30589	24093	20580	20895	20913	20924	20958	20875	20853	20895	21027	21104	21138	21113	21113	21103	21110	21096	21106	21110	21085	21093	21713	21379	21387	21342	21370	21368	21372	21362	21344	21420	535	30	35	0	0	39	66	509	513	371	364	331	19114	19353
	200107	38	30569	30589	24093	20580	20895	20913	20924	20958	20875	20853	20895	21027	21104	21138	21113	21113	21103	21110	21096	21106	21110	21085	21093	21713	21379	21387	21342	21370	21368	21372	21362	21344	21420	535	30	35	0	0	39	66	509	513	371	364	331	19114	19353
	MEX-2	38	30578	30598	24104	20591	20906	20924	20935	20969	20886	20864	20906	21038	21115	21149	21124	21124	21114	21121	21107	21117	21121	21096	21104	21724	21390	21398	21353	21381	21379	21383	21373	21355	21431	546	41	46	39	39	0	77	520	524	382	375	342	19125	19364
	400620	38	30583	30603	24110	20596	20911	20929	20940	20974	20891	20869	20911	21045	21122	21156	21131	21131	21121	21128	21114	21124	21128	21103	21111	21731	21397	21405	21360	21388	21386	21390	21380	21362	21438	551	66	71	66	66	77	0	525	529	387	380	347	19128	19367
	100178	38	30650	30670	24202	20855	21179	21197	21208	21167	21179	21127	21169	21117	21138	21190	21165	21165	21155	21162	21148	21158	21162	21133	21143	21755	21421	21429	21384	21412	21410	21414	21404	21386	21462	728	509	514	509	509	520	525	0	298	375	426	497	19223	19528
	400622	12312	30654	30674	24251	20855	21177	21193	21206	21115	21191	21143	21185	21165	21149	21214	21189	21189	21179	21186	21172	21182	21186	21157	21167	21778	21444	21452	21407	21435	21433	21437	21427	21409	21483	749	513	518	513	513	524	529	298	0	299	300	306	19214	19584
	MEX-9	38	30668	30688	24202	20810	21130	21148	21159	21180	21130	21078	21118	21084	21131	21189	21164	21164	21154	21161	21147	21155	21159	21136	21144	21756	21420	21430	21383	21413	21411	21415	21405	21387	21463	616	371	374	371	371	382	387	375	299	0	117	196	19216	19413
	MEX-19	38	30668	30688	24214	20819	21138	21156	21167	21178	21128	21084	21126	21084	21113	21189	21164	21164	21154	21161	21147	21157	21161	21136	21144	21750	21416	21424	21379	21407	21405	21409	21399	21381	21457	619	364	369	364	364	375	380	426	300	117	0	187	19215	19378
	400790	38	30648	30668	24246	20827	21148	21166	21177	21189	21156	21132	21174	21110	21137	21193	21168	21168	21158	21165	21151	21161	21165	21140	21148	21766	21432	21440	21395	21423	21421	21425	21415	21397	21473	618	331	336	331	331	342	347	497	306	196	187	0	19211	19484
ST405	300062	405	30354	30376	24570	21351	21688	21706	21712	21694	21701	21674	21716	21477	21410	21583	21575	21576	21566	21573	21559	21566	21570	21478	21614	22113	21868	21823	21884	21908	21904	21908	21898	21882	21964	19187	19113	19117	19114	19114	19125	19128	19223	19214	19216	19215	19211	0	1467
	700009	7395	30653	30675	24387	21766	22209	22227	22233	22251	22198	22153	22193	21997	22018	22193	22185	22186	22176	22183	22169	22174	22178	22103	22226	22707	22462	22429	22478	22504	22500	22504	22494	22478	22560	19445	19352	19354	19353	19353	19364	19367	19528	19584	19413	19378	19484	1467	0
	700019	2348	30684	30707	24948	21728	22032	22050	22055	22057	22031	21978	22020	22154	22149	22042	22010	22011	22001	22008	21994	22001	22005	21863	22016	22529	22339	22226	22253	22306	22302	22306	22296	22278	22361	19664	19648	19652	19649	19649	19658	19665	19520	19581	19470	19521	19599	1688	2963
	400794	405	30833	30854	24127	22284	21756	21772	21778	21781	21754	21702	21746	22248	22239	22282	22477	22478	22468	22475	22461	22468	22472	22355	22488	22481	22754	22761	22788	22864	22860	22864	22854	22838	22920	20216	20254	20258	20255	20255	20266	20271	19984	20238	20123	20174	20252	3376	4021
Singleton	100350	12306	30490	30518	24537	21166	21658	21676	21689	21716	21699	21666	21706	21566	21597	21483	21431	21431	21421	21426	21412	21423	21427	21296	21399	21493	21188	21191	21120	21119	21115	21119	21109	21093	21176	20837	20943	20949	20945	20945	20954	20961	21003	21024	21003	21002	21016	21224	21726
ST70	100153	70	31206	31226	25572	23889	24396	24414	24420	24491	24461	24441	24481	24010	24075	23919	23806	23807	23799	23804	23790	23797	23801	23865	23892	24608	24347	24261	24303	24263	24260	24264	24256	24234	24322	23645	23767	23773	23768	23768	23777	23786	23828	23820	23805	23808	23806	24094	24510
	100221	70	31192	31212	25558	23876	24383	24401	24407	24478	24448	24428	24468	23999	24064	23908	23795	23796	23788	23793	23779	23786	23790	23854	23881	24597	24336	24250	24292	24252	24249	24253	24245	24225	24311	23634	23756	23762	23757	23757	23766	23775	23817	23809	23794	23797	23795	24079	24497
	100346	70	31281	31299	25631	23418	23977	23995	24003	24065	24036	24014	24054	23760	23781	23629	23515	23515	23507	23512	23498	23505	23509	23529	23568	24209	23952	23961	23912	23864	23861	23865	23855	23837	23926	23661	23805	23811	23806	23806	23815	23821	23867	23868	23838	23843	23845	24116	24663
	600061	70	31270	31288	25616	23407	23964	23982	23990	24052	24023	24001	24041	23747	23768	23616	23502	23502	23494	23499	23485	23492	23496	23516	23555	24196	23939	23948	23899	23851	23848	23852	23842	23824	23913	23649	23793	23799	23794	23794	23803	23809	23855	23856	23826	23831	23833	24105	24652
	600063	70	31270	31288	25616	23407	23964	23982	23990	24052	24023	24001	24041	23747	23768	23616	23502	23502	23494	23499	23485	23492	23496	23516	23555	24196	23939	23948	23899	23851	23848	23852	23842	23824	23913	23649	23793	23799	23794	23794	23803	23809	23855	23856	23826	23831	23833	24105	24652
	200108	70	31273	31291	25620	23398	23962	23980	23988	24050	24021	23999	24039	23735	23756	23604	23490	23490	23482	23487	23473	23480	23484	23504	23543	24209	23952	23961	23912	23864	23861	23865	23857	23837	23926	23665	23809	23815	23810	23810	23819	23825	23869	23872	23842	23847	23849	24102	24647
	300010	70	31274	31292	25618	23399	23964	23982	23990	24052	24023	24001	24041	23734	23755	23603	23489	23489	23481	23486	23472	23479	23483	23503	23542	24206	23949	23958	23909	23861	23858	23862	23854	23834	23923	23662	23806	23812	23807	23807	23816	23822	23866	23869	23839	23844	23846	24103	24650
ST349	100164	2914	31597	31617	25346	23125	23650	23668	23676	23693	23695	23672	23713	23593	23622	23483	23398	23398	23390	23395	23381	23388	23392	23381	23529	23736	23472	23392	23434	23438	23435	23439	23429	23411	23500	23263	23371	23377	23372	23372	23381	23390	23409	23398	23403	23404	23407	23694	24152
	600021	2914	31591	31611	25340	23119	23644	23662	23670	23687	23689	23666	23707	23587	23616	23477	23392	23392	23384	23389	23375	23382	23386	23375	23523	23730	23466	23386	23428	23432	23429	23433	23423	23405	23494	23257	23365	23371	23366	23366	23375	23384	23403	23392	23397	23398	23401	23688	24146
	200166	2914	31606	31626	25356	23135	23660	23678	23686	23703	23705	23682	23723	23603	23632	23493	23407	23407	23399	23404	23390	23397	23401	23390	23538	23745	23482	23401	23443	23447	23444	23448	23438	23420	23509	23271	23379	23385	23380	23380	23389	23398	23417	23406	23411	23412	23415	23703	24161
	600007	2914	31605	31625	25355	23134	23659	23677	23685	23702	23704	23681	23722	23604	23633	23494	23408	23408	23400	23405	23391	23398	23402	23391	23539	23746	23483	23400	23444	23448	23445	23449	23439	23421	23510	23271	23379	23385	23380	23380	23389	23398	23417	23406	23411	23412	23415	23702	24160
	400618	2914	31604	31624	25356	23135	23660	23678	23686	23703	23705	23682	23723	23603	23632	23493	23407	23407	23399	23404	23390	23397	23401	23390	23538	23745	23482	23401	23443	23447	23444	23448	23438	23420	23509	23272	23380	23386	23381	23381	23390	23399	23418	23407	23412	23413	23416	23703	24161
	100434	12320	31610	31630	25365	23106	23657	23675	23683	23700	23702	23679	23720	23611	23640	23494	23397	23397	23389	23394	23380	23387	23391	23389	23511	23744	23488	23471	23442	23420	23417	23421	23411	23393	23482	23253	23374	23380	23375	23375	23384	23393	23414	23401	23406	23407	23410	23712	24170
	200053	349	31433	31453	25633	23465	23864	23880	23888	23868	23879	23832	23875	23638	23605	23736	23798	23798	23790	23795	23781	23788	23792	23783	23900	23955	23786	23774	23807	23835	23832	23836	23826	23808	23897	23710	23525	23531	23526	23526	23537	23543	23411	23244	23285	23245	23299	23921	24313
	200099	349	31434	31454	25634	23466	23865	23881	23889	23869	23880	23833	23876	23639	23606	23737	23799	23799	23791	23796	23782	23789	23793	23784	23901	23956	23787	23775	23808	23836	23833	23837	23827	23809	23898	23711	23526	23532	23527	23527	23538	23544	23412	23245	23286	23246	23300	23922	24314
	600019	349	31588	31608	25379	22963	23626	23644	23652	23669	23671	23648	23689	23484	23513	23367	23270	23270	23262	23267	23253	23260	23264	23262	23355	23691	23435	23416	23387	23367	23364	23368	23358	23340	23429	23271	23392	23398	23393	23393	23402	23410	23432	23421	23424	23425	23428	23620	24078
	700025	349	31587	31607	25383	22969	23629	23647	23655	23672	23674	23651	23692	23479	23508	23362	23265	23265	23257	23262	23248	23255	23259	23257	23350	23704	23446	23431	23400	23380	23377	23381	23371	23353	23442	23283	23404	23410	23405	23405	23414	23422	23444	23433	23436	23437	23440	23616	24074
ST485	100117	485	50578	50606	49114	49842	48534	48549	48561	48606	48582	48562	48602	49514	49509	49438	49688	49688	49678	49685	49671	49681	49683	49702	49744	49465	49668	49691	49675	49777	49772	49776	49766	49749	49828	50012	50069	50073	50068	50068	50079	50089	50150	50160	50158	50158	50164	50193	50371
	100248	485	50663	50691	49198	49927	48617	48632	48644	48689	48665	48645	48685	49598	49593	49522	49772	49772	49762	49769	49755	49765	49767	49786	49828	49549	49752	49775	49759	49861	49856	49860	49850	49833	49912	50095	50152	50156	50151	50151	50162	50172	50233	50243	50241	50241	50247	50279	50457
	300438	485	50652	50680	49191	49919	48609	48624	48636	48681	48657	48637	48677	49592	49587	49516	49767	49767	49757	49764	49750	49760	49762	49781	49823	49541	49744	49767	49752	49854	49849	49853	49843	49826	49905	50087	50142	50146	50141	50141	50152	50162	50225	50233	50231	50231	50237	50269	50447
	200033	485	50653	50681	49188	49919	48607	48622	48634	48679	48655	48635	48675	49587	49582	49511	49762	49762	49752	49759	49745	49755	49757	49776	49818	49538	49741	49764	49749	49851	49846	49850	49840	49823	49902	50080	50137	50141	50136	50136	50147	50157	50218	50228	50226	50226	50232	50269	50447
	200086	485	50646	50674	49184	49913	48605	48620	48632	48677	48653	48633	48673	49584	49579	49508	49759	49759	49749	49756	49742	49752	49754	49773	49815	49535	49738	49761	49746	49848	49843	49847	49837	49820	49899	50079	50136	50140	50135	50135	50146	50156	50217	50227	50225	50225	50231	50263	50441
	100399	485	50649	50675	49185	49913	48605	48620	48632	48677	48653	48633	48673	49586	49581	49510	49761	49761	49751	49758	49744	49754	49756	49775	49817	49537	49740	49763	49748	49850	49845	49849	49839	49822	49901	50079	50136	50140	50135	50135	50146	50156	50217	50227	50225	50225	50231	50266	50444
	300446	485	50648	50676	49182	49912	48603	48618	48630	48675	48651	48631	48671	49585	49580	49509	49760	49760	49750	49757	49743	49753	49755	49774	49816	49536	49739	49762	49747	49849	49844	49848	49838	49821	49900	50080	50137	50141	50136	50136	50147	50157	50218	50228	50226	50226	50232	50265	50443
	600003	485	50642	50670	49177	49905	48593	48608	48620	48665	48641	48621	48661	49575	49570	49499	49750	49750	49740	49747	49733	49743	49745	49764	49806	49526	49729	49752	49737	49839	49834	49838	49828	49811	49890	50071	50128	50132	50127	50127	50138	50148	50209	50219	50217	50217	50223	50258	50436
	600047	485	50637	50665	49171	49903	48592	48607	48619	48664	48640	48620	48660	49574	49569	49498	49749	49749	49739	49746	49732	49742	49744	49763	49805	49525	49728	49751	49736	49838	49833	49837	49827	49810	49889	50069	50126	50130	50125	50125	50136	50146	50207	50217	50215	50215	50221	50252	50430
	400634	485	50638	50666	49179	49908	48597	48612	48624	48669	48645	48625	48665	49578	49573	49502	49753	49753	49743	49750	49736	49746	49748	49767	49809	49529	49732	49755	49740	49842	49837	49841	49831	49814	49893	50074	50131	50135	50130	50130	50141	50151	50212	50222	50220	50220	50226	50258	50436
	500002	485	50639	50667	49176	49902	48594	48609	48621	48666	48642	48622	48662	49574	49569	49498	49749	49749	49739	49746	49732	49742	49744	49763	49805	49525	49728	49751	49736	49838	49833	49837	49827	49810	49889	50074	50131	50135	50130	50130	50141	50151	50212	50222	50220	50220	50226	50256	50434
	200093	485	50667	50695	49209	49939	48632	48647	48659	48704	48680	48660	48700	49614	49609	49538	49789	49789	49779	49786	49772	49782	49784	49803	49845	49565	49768	49791	49776	49878	49873	49877	49867	49850	49929	50106	50163	50167	50162	50162	50173	50183	50244	50254	50252	50252	50258	50289	50467
	100143	485	50650	50678	49192	49921	48613	48628	48640	48685	48661	48641	48681	49593	49588	49517	49768	49768	49758	49765	49751	49761	49763	49782	49823	49545	49748	49771	49756	49858	49853	49857	49847	49830	49909	50088	50145	50149	50144	50144	50155	50165	50226	50236	50234	50234	50240	50273	50451
	300188	485	51174	51204	50656	50794	50726	50741	50753	50798	50774	50754	50792	50680	50673	50633	50594	50594	50584	50591	50577	50587	50589	50658	50644	50667	50639	50603	50632	50629	50624	50628	50618	50601	50680	50968	51021	51025	51020	51020	51031	51041	51102	51112	51110	51112	51116	51045	51223
Singleton	300418	3057	50880	50902	50645	50966	50886	50901	50911	50942	50938	50911	50950	50791	50812	50767	50743	50743	50733	50740	50726	50735	50737	50762	50813	50772	50750	50712	50732	50743	50738	50740	50732	50716	50793	50862	50894	50898	50893	50893	50904	50911	50962	50963	50951	50952	50956	50816	50987
Singleton	700490	9506	51744	51775	51557	51594	51645	51659	51670	51703	51699	51666	51704	51385	51403	51374	51344	51344	51334	51341	51327	51337	51339	51383	51381	51391	51306	51276	51302	51295	51290	51292	51284	51265	51347	51675	51722	51726	51721	51721	51732	51741	51781	51788	51773	51774	51778	51794	51954
Singleton	STEC_7V	2715	51707	51734	51622	51825	51708	51724	51737	51762	51751	51733	51770	51532	51560	51531	51509	51509	51501	51506	51492	51501	51503	51559	51546	51572	51506	51463	51508	51512	51508	51510	51502	51484	51565	51945	51985	51989	51984	51984	51995	52000	52070	52087	52079	52084	52095	52081	52269
Singleton	TW10509	747	50950	50970	50935	51119	50999	51012	51026	51046	51036	51022	51056	50881	50906	50815	50856	50856	50848	50853	50839	50849	50851	50790	50855	50698	50729	50715	50689	50772	50770	50772	50762	50744	50826	51277	51326	51331	51326	51326	51337	51346	51412	51424	51421	51424	51426	51215	51390
ST155	100010	58	36411	36431	34076	34091	33569	33588	33594	33553	33557	33513	33557	33446	33456	33571	33699	33697	33691	33696	33682	33689	33693	33694	33796	33526	33745	33762	33726	33808	33807	33811	33801	33780	33868	34054	34045	34052	34049	34049	34060	34060	33877	33901	33973	33952	34009	33914	33009
	600043	58	36382	36402	34118	34110	33617	33636	33642	33580	33635	33597	33641	33528	33505	33603	33688	33686	33680	33685	33671	33678	33682	33710	33791	33521	33725	33649	33758	33788	33787	33791	33781	33760	33846	34072	34083	34090	34087	34087	34096	34098	33914	33935	34015	34018	34040	33934	33081
	E907_ETEC_L19	5607	36331	36351	34411	34024	33898	33917	33924	33882	33921	33898	33942	33708	33682	33675	33443	33441	33435	33440	33426	33433	33437	33434	33528	33705	33641	33628	33511	33512	33511	33515	33505	33484	33570	33997	34047	34054	34051	34051	34062	34062	33920	33826	33906	33905	33935	33896	33049
	E920_ETEC_L19	58	36337	36357	34412	34026	33897	33916	33923	33881	33920	33897	33941	33708	33682	33675	33443	33441	33435	33440	33426	33433	33437	33434	33528	33703	33639	33626	33509	33510	33509	33513	33503	33482	33570	34000	34050	34057	34054	34054	34065	34065	33921	33831	33909	33908	33938	33898	33052
	100354	155	36432	36453	33925	34123	33199	33218	33224	33151	33225	33183	33227	33573	33559	33508	33757	33755	33749	33754	33740	33747	33751	33730	33850	33536	33756	33775	33769	33872	33871	33875	33865	33844	33932	34072	34085	34092	34089	34089	34100	34100	33940	33902	34011	33986	34017	33902	33016
	200089	155	36409	36430	34063	34117	33341	33360	33366	33307	33377	33327	33371	33551	33543	33496	33745	33743	33737	33742	33728	33735	33739	33717	33838	33511	33748	33769	33761	33864	33863	33867	33857	33836	33924	34058	34064	34071	34068	34068	34079	34079	33895	33826	33956	33951	33968	33919	33048
	600052	155	36367	36388	34060	34027	33549	33568	33574	33509	33569	33526	33570	33469	33452	33556	33646	33644	33638	33643	33629	33636	33640	33628	33746	33489	33710	33730	33642	33760	33759	33763	33753	33732	33820	34013	34016	34023	34020	34020	34031	34031	33842	33815	33945	33940	33950	33883	33026
	200212	155	36412	36433	34088	34053	33604	33623	33629	33567	33636	33584	33628	33444	33429	33542	33655	33653	33647	33652	33638	33645	33649	33698	33752	33511	33709	33723	33727	33762	33761	33765	33755	33734	33824	33999	34038	34045	34042	34042	34053	34053	33868	33837	33973	33964	33979	33862	33001
	300428	155	36438	36459	34126	34103	33653	33672	33678	33611	33667	33621	33665	33469	33449	33583	33696	33694	33688	33693	33679	33686	33690	33739	33793	33572	33770	33784	33788	33823	33822	33826	33816	33795	33883	34037	34070	34077	34074	34074	34085	34085	33893	33832	33952	33915	33984	33882	32961
	400660	155	36390	36411	34048	34066	33612	33631	33637	33577	33622	33587	33631	33380	33335	33511	33624	33622	33616	33621	33607	33614	33618	33667	33721	33502	33700	33714	33718	33753	33752	33756	33746	33725	33815	33979	34008	34015	34012	34012	34021	34023	33844	33858	33975	33960	33970	33827	32958
	500137	155	36491	36512	34162	34129	33684	33703	33709	33634	33704	33662	33704	33509	33498	33610	33723	33721	33715	33720	33706	33711	33715	33766	33820	33602	33797	33813	33813	33852	33851	33855	33845	33824	33914	34072	34105	34110	34109	34109	34120	34120	33943	33896	34040	34033	34039	33917	33062
	500144	155	36491	36512	34162	34129	33684	33703	33709	33634	33704	33662	33704	33509	33498	33610	33723	33721	33715	33720	33706	33711	33715	33766	33820	33602	33797	33813	33813	33852	33851	33855	33845	33824	33914	34072	34105	34110	34109	34109	34120	34120	33943	33896	34040	34033	34039	33917	33062
	400636	12321	36405	36425	34151	34094	33624	33646	33652	33591	33657	33611	33655	33489	33483	33586	33705	33703	33697	33702	33688	33695	33699	33732	33803	33570	33764	33778	33770	33813	33813	33817	33807	33786	33876	34021	34053	34060	34057	34057	34068	34067	33914	33883	33992	33981	33993	33893	33024
Singleton	STEC_94C	2103	36487	36508	34161	34175	33661	33680	33686	33612	33686	33634	33678	33569	33548	33665	33805	33803	33797	33802	33788	33795	33799	33836	33924	33613	33842	33851	33850	33887	33887	33891	33881	33860	33950	34057	34094	34101	34098	34098	34109	34112	33917	33901	34037	34030	34033	33933	33014
ST224	100189	224	36325	36345	33938	34055	33547	33568	33574	33505	33578	33523	33567	33470	33460	33538	33644	33644	33636	33641	33627	33634	33638	33711	33759	33495	33676	33687	33693	33756	33756	33760	33750	33729	33815	33958	33990	33997	33994	33994	34005	34007	33801	33774	33917	33908	33918	33852	32833
	EPEC12_IAL4994	224	36413	36433	34040	34100	33663	33684	33690	33618	33695	33659	33703	33520	33514	33590	33696	33696	33688	33693	33679	33686	33690	33768	33816	33582	33752	33763	33767	33831	33831	33835	33825	33804	33891	34077	34108	34115	34112	34112	34123	34125	33920	33887	34030	34029	34038	33939	32976
	600015	224	36327	36348	34057	34252	33700	33721	33727	33666	33729	33679	33719	33638	33620	33735	33869	33869	33861	33864	33852	33854	33858	33894	33968	33703	33898	33908	33898	33952	33952	33956	33948	33925	34009	34052	34064	34069	34068	34068	34079	34082	33939	33870	33987	33973	33968	33932	32953
	600066	906	36399	36420	34112	34321	33757	33778	33784	33718	33790	33739	33779	33729	33719	33832	33966	33966	33958	33961	33949	33951	33955	33989	34057	33785	33980	33984	33980	34034	34034	34038	34030	34007	34091	34114	34151	34156	34155	34155	34166	34169	33993	33931	34041	34039	34057	34011	33071
Singleton	300027	1196	36244	36267	33987	33994	33383	33402	33408	33343	33390	33356	33396	33385	33387	33509	33617	33617	33609	33614	33600	33603	33607	33658	33734	33474	33723	33715	33722	33760	33759	33763	33755	33732	33821	33962	33998	34003	34002	34002	34013	34015	33841	33825	33935	33915	33934	33824	32797
Singleton	400611	2073	36205	36227	33961	33943	33434	33453	33459	33382	33465	33412	33456	33316	33305	33414	33545	33545	33537	33542	33528	33535	33539	33580	33641	33351	33587	33594	33601	33643	33642	33646	33638	33615	33701	33867	33918	33925	33922	33922	33933	33935	33687	33668	33842	33840	33857	33763	32839
ST4388	500016	4388	36281	36302	33970	33868	33478	33497	33503	33428	33502	33446	33488	33401	33394	33479	33577	33577	33569	33574	33560	33563	33567	33613	33714	33373	33618	33626	33626	33672	33672	33676	33666	33646	33735	33942	33983	33988	33987	33987	33998	34001	33763	33741	33926	33918	33923	33785	32888
	500021	4388	36282	36303	33971	33869	33479	33498	33504	33429	33503	33447	33489	33402	33395	33480	33578	33578	33570	33575	33561	33564	33568	33614	33715	33374	33619	33627	33627	33673	33673	33677	33667	33647	33736	33943	33984	33989	33988	33988	33999	34002	33764	33742	33927	33919	33924	33786	32889
Singleton	400627	2602	36344	36363	34021	34079	33527	33548	33554	33488	33556	33508	33552	33328	33313	33458	33574	33574	33566	33571	33557	33564	33568	33620	33703	33455	33594	33594	33594	33649	33649	33653	33645	33622	33711	33918	33958	33965	33962	33962	33973	33975	33763	33745	33892	33875	33896	33936	33020
Singleton	600079	3576	36276	36296	34135	33930	33596	33617	33623	33551	33626	33578	33622	33493	33479	33551	33653	33653	33645	33650	33636	33642	33646	33671	33745	33428	33606	33619	33610	33680	33680	33684	33676	33653	33737	34018	34055	34062	34059	34059	34068	34070	33866	33839	33987	33980	33993	34014	33225
Singleton	100315	191	36073	36092	33955	33927	33425	33446	33452	33395	33460	33408	33450	33369	33339	33428	33560	33560	33550	33557	33543	33550	33554	33605	33657	33413	33573	33602	33586	33631	33631	33635	33625	33602	33690	33876	33923	33930	33927	33927	33938	33940	33733	33715	33862	33838	33852	33629	32783
Singleton	700451	4038	36320	36341	33945	33906	33340	33359	33365	33293	33371	33323	33365	33405	33391	33461	33598	33598	33590	33595	33581	33587	33591	33632	33678	33291	33555	33563	33551	33621	33620	33624	33614	33593	33683	34018	34047	34054	34051	34051	34062	34062	33856	33821	33980	33971	33983	33890	32984
ST2178	300193	2178	36344	36366	33900	33881	33427	33448	33454	33412	33444	33417	33459	33348	33340	33461	33547	33547	33539	33544	33530	33537	33541	33616	33676	33401	33610	33611	33628	33663	33663	33667	33657	33636	33727	33956	33994	34001	33998	33998	34009	34009	33815	33795	33942	33935	33934	33775	32971
	300422	2178	36419	36439	33989	33948	33496	33517	33523	33472	33531	33483	33525	33426	33419	33525	33611	33611	33603	33608	33594	33601	33605	33680	33731	33444	33653	33654	33671	33706	33706	33710	33700	33679	33770	34060	34089	34096	34093	34093	34104	34104	33899	33876	34018	34009	34027	33785	32952
	300456	12317	36394	36416	33916	33956	33412	33435	33441	33370	33441	33390	33432	33297	33289	33422	33537	33537	33529	33534	33520	33527	33531	33606	33665	33367	33572	33563	33588	33623	33623	33627	33617	33597	33685	34015	34034	34041	34038	34038	34049	34052	33866	33831	33991	33974	33968	33798	32954
	400615	2178	36347	36369	33873	33914	33373	33394	33400	33329	33402	33349	33391	33254	33246	33379	33494	33494	33486	33491	33477	33484	33488	33563	33622	33324	33529	33520	33545	33580	33580	33584	33574	33554	33644	33973	33992	33999	33996	33996	34007	34010	33824	33789	33949	33932	33926	33754	32910
ST2016	400678	2160	36351	36372	34019	34001	33443	33464	33470	33402	33476	33424	33468	33513	33495	33537	33663	33663	33655	33660	33646	33652	33656	33732	33810	33460	33684	33693	33702	33759	33759	33763	33753	33733	33822	33902	33961	33968	33965	33965	33976	33979	33764	33742	33906	33895	33907	33917	33059
	600051	2016	36342	36363	33851	33987	33434	33455	33461	33387	33467	33415	33459	33464	33445	33540	33635	33635	33627	33632	33618	33624	33628	33701	33783	33467	33673	33684	33689	33746	33746	33750	33740	33720	33809	33973	34032	34039	34036	34036	34047	34048	33833	33819	33975	33964	33977	33888	33007
ST443	2866350	443	36363	36383	34239	34227	33702	33723	33729	33595	33724	33673	33713	33556	33543	33606	33679	33679	33671	33674	33662	33666	33670	33786	33832	33583	33744	33765	33782	33843	33843	33847	33837	33816	33903	34149	34188	34193	34192	34192	34203	34206	33983	33969	34117	34117	34128	34024	33136
	Envira_8_11	443	36339	36360	34216	34203	33676	33697	33703	33569	33698	33647	33689	33532	33519	33582	33655	33655	33647	33650	33638	33644	33648	33762	33808	33559	33722	33741	33760	33819	33819	33823	33813	33792	33879	34127	34164	34171	34168	34168	34179	34182	33961	33947	34097	34095	34106	34002	33116
	E21_ETEC_L5	443	36323	36344	34200	34192	33659	33680	33686	33590	33682	33629	33671	33518	33490	33561	33634	33634	33626	33629	33617	33623	33627	33741	33781	33528	33691	33710	33729	33788	33788	33792	33782	33761	33848	34102	34152	34159	34156	34156	34165	34170	33964	33914	34046	34050	34063	33958	33078
	500112	443	36161	36180	33981	34110	33509	33528	33534	33482	33535	33508	33548	33477	33448	33453	33579	33579	33571	33574	33562	33564	33568	33688	33723	33463	33588	33667	33678	33737	33739	33743	33733	33712	33799	33980	34023	34026	34025	34025	34036	34039	33897	33848	33965	33963	33959	33847	32985
	500151	443	36161	36180	33981	34110	33509	33528	33534	33482	33535	33508	33548	33477	33448	33453	33579	33579	33571	33574	33562	33564	33568	33688	33723	33463	33588	33667	33678	33737	33739	33743	33733	33712	33799	33980	34023	34026	34025	34025	34036	34039	33897	33848	33965	33963	33959	33847	32985
	500148	443	36161	36180	33981	34110	33509	33528	33534	33482	33535	33508	33548	33477	33448	33453	33579	33579	33571	33574	33562	33564	33568	33688	33723	33463	33588	33667	33678	33737	33739	33743	33733	33712	33799	33980	34023	34026	34025	34025	34036	34039	33897	33848	33965	33963	33959	33847	32985
	500145	443	36161	36180	33983	34110	33509	33528	33534	33482	33535	33508	33548	33477	33448	33453	33579	33579	33571	33574	33562	33564	33568	33688	33723	33463	33588	33667	33678	33737	33739	33743	33733	33712	33799	33980	34023	34026	34025	34025	34036	34039	33897	33848	33965	33963	33959	33847	32985
	600039	443	36253	36272	34077	34210	33614	33633	33639	33590	33636	33614	33654	33571	33549	33553	33679	33679	33671	33674	33662	33664	33668	33788	33823	33570	33697	33774	33785	33844	33846	33850	33840	33819	33906	34053	34095	34098	34097	34097	34108	34111	33978	33930	34040	34038	34031	33963	33078
	BCE002_MS12	5587	36293	36314	34112	34110	33562	33583	33589	33497	33590	33550	33592	33442	33424	33541	33615	33615	33607	33610	33598	33604	33608	33673	33718	33480	33679	33689	33684	33734	33734	33738	33728	33707	33794	34056	34091	34098	34095	34095	34106	34109	33883	33876	34018	34018	34032	33942	33040
	E157_ETEC_L5	205	36309	36332	34076	34047	33490	33511	33517	33451	33516	33478	33522	33428	33404	33524	33596	33596	33588	33591	33579	33585	33589	33628	33705	33452	33664	33680	33670	33719	33719	33723	33713	33692	33779	34027	34062	34069	34066	34066	34077	34079	33859	33852	33989	33989	34003	33940	32998
Singleton	400796	1125	36216	36235	33936	34008	33528	33549	33555	33457	33558	33508	33552	33387	33378	33489	33596	33596	33588	33593	33579	33586	33590	33624	33691	33503	33697	33697	33696	33738	33738	33742	33732	33711	33799	33923	33968	33975	33972	33972	33983	33983	33787	33765	33906	33903	33910	33873	32944
ST442	EPEC13_IAL5147	442	36269	36288	33928	34019	33593	33614	33620	33537	33616	33576	33618	33339	33330	33440	33530	33530	33520	33527	33513	33520	33524	33576	33617	33431	33605	33598	33607	33640	33640	33644	33634	33614	33702	33963	34009	34016	34013	34013	34024	34024	33818	33798	33936	33928	33942	33885	32926
	STEC_B2F1	442	36266	36285	33928	33996	33576	33597	33603	33519	33605	33555	33597	33361	33348	33455	33545	33545	33537	33542	33528	33535	33539	33590	33632	33436	33610	33602	33612	33645	33645	33649	33639	33619	33707	33966	34011	34016	34013	34013	34024	34024	33818	33793	33936	33930	33942	33879	32920
Singleton	EPEC13_IAL5180	337	36156	36176	33898	33955	33469	33490	33496	33427	33494	33442	33484	33323	33313	33412	33499	33499	33491	33496	33482	33489	33493	33517	33579	33403	33602	33586	33608	33646	33646	33650	33640	33617	33706	33855	33910	33917	33914	33914	33925	33925	33696	33697	33825	33827	33843	33676	32731
ST678	200139	678	36304	36326	33903	34031	33435	33456	33462	33415	33463	33427	33471	33489	33487	33536	33616	33616	33608	33613	33599	33605	33609	33699	33740	33376	33646	33671	33665	33725	33725	33729	33721	33696	33784	33973	34033	34040	34037	34037	34048	34048	33846	33844	33929	33929	33958	33779	33004
	55989	678	36263	36287	34067	34098	33599	33620	33626	33592	33611	33595	33639	33629	33588	33664	33687	33687	33679	33684	33670	33676	33680	33738	33797	33483	33670	33627	33727	33795	33795	33799	33791	33766	33854	34037	34075	34082	34079	34079	34090	34090	33958	33877	33952	33958	33960	33775	33040
	C227_11	678	36283	36307	34083	34123	33621	33642	33648	33614	33633	33617	33661	33648	33607	33683	33706	33706	33698	33703	33689	33695	33699	33757	33816	33506	33692	33649	33749	33817	33817	33821	33813	33786	33876	34057	34095	34102	34099	34099	34110	34110	33978	33897	33972	33978	33980	33799	33064
	MEX-14	678	36314	36338	34100	34129	33628	33649	33655	33596	33658	33608	33652	33673	33616	33684	33707	33707	33699	33704	33690	33696	33700	33758	33817	33489	33675	33632	33732	33800	33800	33804	33796	33769	33859	34066	34105	34112	34109	34109	34120	34120	33989	33894	33983	33975	33990	33844	33061
Singleton	401651	2522	36198	36221	33876	33912	33548	33569	33575	33526	33565	33548	33590	33411	33410	33466	33571	33571	33563	33568	33554	33561	33565	33627	33710	33490	33656	33665	33674	33729	33729	33733	33723	33702	33792	33976	34027	34034	34031	34031	34040	34042	33847	33844	33973	33977	33971	33625	32780
ST101	100142	2741	36366	36388	33945	33983	33546	33565	33571	33530	33531	33487	33529	33442	33460	33572	33671	33671	33661	33668	33654	33661	33665	33704	33787	33549	33712	33667	33748	33815	33815	33819	33809	33788	33874	34063	34064	34071	34068	34068	34077	34083	33901	33885	33964	33946	34002	33818	32702
	100209	101	36432	36452	33941	34041	33563	33582	33588	33516	33575	33532	33574	33681	33650	33688	33781	33781	33771	33778	33764	33771	33775	33756	33884	33452	33845	33814	33799	33922	33922	33926	33916	33895	33980	34147	34150	34157	34154	34154	34165	34169	33934	33916	34050	34016	34082	33924	32805
	400632	9453	36368	36390	34007	33967	33541	33560	33566	33494	33552	33510	33552	33483	33452	33580	33668	33668	33658	33665	33651	33658	33662	33709	33786	33567	33758	33767	33764	33820	33820	33824	33814	33793	33879	34065	34072	34079	34076	34076	34087	34091	33856	33838	33972	33938	34004	33817	32698
	400994	12298	36292	36316	33937	33954	33520	33539	33544	33488	33543	33502	33544	33454	33433	33543	33631	33631	33621	33628	33614	33621	33625	33672	33744	33469	33660	33669	33666	33723	33722	33726	33716	33695	33781	34029	34045	34052	34049	34049	34060	34064	33838	33823	33973	33961	33984	33795	32719
ST12300	200162	12300	36567	36591	34191	34246	33571	33591	33598	33532	33598	33548	33590	33668	33641	33576	33859	33859	33851	33856	33842	33848	33852	33798	33961	33596	33803	33829	33828	33935	33934	33938	33928	33907	33993	34241	34254	34261	34258	34258	34269	34269	34048	34043	34188	34181	34199	33977	33081
	700447	12300	36552	36576	34179	34234	33558	33578	33585	33519	33585	33535	33577	33656	33629	33564	33847	33847	33839	33844	33830	33836	33840	33786	33949	33584	33791	33817	33816	33923	33922	33926	33916	33895	33981	34230	34243	34250	34247	34247	34258	34258	34037	34032	34177	34170	34188	33966	33070
ST156	100301	156	36351	36371	34075	34031	33524	33545	33551	33528	33541	33517	33559	33428	33401	33546	33639	33639	33629	33636	33622	33629	33633	33696	33758	33560	33761	33751	33763	33806	33806	33810	33800	33778	33864	34106	34154	34161	34158	34158	34169	34170	34030	34002	34120	34114	34123	33905	33058
	200146	156	36355	36375	34070	34033	33523	33544	33550	33533	33540	33512	33554	33425	33406	33551	33644	33644	33634	33641	33627	33634	33638	33701	33763	33565	33766	33756	33768	33811	33811	33815	33805	33783	33869	34096	34144	34151	34148	34148	34159	34160	34050	34016	34112	34106	34115	33908	33046
	SE11	156	36340	36362	34043	33967	33441	33462	33468	33406	33474	33424	33466	33381	33375	33474	33586	33586	33576	33583	33569	33578	33582	33622	33707	33397	33650	33644	33649	33698	33698	33702	33692	33669	33758	34026	34062	34069	34066	34066	34077	34077	33907	33887	34004	33988	34005	33822	32943
ST12296	400629	12311	36234	36255	33802	33768	33408	33429	33435	33371	33441	33393	33435	33270	33258	33353	33445	33445	33437	33442	33428	33435	33439	33476	33566	33300	33485	33493	33496	33555	33555	33559	33549	33528	33615	33817	33849	33856	33853	33853	33864	33865	33640	33624	33773	33765	33783	33692	32901
	500113	12296	36170	36191	33734	33696	33330	33351	33357	33287	33359	33319	33359	33198	33191	33290	33382	33382	33374	33379	33365	33370	33374	33413	33503	33242	33425	33435	33436	33497	33497	33501	33491	33470	33557	33746	33781	33786	33785	33785	33796	33797	33586	33570	33703	33695	33721	33618	32829
	500157	12296	36170	36191	33734	33696	33330	33351	33357	33287	33359	33319	33359	33198	33191	33290	33382	33382	33374	33379	33365	33370	33374	33413	33503	33242	33425	33435	33436	33497	33497	33501	33491	33470	33557	33746	33781	33786	33785	33785	33796	33797	33586	33570	33703	33695	33721	33618	32829
	500153	12296	36171	36192	33735	33697	33331	33352	33358	33288	33360	33320	33360	33199	33192	33291	33383	33383	33375	33380	33366	33371	33375	33414	33504	33243	33426	33436	33437	33498	33498	33502	33492	33471	33558	33747	33782	33787	33786	33786	33797	33798	33587	33571	33704	33696	33722	33619	32830
	500161	12296	36172	36193	33736	33698	33332	33353	33359	33289	33361	33321	33361	33200	33193	33292	33384	33384	33376	33381	33367	33372	33376	33415	33505	33244	33427	33437	33438	33499	33499	33503	33493	33472	33559	33748	33783	33788	33787	33787	33798	33799	33588	33572	33705	33697	33723	33620	32831
ST40	EAEC_1091	40	36424	36445	34148	34005	33691	33710	33716	33667	33706	33668	33712	33492	33407	33591	33692	33692	33684	33689	33675	33682	33686	33725	33799	33583	33806	33817	33809	33854	33856	33860	33850	33827	33917	34130	34161	34168	34165	34165	34176	34176	33995	33990	34105	34090	34109	33920	33037
	MEX-17	40	36477	36498	34178	34033	33722	33741	33747	33681	33745	33655	33699	33521	33488	33615	33716	33716	33708	33713	33699	33706	33710	33749	33823	33607	33828	33841	33833	33878	33880	33884	33874	33851	33941	34179	34210	34217	34214	34214	34225	34225	34044	34047	34134	34141	34158	33974	33093
	EPEC12_IAL5436	40	36406	36427	34102	33949	33631	33650	33656	33552	33660	33610	33654	33445	33433	33527	33630	33630	33622	33627	33613	33620	33624	33663	33737	33502	33725	33738	33730	33775	33777	33781	33771	33748	33838	34089	34128	34135	34132	34132	34143	34143	33931	33910	34060	34049	34062	33882	32999
ST316	2726800	5396	36330	36351	33757	34049	33642	33663	33669	33625	33673	33621	33663	33724	33723	33599	33783	33783	33775	33780	33766	33771	33775	33821	33886	33470	33697	33856	33870	33927	33925	33931	33921	33902	33987	34113	34145	34150	34149	34149	34160	34160	33970	33868	34026	34031	34039	33836	32990
	2854350	5396	36325	36346	33752	34044	33636	33657	33663	33619	33667	33615	33657	33718	33717	33593	33777	33777	33769	33774	33760	33765	33769	33815	33880	33464	33691	33850	33864	33921	33919	33925	33915	33896	33981	34103	34135	34140	34139	34139	34150	34150	33960	33858	34016	34021	34029	33829	32983
	E2404_ETEC_L17	328	36214	36235	33919	33941	33480	33501	33507	33437	33497	33459	33503	33474	33460	33543	33668	33668	33660	33665	33651	33658	33662	33726	33761	33505	33689	33709	33699	33761	33759	33765	33755	33734	33820	33981	34015	34022	34019	34019	34030	34030	33837	33792	33950	33943	33949	33706	32874
	EPEC7_401091	ND	36159	36180	33867	33925	33450	33471	33477	33423	33473	33439	33483	33425	33431	33502	33599	33599	33591	33596	33582	33589	33593	33626	33698	33461	33629	33667	33631	33683	33681	33687	33677	33656	33742	33951	33987	33994	33991	33991	34002	34002	33810	33810	33928	33927	33934	33675	32826
	EPEC7_402290	ND	36161	36182	33869	33927	33453	33474	33480	33426	33476	33442	33486	33427	33433	33504	33601	33601	33593	33598	33584	33591	33595	33628	33700	33463	33631	33669	33633	33685	33683	33689	33679	33658	33744	33953	33989	33996	33993	33993	34004	34004	33812	33812	33930	33929	33936	33677	32828
	E333_ETEC_L17	316	36311	36332	34056	34133	33587	33608	33614	33555	33618	33572	33616	33680	33669	33690	33807	33807	33799	33804	33790	33798	33802	33814	33884	33579	33712	33731	33760	33817	33817	33821	33811	33791	33875	34126	34143	34150	34147	34147	34158	34158	33943	33937	34079	34078	34090	33852	32984
ST940	E2395_ETEC_L20	940	36533	36552	34074	34072	33616	33637	33643	33564	33641	33595	33639	33602	33589	33688	33788	33788	33780	33785	33771	33779	33783	33802	33894	33598	33739	33704	33787	33850	33854	33858	33848	33829	33914	34074	34110	34115	34112	34112	34121	34123	33985	33829	33949	33939	33948	33882	32994
	E873_ETEC_L20	940	36550	36569	34096	34104	33646	33667	33673	33604	33669	33636	33680	33629	33633	33723	33823	33823	33815	33820	33806	33814	33818	33837	33929	33636	33775	33742	33825	33890	33894	33898	33888	33867	33952	34106	34158	34163	34160	34160	34169	34171	34053	33899	34004	34002	33996	33920	33049
Singleton	400641	1730	36234	36256	33788	33968	33409	33430	33436	33362	33434	33376	33420	33349	33337	33455	33570	33570	33566	33571	33557	33564	33564	33659	33692	33425	33624	33632	33649	33696	33702	33702	33692	33671	33765	33823	33854	33861	33858	33858	33869	33871	33674	33662	33792	33785	33796	33692	32846
ST173	2851500	5305	36357	36376	33929	34036	33470	33491	33497	33424	33493	33457	33499	33443	33423	33515	33620	33620	33616	33619	33607	33613	33613	33664	33724	33499	33744	33773	33766	33801	33805	33805	33795	33770	33862	33966	34015	34022	34019	34019	34030	34031	33828	33816	33969	33954	33958	33800	32926
	2866450	5305	36368	36387	33940	34045	33483	33504	33510	33437	33506	33470	33510	33452	33432	33524	33629	33629	33625	33628	33616	33620	33620	33673	33733	33510	33751	33782	33773	33810	33814	33814	33804	33781	33873	33977	34026	34031	34030	34030	34041	34042	33839	33829	33978	33965	33969	33805	32929
	TW10828	173	36300	36319	33870	33981	33418	33439	33445	33372	33441	33405	33447	33385	33365	33457	33564	33564	33560	33563	33551	33557	33557	33608	33670	33442	33687	33716	33711	33746	33750	33750	33740	33717	33809	33914	33963	33970	33967	33967	33978	33979	33776	33766	33917	33902	33906	33744	32869
	300441	173	36372	36391	33943	34062	33489	33510	33516	33443	33509	33490	33532	33454	33446	33548	33655	33655	33651	33654	33642	33648	33648	33699	33759	33539	33782	33813	33808	33843	33847	33847	33837	33814	33906	33988	34060	34067	34064	34064	34075	34076	33896	33775	33923	33920	33937	33786	32922
	E36_ETEC_L3	173	36335	36354	33906	34007	33439	33460	33466	33404	33459	33440	33482	33408	33399	33500	33607	33607	33603	33606	33594	33600	33600	33651	33711	33487	33732	33761	33756	33791	33795	33795	33785	33762	33854	33939	34011	34018	34015	34015	34026	34027	33869	33748	33874	33871	33888	33736	32877
	E810_ETEC_L3	5272	36363	36382	33932	34033	33464	33485	33491	33429	33484	33465	33507	33433	33424	33525	33632	33632	33628	33631	33619	33625	33625	33676	33736	33510	33755	33784	33779	33814	33818	33818	33808	33785	33877	33966	34038	34045	34042	34042	34053	34054	33896	33775	33901	33898	33915	33762	32903
	BCE034_MS14	173	36341	36360	33910	34011	33441	33462	33468	33406	33461	33442	33484	33412	33403	33504	33611	33611	33607	33610	33598	33604	33604	33655	33715	33489	33734	33763	33758	33793	33797	33797	33787	33762	33856	33944	34016	34023	34020	34020	34031	34032	33874	33753	33879	33876	33893	33740	32881
ST448	400639	448	36241	36262	33946	33985	33466	33487	33493	33418	33479	33436	33480	33395	33368	33457	33579	33579	33571	33576	33562	33570	33574	33595	33674	33482	33671	33683	33687	33727	33727	33731	33721	33700	33790	33911	33942	33949	33946	33946	33957	33957	33748	33718	33881	33872	33891	33691	32785
	700486	448	36240	36261	33941	33986	33467	33488	33494	33421	33480	33437	33479	33388	33361	33450	33572	33572	33564	33569	33555	33559	33563	33588	33667	33475	33662	33676	33678	33720	33720	33724	33714	33693	33783	33912	33943	33948	33947	33947	33958	33958	33749	33719	33880	33872	33892	33692	32742
	B7A	94	36105	36126	33829	33854	33393	33414	33420	33340	33416	33378	33422	33422	33409	33416	33444	33444	33436	33441	33427	33435	33439	33399	33542	33339	33563	33566	33469	33590	33590	33594	33584	33561	33653	33693	33726	33733	33730	33730	33741	33741	33531	33511	33660	33652	33660	33658	32743
	E2108_ETEC_L8	94	36119	36140	33841	33864	33405	33426	33432	33352	33428	33390	33434	33436	33423	33430	33458	33456	33450	33455	33441	33449	33453	33413	33556	33352	33576	33579	33482	33603	33603	33607	33597	33574	33666	33705	33738	33745	33742	33742	33753	33753	33543	33523	33672	33664	33672	33667	32752
	E224_ETEC_L8	448	36261	36282	33941	33954	33433	33456	33462	33382	33458	33420	33464	33391	33378	33443	33565	33565	33557	33562	33548	33556	33560	33581	33660	33438	33627	33637	33643	33683	33683	33687	33677	33654	33746	33870	33922	33929	33926	33926	33937	33937	33727	33707	33856	33848	33856	33695	32780
ST453	300014	453	36260	36282	33815	33881	33420	33439	33445	33405	33406	33364	33408	33307	33326	33422	33517	33517	33513	33518	33504	33511	33511	33560	33599	33434	33608	33621	33632	33667	33671	33671	33661	33641	33732	33870	33873	33880	33877	33877	33888	33889	33699	33731	33814	33792	33850	33739	32829
	E659_ETEC_L18	ND	36252	36274	33881	33888	33428	33447	33453	33383	33458	33403	33447	33343	33332	33414	33511	33511	33507	33512	33498	33505	33505	33552	33595	33436	33616	33631	33633	33669	33673	33673	33663	33643	33732	33877	33930	33937	33934	33934	33943	33946	33779	33698	33844	33830	33836	33725	32875
	300082	12313	36334	36356	33937	33952	33493	33512	33518	33453	33521	33467	33511	33418	33404	33487	33584	33584	33580	33585	33571	33578	33578	33625	33664	33499	33679	33694	33697	33732	33736	33736	33726	33706	33797	33935	33968	33975	33972	33972	33983	33984	33775	33779	33905	33905	33909	33796	32953
	400609	12313	36329	36351	33934	33949	33490	33509	33515	33450	33518	33464	33508	33412	33398	33481	33578	33578	33574	33579	33565	33572	33572	33619	33658	33493	33673	33688	33691	33726	33730	33730	33720	33700	33791	33932	33965	33972	33969	33969	33980	33981	33772	33776	33902	33902	33906	33790	32947
	E5085_ETEC_L18	1490	36258	36280	33873	33881	33423	33442	33448	33383	33445	33409	33451	33355	33323	33434	33531	33531	33527	33532	33518	33523	33523	33574	33611	33440	33620	33637	33638	33675	33679	33679	33669	33649	33740	33862	33901	33906	33905	33905	33914	33917	33747	33703	33825	33817	33829	33704	32875
ST188	300494	188	36121	36141	33812	33907	33379	33398	33404	33356	33399	33382	33424	33271	33263	33337	33475	33475	33467	33472	33458	33465	33469	33531	33542	33392	33561	33584	33570	33604	33604	33608	33598	33578	33667	33878	33925	33932	33929	33929	33940	33941	33727	33724	33861	33867	33866	33689	32866
	E24377A	1132	36320	36340	33977	34044	33548	33565	33571	33517	33574	33536	33578	33539	33534	33564	33707	33707	33699	33704	33690	33697	33701	33746	33810	33504	33616	33674	33681	33766	33766	33770	33760	33740	33829	33979	34021	34028	34025	34025	34036	34039	33820	33818	33951	33943	33964	33855	32990
Singleton	600017	12295	36563	36583	34073	34148	33605	33624	33632	33543	33635	33584	33628	33619	33596	33692	33825	33825	33817	33822	33808	33816	33820	33917	33945	33663	33858	33885	33877	33935	33935	33939	33929	33910	33997	34088	34143	34150	34147	34147	34158	34161	33958	33888	34035	34035	34044	33913	33032
ST3	EPEC2_32_73	3	36487	36506	34179	34137	33634	33655	33661	33587	33665	33612	33656	33644	33629	33602	33751	33751	33747	33752	33738	33745	33745	33722	33877	33507	33777	33800	33750	33877	33883	33883	33873	33852	33944	34174	34184	34191	34188	34188	34199	34199	33974	33953	34108	34108	34132	34056	33221
	EPEC2_B171	3	36499	36518	34190	34147	33641	33664	33670	33602	33672	33623	33667	33653	33630	33611	33760	33760	33756	33761	33747	33754	33754	33731	33886	33505	33775	33798	33748	33873	33879	33879	33869	33850	33942	34179	34182	34189	34186	34186	34197	34197	33983	33980	34117	34103	34130	34057	33218
ST517	100373	517	36233	36254	34015	34078	33600	33621	33627	33570	33585	33550	33592	33607	33624	33679	33791	33791	33783	33788	33774	33781	33785	33839	33901	33480	33785	33809	33792	33847	33847	33851	33841	33818	33912	34018	34028	34035	34032	34032	34043	34043	33827	33860	33950	33950	33999	33811	32880
	EPEC11_IAL4993	517	36225	36246	34090	34123	33645	33666	33672	33636	33672	33642	33684	33702	33673	33733	33845	33845	33837	33842	33828	33835	33839	33893	33955	33543	33848	33866	33855	33910	33910	33914	33904	33881	33975	34083	34129	34136	34133	34133	34144	34144	33888	33911	34013	34021	34080	33877	32970
	EPEC11_IAL5164	5241	36244	36265	34111	34193	33703	33724	33730	33666	33715	33678	33718	33766	33747	33816	33928	33928	33920	33925	33911	33918	33922	33975	34038	33581	33882	33903	33893	33950	33950	33954	33944	33921	34015	34091	34127	34132	34131	34131	34142	34142	33975	33965	34050	34052	34063	33931	33061
	600068	162	36231	36252	34044	34061	33581	33602	33608	33550	33610	33568	33608	33615	33600	33641	33753	33753	33745	33750	33736	33739	33743	33801	33865	33416	33718	33745	33726	33783	33783	33787	33777	33754	33848	34002	34041	34046	34045	34045	34056	34056	33811	33815	33934	33930	33980	33794	32877
	IAI1	1128	36252	36273	34045	33968	33576	33597	33603	33545	33605	33563	33605	33551	33534	33577	33690	33690	33682	33687	33673	33679	33683	33731	33800	33436	33684	33710	33693	33748	33748	33752	33742	33719	33813	34014	34053	34060	34057	34057	34068	34068	33823	33825	33948	33942	33993	33771	32830
Singleton	400628	3580	36421	36442	34099	34093	33619	33640	33646	33586	33648	33606	33646	33614	33597	33640	33752	33752	33744	33749	33735	33742	33746	33801	33878	33457	33762	33785	33765	33822	33822	33826	33816	33793	33887	34076	34115	34122	34119	34119	34130	34130	33875	33892	34008	34001	34052	33924	33007
Singleton	200101	469	36357	36378	34072	34083	33657	33678	33684	33611	33677	33633	33677	33630	33613	33691	33768	33768	33760	33765	33751	33758	33762	33825	33885	33614	33858	33866	33856	33912	33912	33916	33908	33881	33975	34140	34176	34183	34180	34180	34191	34194	33990	33997	34120	34122	34139	33976	33070
Singleton	400653	210	36264	36283	34177	34095	33606	33625	33631	33562	33640	33596	33638	33587	33573	33630	33744	33744	33734	33741	33727	33734	33738	33801	33846	33601	33822	33849	33843	33894	33894	33898	33890	33866	33956	34093	34146	34151	34148	34148	34159	34161	33970	33956	34092	34079	34087	33977	33092
Singleton	100014	1325	36200	36220	33943	33987	33482	33501	33509	33398	33510	33450	33494	33476	33460	33544	33653	33653	33645	33648	33636	33643	33647	33704	33749	33430	33638	33665	33662	33722	33722	33726	33716	33693	33783	33841	33879	33884	33881	33881	33892	33894	33688	33679	33809	33809	33831	33838	32927
Singleton	100135	12309	36298	36317	33993	34038	33659	33680	33686	33621	33687	33638	33682	33626	33618	33673	33774	33774	33766	33769	33757	33764	33768	33828	33869	33560	33723	33736	33728	33797	33797	33801	33791	33770	33858	33851	33879	33886	33883	33883	33894	33896	33685	33663	33809	33800	33818	33923	32989
ST13	400795	13	36267	36286	33915	34024	33634	33655	33661	33611	33652	33612	33656	33586	33554	33668	33777	33777	33769	33774	33760	33767	33771	33823	33857	33525	33695	33722	33718	33779	33779	33783	33773	33752	33840	33889	33917	33924	33921	33921	33930	33932	33730	33745	33857	33848	33876	33919	33033
	STEC_DG131_3	13	36286	36305	33935	34043	33655	33678	33686	33612	33685	33632	33676	33619	33613	33685	33794	33794	33786	33791	33777	33784	33788	33840	33875	33549	33719	33746	33742	33802	33803	33807	33797	33776	33864	33911	33951	33958	33955	33955	33966	33966	33767	33760	33889	33880	33904	33970	33074
ST16	11128	16	36526	36546	34201	34199	33658	33677	33683	33613	33667	33634	33676	33671	33623	33762	33877	33877	33869	33874	33860	33865	33869	33930	33951	33669	33891	33916	33905	33961	33963	33967	33959	33936	34022	34200	34215	34222	34219	34219	34230	34230	34064	34037	34170	34154	34163	34086	33248
	11368	21	36377	36397	33893	34063	33091	33110	33116	33089	33087	33062	33104	33556	33582	33559	33740	33740	33732	33737	33723	33730	33734	33786	33808	33579	33755	33771	33791	33836	33836	33840	33832	33809	33897	34073	34084	34091	34088	34088	34099	34099	33930	33962	34038	34034	34062	33996	33120
ST381	E110019	381	36389	36410	33987	34029	33485	33506	33512	33479	33513	33483	33527	33552	33499	33613	33776	33776	33766	33773	33759	33766	33770	33768	33829	33520	33829	33790	33849	33889	33888	33892	33882	33859	33947	34158	34185	34191	34187	34187	34196	34198	34064	33982	34084	34075	34081	33985	33167
	EPEC14_IAL5152	381	36441	36462	34007	34073	33534	33555	33561	33520	33564	33537	33581	33597	33546	33656	33819	33819	33809	33816	33802	33809	33813	33811	33872	33563	33872	33833	33892	33932	33931	33935	33925	33902	33990	34200	34231	34237	34233	34233	34242	34244	34108	34021	34128	34125	34127	34024	33210
	EPEC14_IAL4511	590	36481	36500	33998	34071	33550	33571	33577	33521	33580	33530	33572	33583	33594	33688	33784	33784	33774	33781	33767	33772	33776	33848	33895	33676	33904	33908	33923	33972	33971	33975	33965	33942	34032	34203	34237	34241	34239	34239	34250	34252	34057	34026	34170	34171	34181	34039	33214
ST23	100141	23	36291	36313	34000	34205	33586	33605	33613	33541	33615	33561	33605	33632	33629	33708	33833	33833	33829	33834	33820	33827	33827	33840	33940	33488	33738	33743	33750	33798	33802	33802	33792	33772	33864	34158	34206	34213	34210	34210	34219	34221	34024	34020	34143	34135	34158	34015	33320
	600010	23	36305	36327	34014	34221	33601	33620	33628	33556	33630	33576	33618	33645	33642	33721	33846	33846	33842	33847	33833	33836	33836	33853	33953	33501	33749	33756	33761	33811	33815	33815	33805	33785	33877	34173	34221	34226	34225	34225	34234	34236	34039	34035	34156	34150	34173	34025	33329
	APEC_O78	23	36263	36285	33977	34182	33561	33580	33588	33516	33590	33536	33580	33608	33605	33684	33809	33809	33805	33810	33796	33803	33803	33816	33916	33464	33714	33717	33726	33774	33778	33778	33768	33748	33840	34136	34184	34189	34188	34188	34197	34199	34002	33998	34121	34113	34136	33987	33292
	700023	23	36266	36288	33898	34198	33655	33674	33682	33605	33682	33606	33650	33716	33685	33729	33834	33834	33830	33835	33821	33828	33828	33826	33955	33562	33666	33774	33796	33841	33845	33845	33835	33815	33907	34167	34201	34208	34205	34205	34214	34216	34048	34010	34118	34130	34150	33988	33297
	E85_ETEC_L16	23	36331	36353	34051	34283	33604	33623	33631	33557	33633	33579	33623	33692	33689	33756	33917	33917	33909	33914	33900	33907	33911	33858	34020	33499	33794	33800	33765	33881	33881	33885	33875	33855	33943	34241	34271	34278	34275	34275	34284	34286	34087	34085	34208	34200	34223	34067	33372
	E816_ETEC_L16	410	36286	36308	33987	34194	33574	33593	33601	33529	33603	33549	33593	33630	33627	33699	33832	33832	33824	33829	33815	33822	33826	33829	33931	33476	33724	33734	33738	33792	33792	33796	33786	33766	33854	34153	34198	34205	34202	34202	34211	34213	34016	34012	34135	34127	34150	34002	33307
	600077	410	36313	36335	34036	34253	33628	33647	33655	33588	33648	33631	33673	33680	33669	33763	33892	33892	33888	33893	33879	33882	33882	33893	33995	33569	33811	33827	33829	33881	33885	33885	33875	33855	33947	34200	34257	34262	34261	34261	34270	34272	34058	34044	34163	34167	34185	34038	33370
	700167	410	36312	36334	34033	34248	33625	33644	33652	33585	33645	33628	33670	33677	33666	33760	33889	33889	33885	33890	33876	33879	33879	33890	33992	33566	33808	33824	33826	33878	33882	33882	33872	33852	33944	34197	34254	34259	34258	34258	34267	34269	34055	34041	34160	34164	34182	34035	33365
	TW14425	23	36272	36294	33894	34229	33573	33592	33600	33533	33593	33576	33620	33631	33626	33662	33851	33851	33847	33852	33838	33845	33845	33843	33972	33519	33698	33756	33787	33860	33864	33864	33854	33834	33926	34193	34232	34239	34236	34236	34245	34247	34043	34031	34162	34164	34182	34004	33338
	throopD	5392	36361	36381	34073	34292	33667	33686	33694	33595	33674	33622	33666	33704	33725	33796	33925	33925	33921	33926	33912	33919	33919	33926	34035	33609	33853	33867	33871	33921	33925	33925	33915	33895	33987	34237	34277	34284	34281	34281	34292	34292	34140	34100	34192	34194	34234	34097	33392
	300089	88	36218	36239	33929	34232	33543	33562	33570	33509	33576	33524	33568	33561	33548	33678	33791	33791	33787	33792	33778	33785	33785	33787	33886	33531	33753	33752	33762	33799	33803	33803	33793	33772	33863	34144	34177	34184	34181	34181	34190	34192	33989	33985	34108	34096	34129	33989	33278
	789	88	36195	36216	34093	34213	33747	33766	33774	33740	33760	33750	33794	33780	33754	33721	33785	33785	33781	33786	33772	33779	33779	33764	33866	33350	33771	33762	33811	33829	33833	33833	33823	33802	33893	34120	34159	34166	34163	34163	34174	34174	34040	33988	34092	34097	34085	34009	33351
	700487	88	36384	36406	33902	34420	33676	33695	33703	33675	33681	33651	33695	33798	33843	33770	33971	33971	33967	33972	33958	33965	33965	33953	34084	33717	33815	33917	33929	33999	34003	34003	33993	33972	34063	34379	34402	34409	34406	34406	34417	34417	34245	34271	34346	34342	34381	34150	33429
ST423	200104	7420	36358	36379	33736	34221	33468	33487	33495	33428	33495	33446	33490	33631	33600	33621	33786	33786	33778	33783	33769	33776	33780	33799	33912	33545	33661	33750	33753	33826	33826	33830	33820	33800	33887	34139	34169	34176	34173	34173	34182	34184	33992	33983	34119	34111	34131	34080	33354
	700481	12289	35980	36001	34696	34405	34439	34458	34466	34426	34464	34410	34452	33998	33989	33928	33946	33946	33942	33947	33933	33940	33940	33971	34075	33835	33834	33795	33896	33954	33958	33958	33948	33928	34019	34330	34377	34384	34381	34381	34392	34392	34297	34198	34250	34256	34271	34206	33417
	Jurua_18_11	423	36328	36349	33987	34151	33706	33725	33733	33658	33735	33681	33725	33496	33491	33572	33699	33699	33695	33700	33686	33693	33693	33723	33811	33471	33643	33650	33669	33697	33701	33701	33691	33671	33760	34036	34086	34093	34090	34090	34099	34101	33892	33882	34019	34021	34036	33992	33205
ST977	700005	5024	35693	35715	34861	34305	34559	34580	34588	34545	34584	34532	34570	33920	33884	33867	33943	33942	33937	33944	33930	33935	33935	33954	34062	34175	34035	34076	34079	34168	34171	34171	34163	34141	34228	34244	34275	34280	34279	34279	34288	34290	34183	34134	34181	34181	34204	34263	33468
	700462	977	35840	35862	34775	34235	34491	34512	34520	34484	34518	34496	34534	33849	33827	33789	33865	33865	33859	33866	33852	33855	33855	33876	33984	34112	33970	34013	34016	34105	34108	34108	34100	34078	34165	34158	34199	34204	34203	34203	34212	34214	34063	34016	34117	34119	34128	34174	33406
	700463	977	35840	35862	34775	34235	34491	34512	34520	34484	34518	34496	34534	33849	33827	33789	33865	33865	33859	33866	33852	33855	33855	33876	33984	34112	33970	34013	34016	34105	34108	34108	34100	34078	34165	34158	34199	34204	34203	34203	34212	34214	34063	34016	34117	34119	34128	34174	33406
ST120	401417	120	36593	36612	34437	34149	34186	34204	34210	34181	34216	34183	34227	33861	33829	33856	33934	33934	33924	33931	33917	33925	33929	33853	34061	33756	34040	33983	33990	34084	34083	34087	34077	34056	34142	34389	34384	34389	34386	34386	34397	34398	34241	34267	34341	34337	34351	34295	33529
	700017	120	36593	36612	34439	34148	34186	34204	34210	34181	34216	34185	34229	33862	33830	33857	33935	33935	33925	33932	33918	33926	33930	33854	34062	33757	34041	33984	33991	34085	34084	34088	34078	34057	34143	34387	34382	34387	34384	34384	34395	34396	34241	34267	34341	34333	34349	34294	33528
Singleton	Sb3083_94	1129	38112	38133	35607	35797	35320	35333	35343	35268	35335	35285	35329	35249	35234	35348	35459	35459	35453	35460	35446	35451	35451	35484	35549	35285	35465	35499	35480	35562	35565	35565	35555	35533	35625	35768	35769	35776	35772	35772	35782	35786	35587	35592	35724	35719	35743	35675	34961
Singleton	Ss046	152	37358	37382	34841	34872	34481	34498	34507	34430	34510	34458	34500	34450	34450	34545	34669	34669	34659	34664	34650	34658	34662	34661	34752	34437	34631	34663	34622	34710	34709	34715	34707	34687	34768	34886	34918	34920	34920	34920	34931	34931	34764	34766	34865	34861	34866	34872	34184
Singleton	Sf2457T	245	38158	38176	35629	35684	35570	35588	35594	35597	35571	35556	35597	35406	35413	35433	35525	35525	35519	35526	35512	35517	35517	35528	35578	35245	35491	35471	35538	35545	35548	35550	35540	35519	35608	35715	35735	35743	35739	35739	35750	35750	35659	35642	35690	35692	35692	35613	35090
Singleton	100029	12307	36369	36394	33987	34479	33843	33862	33873	33797	33870	33830	33874	33917	33903	33971	34100	34100	34090	34097	34083	34090	34094	34074	34138	33879	34104	34120	34151	34181	34181	34185	34177	34155	34241	34294	34304	34311	34308	34308	34315	34320	34186	34094	34215	34190	34223	34195	33671
ST398	100419	10153	36528	36552	34186	34553	34062	34077	34087	34042	34083	34059	34103	33980	33966	33962	34107	34107	34097	34104	34090	34095	34099	34128	34177	34075	34212	34245	34254	34290	34290	34294	34286	34264	34353	34390	34431	34435	34435	34435	34442	34448	34329	34247	34345	34338	34338	34343	33883
	E856_ETEC_L9	398	36671	36697	34319	34697	34214	34229	34239	34159	34223	34190	34232	34121	34057	34113	34256	34256	34246	34253	34239	34244	34248	34284	34340	34225	34352	34384	34404	34447	34447	34451	34441	34421	34508	34547	34558	34565	34562	34562	34569	34575	34453	34340	34468	34451	34463	34456	33988
	400783	398	36289	36315	34401	34352	34204	34219	34229	34155	34232	34182	34226	33919	33890	33849	33940	33940	33930	33937	33923	33928	33932	33921	33990	33008	34037	34020	34073	34110	34110	34114	34106	34084	34174	34202	34235	34242	34239	34239	34246	34252	34130	34033	34145	34136	34142	34197	33716
	E943_ETEC_L9	1497	36567	36588	34169	34560	34007	34024	34034	33965	34034	33994	34038	33948	33921	33886	34073	34073	34063	34070	34056	34061	34065	34092	34177	34047	34127	34205	34227	34273	34273	34277	34269	34247	34337	34395	34416	34423	34420	34420	34427	34433	34299	34206	34314	34287	34321	34363	33884
ST46	200054	1421	36438	36462	34044	34482	33926	33942	33953	33902	33957	33925	33969	33902	33894	33943	34033	34033	34025	34030	34016	34021	34025	34062	34160	33949	34112	34200	34204	34262	34262	34266	34258	34236	34323	34303	34333	34341	34337	34337	34344	34350	34174	34118	34257	34248	34251	34292	33877
	600074	1421	36525	36549	34185	34610	33897	33911	33922	33893	33928	33892	33936	34054	34028	33985	34174	34174	34164	34171	34157	34160	34164	34201	34299	34042	34184	34308	34326	34407	34407	34411	34403	34381	34469	34454	34489	34495	34493	34493	34500	34506	34336	34294	34409	34402	34417	34452	34014
	300081	1421	36451	36475	34158	34513	34031	34048	34058	33998	34058	34020	34064	33983	33974	34037	34127	34127	34119	34124	34110	34116	34120	34124	34224	34042	34203	34295	34297	34355	34355	34359	34349	34329	34414	34301	34329	34337	34333	34333	34340	34345	34179	34135	34233	34218	34247	34356	33909
	400659	46	36436	36462	34104	34486	33929	33945	33956	33894	33958	33926	33970	33908	33911	33960	34049	34049	34041	34046	34032	34037	34041	34078	34166	33975	34134	34226	34230	34288	34288	34290	34284	34262	34349	34322	34352	34360	34356	34356	34363	34369	34222	34160	34276	34267	34270	34307	33873
	600045	46	36539	36565	34242	34618	34065	34081	34092	34058	34092	34056	34098	34035	33996	34087	34176	34176	34168	34173	34159	34160	34164	34202	34293	34079	34235	34330	34332	34392	34392	34394	34388	34366	34453	34421	34455	34461	34459	34459	34466	34472	34331	34287	34383	34372	34382	34382	33950
	E2367_ETEC_L21	46	36454	36480	34133	34509	33955	33971	33982	33930	33988	33956	34000	33938	33941	33988	34078	34078	34070	34075	34061	34066	34070	34106	34194	34002	34161	34253	34257	34315	34315	34317	34311	34289	34376	34348	34380	34388	34384	34384	34391	34397	34250	34194	34304	34295	34298	34306	33902
	700031	46	36502	36526	34116	34507	33899	33915	33924	33870	33928	33896	33940	33952	33955	34004	34094	34094	34086	34091	34077	34082	34086	34113	34198	33973	34136	34224	34228	34286	34286	34290	34282	34260	34347	34291	34321	34329	34325	34325	34332	34338	34191	34135	34245	34236	34239	34289	33863
	HS	46	36306	36333	34017	34324	33727	33744	33754	33702	33758	33728	33772	33754	33759	33815	33906	33906	33898	33903	33889	33894	33898	33966	34020	33786	33976	33985	33982	34036	34034	34038	34030	34010	34098	34075	34115	34123	34119	34119	34126	34132	33987	33931	34041	34030	34036	34058	33472
	E1564_ETEC_L21	609	36423	36450	34231	34543	34175	34192	34202	34151	34205	34174	34218	33967	33964	33986	34053	34053	34045	34050	34036	34041	34045	34072	34171	33888	34147	34185	34180	34270	34270	34274	34266	34244	34332	34340	34355	34363	34359	34359	34366	34372	34223	34167	34279	34270	34273	34325	33853
	600009	1139	36422	36447	34008	34503	33937	33954	33964	33873	33960	33917	33959	33895	33879	33848	34040	34040	34032	34037	34023	34026	34030	34075	34146	34008	34102	34154	34174	34216	34216	34220	34212	34190	34278	34316	34357	34363	34361	34361	34368	34374	34238	34154	34263	34261	34277	34242	33792
ST2325	700460	2325	36552	36571	34060	34474	33976	33991	34002	33917	33997	33934	33978	33852	33832	33814	33975	33975	33965	33972	33958	33965	33969	34002	34084	34046	34113	34183	34185	34240	34239	34243	34233	34213	34304	34299	34308	34316	34312	34312	34319	34323	34120	34121	34221	34224	34245	34153	33688
	ATCC_8739	3021	36310	36329	33878	34256	33774	33793	33804	33727	33809	33759	33803	33663	33636	33617	33778	33778	33768	33775	33761	33768	33772	33805	33873	33830	33897	33967	33969	34024	34023	34027	34019	33997	34088	34010	34057	34065	34061	34061	34068	34072	33923	33845	33950	33947	33972	33927	33461
ST2368	E1285_ETEC_L10	2368	36439	36460	34532	34445	34110	34129	34137	34048	34140	34063	34107	34006	33978	34017	34097	34097	34087	34094	34080	34086	34090	34046	34185	33887	34170	34113	34125	34212	34210	34214	34206	34186	34276	34484	34488	34495	34492	34492	34501	34505	34364	34298	34401	34404	34413	34368	33886
	E945_ETEC_L10	2368	36435	36456	34530	34443	34108	34127	34135	34046	34138	34061	34105	34002	33974	34013	34093	34093	34083	34090	34076	34082	34086	34042	34181	33883	34166	34109	34121	34208	34206	34210	34202	34182	34272	34480	34484	34491	34488	34488	34497	34501	34360	34294	34397	34400	34409	34366	33884
ST3075	100160	3075	36502	36527	34229	34703	33964	33983	33989	33918	33987	33936	33978	34094	34052	34019	34244	34244	34234	34241	34227	34234	34238	34181	34327	34168	34283	34364	34344	34450	34447	34451	34443	34423	34509	34487	34513	34521	34517	34517	34526	34531	34378	34316	34398	34387	34420	34371	33871
	200100	3075	36684	36707	34402	34877	34140	34159	34165	34094	34163	34112	34156	34268	34226	34195	34414	34414	34408	34415	34401	34408	34408	34355	34502	34346	34457	34542	34524	34624	34625	34625	34617	34597	34687	34671	34695	34703	34699	34699	34708	34713	34560	34496	34578	34567	34600	34553	34053
	500029	6784	36617	36640	34348	34829	34091	34110	34116	34045	34114	34063	34105	34209	34167	34134	34355	34355	34349	34356	34342	34345	34345	34296	34442	34285	34396	34479	34461	34565	34566	34566	34558	34538	34628	34616	34642	34646	34646	34646	34655	34660	34507	34445	34525	34516	34549	34501	33999
	700445	3075	36612	36635	34339	34816	34083	34102	34108	34037	34106	34055	34097	34203	34161	34128	34353	34353	34343	34350	34336	34341	34345	34290	34436	34279	34394	34475	34455	34561	34558	34562	34554	34536	34622	34611	34637	34643	34641	34641	34650	34655	34502	34440	34520	34511	34544	34487	33985
ST361	300542	361	36374	36401	34011	34374	33587	33606	33614	33577	33619	33586	33630	33874	33845	33830	33995	33995	33991	33996	33982	33989	33989	34028	34124	33887	33976	34098	34128	34147	34150	34150	34140	34120	34209	34236	34282	34290	34286	34286	34297	34299	34176	34057	34134	34126	34144	34127	33630
	400631	1294	36360	36387	33895	34385	33395	33414	33422	33385	33427	33394	33438	33833	33804	33804	34021	34021	34013	34018	34004	34011	34015	33987	34143	33789	34036	34088	34058	34186	34185	34189	34179	34159	34244	34263	34284	34290	34288	34288	34299	34301	34178	34059	34136	34128	34146	34110	33613
ST540	500122	540	36388	36411	34133	34426	33922	33941	33949	33885	33915	33827	33871	33981	34018	33893	34082	34082	34074	34079	34065	34074	34078	34069	34163	34057	34071	34140	34185	34211	34210	34214	34206	34182	34269	34180	34173	34181	34177	34177	34186	34190	34018	34003	34056	34063	34112	34154	33664
	500129	540	36388	36411	34133	34426	33922	33941	33949	33885	33915	33827	33871	33981	34018	33893	34082	34082	34074	34079	34065	34074	34078	34069	34163	34057	34071	34140	34185	34211	34210	34214	34206	34182	34269	34180	34173	34181	34177	34177	34186	34190	34018	34003	34056	34063	34112	34154	33664
	700466	540	36400	36423	33961	34443	33935	33954	33962	33898	33930	33840	33884	33880	33917	33973	34060	34060	34052	34057	34043	34052	34056	34066	34182	34027	34093	34183	34188	34246	34245	34249	34241	34217	34304	34153	34158	34166	34162	34162	34171	34175	34003	33988	34041	34050	34097	34156	33664
	E1556_ETEC_L12	ND	36260	36285	34053	34347	33836	33855	33863	33812	33833	33817	33861	33853	33877	33750	33941	33941	33933	33938	33924	33933	33937	33926	34020	33915	33931	33998	34043	34069	34068	34072	34064	34040	34125	34109	34150	34158	34154	34154	34161	34167	33951	34015	34147	34134	34147	34044	33605
	E330_ETEC_L12	731	36274	36299	34063	34357	33848	33867	33875	33824	33845	33829	33873	33863	33887	33760	33951	33951	33943	33948	33934	33943	33947	33936	34030	33925	33941	34008	34053	34079	34078	34082	34074	34050	34135	34122	34163	34171	34167	34167	34174	34180	33964	34028	34160	34147	34160	34055	33616
	700497	12299	36631	36656	34438	34614	34132	34151	34157	34092	34160	34129	34173	34202	34192	34072	34263	34263	34253	34260	34246	34255	34259	34250	34342	34292	34304	34371	34416	34442	34441	34445	34437	34413	34500	34467	34492	34500	34496	34496	34505	34509	34345	34199	34345	34334	34338	34345	33907
Singleton	53638	6	36215	36237	33921	34270	33673	33692	33700	33678	33692	33670	33714	33841	33790	33784	33998	33998	33988	33995	33981	33988	33992	34009	34113	33862	33976	34054	34096	34133	34132	34136	34128	34106	34196	34106	34145	34152	34149	34149	34160	34162	34037	33980	34060	34055	34060	34115	33622
ST93	100055	93	36217	36232	34059	34417	33785	33802	33812	33755	33786	33782	33826	33944	33954	33956	34029	34029	34019	34026	34012	34018	34022	34039	34114	33745	34104	34099	34146	34178	34178	34182	34174	34152	34239	34255	34244	34251	34248	34248	34255	34261	34181	34067	34170	34173	34131	34144	33661
	300491	93	36218	36233	34061	34418	33786	33803	33813	33756	33787	33783	33827	33946	33956	33958	34031	34031	34021	34028	34014	34020	34024	34041	34116	33747	34106	34101	34148	34180	34180	34184	34176	34154	34241	34256	34245	34252	34249	34249	34256	34262	34182	34068	34171	34174	34132	34146	33663
	BL21	93	36202	36217	34028	34348	33735	33752	33762	33705	33736	33732	33776	33905	33918	33917	33990	33990	33980	33987	33973	33979	33983	34000	34078	33711	34070	34067	34112	34144	34144	34148	34140	34118	34205	34231	34227	34234	34231	34231	34240	34243	34133	34060	34163	34166	34125	34108	33625
	200051	93	36190	36205	34191	34415	33896	33911	33923	33866	33897	33893	33937	33960	33968	33925	34020	34020	34014	34021	34007	34013	34013	34040	34114	33757	34102	34090	34163	34188	34192	34192	34184	34162	34253	34249	34240	34247	34244	34244	34251	34257	34177	34063	34166	34169	34128	34124	33639
	100341	484	36191	36206	33950	34472	33334	33351	33361	33304	33333	33331	33373	33833	33843	33806	34054	34054	34050	34055	34041	34045	34045	34026	34158	33945	34118	34134	34133	34234	34238	34238	34230	34208	34299	34242	34224	34229	34228	34228	34235	34241	34161	34047	34148	34153	34112	34143	33658
	300490	12315	36152	36167	33904	34418	33479	33496	33506	33458	33488	33475	33519	33824	33816	33823	34033	34033	34023	34030	34016	34022	34026	33991	34121	33946	34092	34126	34111	34201	34201	34205	34197	34175	34262	34231	34215	34222	34219	34219	34226	34232	34143	34044	34132	34132	34117	34128	33635
	500027	93	36222	36240	33912	34378	33471	33488	33498	33443	33484	33464	33508	33780	33815	33752	33953	33953	33943	33950	33936	33942	33946	34002	34069	33906	33975	34057	34067	34131	34131	34135	34127	34105	34192	34194	34226	34233	34230	34230	34239	34243	34092	34061	34126	34119	34145	34155	33610
	600027	93	36206	36224	33896	34360	33451	33468	33478	33423	33464	33444	33488	33762	33797	33734	33935	33935	33925	33932	33918	33924	33928	33984	34051	33888	33957	34039	34049	34113	34113	34117	34109	34087	34174	34174	34206	34213	34210	34210	34219	34223	34072	34041	34106	34099	34125	34137	33592
Singleton	400647	2705	36387	36404	34059	34401	33251	33270	33276	33192	33270	33230	33274	33924	33924	33884	34137	34137	34125	34134	34120	34128	34132	34071	34238	34084	34246	34268	34256	34359	34358	34362	34352	34332	34416	34260	34278	34285	34282	34282	34287	34296	34177	34082	34197	34182	34195	34258	33694
Singleton	600042	3525	36250	36268	33983	34296	33777	33796	33802	33770	33786	33772	33816	33811	33759	33769	33930	33930	33918	33927	33913	33921	33925	33946	34048	33945	33988	34085	34084	34148	34147	34151	34141	34121	34206	34086	34127	34134	34131	34131	34140	34145	34021	33904	33994	33991	34009	34086	33592
ST746	100059	746	36379	36404	34098	34367	33412	33433	33441	33332	33441	33382	33427	33824	33813	33824	33968	33968	33956	33965	33951	33956	33960	33888	34021	33718	33949	33954	33952	34040	34039	34043	34035	34013	34098	34096	34124	34130	34128	34128	34139	34141	33960	33972	34076	34075	34099	34113	33565
	MEX-1	746	36382	36407	34099	34368	33413	33434	33442	33333	33442	33383	33428	33827	33816	33827	33971	33971	33959	33968	33954	33959	33963	33891	34024	33721	33952	33957	33955	34043	34042	34046	34038	34016	34101	34099	34127	34133	34131	34131	34142	34144	33963	33975	34079	34078	34102	34116	33568
	300198	746	36384	36409	34101	34372	33415	33436	33444	33335	33444	33385	33430	33829	33818	33829	33973	33973	33961	33970	33956	33961	33965	33893	34026	33723	33954	33959	33957	34045	34044	34048	34040	34018	34103	34099	34127	34133	34131	34131	34142	34144	33963	33975	34079	34078	34102	34118	33570
	MEX-7	6082	36385	36410	34099	34363	33448	33469	33477	33368	33477	33418	33463	33822	33811	33808	33954	33954	33942	33951	33937	33942	33946	33922	34017	33751	33949	33957	33985	34035	34034	34038	34030	34008	34093	34098	34132	34138	34136	34136	34147	34149	33968	33980	34084	34083	34107	34112	33564
Singleton	E1057_ETEC_L11	5379	36526	36546	34283	34356	33856	33875	33883	33845	33842	33820	33864	33811	33851	33862	33939	33939	33933	33940	33926	33933	33933	33904	34050	33742	33996	33998	33995	34092	34095	34095	34087	34065	34155	34054	34056	34063	34060	34060	34071	34071	33953	33906	33966	33970	33998	34155	33684
ST757	100102	757	36586	36605	33923	34464	33725	33744	33752	33666	33731	33701	33745	33950	33937	34007	34105	34105	34095	34102	34088	34093	34097	34079	34191	33888	34105	34121	34181	34234	34233	34237	34229	34207	34292	34271	34289	34294	34293	34293	34302	34306	34189	34098	34216	34216	34206	34295	33851
	500003	757	36613	36632	33929	34481	33715	33734	33742	33656	33721	33691	33735	33931	33918	33975	34128	34128	34118	34125	34111	34118	34122	34135	34223	33996	34147	34194	34206	34260	34259	34263	34255	34233	34318	34294	34310	34317	34314	34314	34323	34327	34210	34119	34237	34237	34227	34310	33866
	500022	757	36613	36632	33929	34481	33715	33734	33742	33656	33721	33691	33735	33931	33918	33975	34128	34128	34118	34125	34111	34118	34122	34135	34223	33996	34147	34194	34206	34260	34259	34263	34255	34233	34318	34294	34310	34317	34314	34314	34323	34327	34210	34119	34237	34237	34227	34310	33866
	500037	757	36613	36632	33929	34481	33715	33734	33742	33656	33721	33691	33735	33931	33918	33975	34128	34128	34118	34125	34111	34118	34122	34135	34223	33996	34147	34194	34206	34260	34259	34263	34255	34233	34318	34294	34310	34317	34314	34314	34323	34327	34210	34119	34237	34237	34227	34310	33866
	500005	757	36613	36632	33929	34481	33715	33734	33742	33656	33721	33691	33735	33931	33918	33975	34128	34128	34118	34125	34111	34118	34122	34135	34223	33996	34147	34194	34206	34260	34259	34263	34255	34233	34318	34294	34310	34317	34314	34314	34323	34327	34210	34119	34237	34237	34227	34310	33866
	700444	757	36609	36628	33926	34479	33715	33734	33742	33656	33721	33691	33735	33931	33918	33975	34128	34128	34118	34125	34111	34118	34122	34135	34223	33995	34146	34193	34205	34259	34258	34262	34254	34232	34317	34291	34309	34316	34313	34313	34322	34326	34209	34118	34236	34236	34226	34306	33862
	600029	1602	36520	36539	33970	34466	33471	33490	33498	33412	33479	33447	33491	33888	33875	33905	34067	34067	34057	34064	34050	34057	34061	34016	34161	33874	34109	34141	34100	34215	34214	34218	34210	34188	34274	34223	34244	34249	34248	34248	34257	34261	34144	34053	34170	34169	34161	34269	33823
	600083	1602	36531	36550	33973	34470	33478	33497	33505	33419	33486	33454	33496	33894	33881	33911	34073	34073	34063	34070	34056	34061	34065	34022	34167	33882	34115	34151	34106	34223	34222	34226	34218	34196	34282	34228	34249	34254	34253	34253	34262	34266	34149	34058	34173	34174	34166	34273	33825
	700450	1602	36540	36559	33992	34485	33493	33512	33520	33434	33501	33469	33511	33906	33893	33923	34085	34085	34075	34082	34068	34073	34077	34034	34179	33893	34126	34162	34117	34234	34233	34237	34229	34207	34293	34242	34263	34268	34267	34267	34276	34280	34163	34072	34188	34188	34180	34285	33837
	500012	7027	36311	36328	33810	34062	33404	33423	33431	33345	33410	33380	33422	33576	33561	33651	33787	33787	33777	33784	33770	33775	33779	33779	33876	33608	33801	33786	33851	33873	33872	33876	33868	33846	33930	33841	33847	33851	33851	33851	33860	33864	33747	33656	33772	33772	33764	34015	33365
	500013	7027	36312	36329	33811	34063	33405	33424	33432	33346	33411	33381	33423	33577	33562	33652	33788	33788	33778	33785	33771	33776	33780	33780	33877	33609	33802	33787	33852	33874	33873	33877	33869	33847	33931	33842	33848	33852	33852	33852	33861	33865	33748	33657	33773	33773	33765	34016	33366
	600055	8308	36448	36465	33951	34209	33547	33566	33574	33488	33553	33523	33565	33722	33707	33797	33933	33933	33923	33930	33916	33921	33925	33925	34022	33750	33944	33927	33994	34016	34015	34019	34011	33989	34074	33974	33980	33982	33982	33982	33993	33997	33880	33789	33905	33905	33897	34155	33505
	500138	12287	36507	36524	33977	34463	33519	33538	33546	33512	33540	33518	33560	33942	33898	33936	34094	34094	34088	34095	34081	34084	34084	34049	34196	33891	34121	34162	34116	34230	34233	34233	34225	34203	34292	34184	34204	34208	34208	34208	34217	34219	34097	34040	34143	34143	34131	34279	33833
ST206	300486	206	36270	36287	33567	34144	33366	33385	33393	33311	33395	33344	33388	33685	33660	33654	33812	33812	33804	33813	33799	33806	33806	33824	33897	33739	33788	33855	33893	33921	33925	33925	33917	33895	33987	34018	34055	34061	34059	34059	34068	34073	33945	33773	33880	33875	33890	33976	33495
	EPEC5_103338	ND	36331	36348	33598	34197	33402	33421	33429	33352	33423	33379	33423	33732	33719	33698	33881	33881	33875	33882	33868	33875	33875	33855	33973	33784	33838	33917	33925	34005	34009	34009	34001	33979	34071	34063	34061	34069	34065	34065	34074	34079	33962	33793	33897	33886	33896	34013	33525
	600014	206	36319	36336	33627	34201	33426	33445	33453	33357	33447	33405	33449	33728	33720	33705	33862	33862	33854	33863	33849	33856	33856	33876	33947	33798	33848	33913	33950	33978	33982	33982	33974	33952	34044	34082	34124	34130	34128	34128	34137	34142	34024	33859	33950	33949	33959	34050	33560
	600078	206	36321	36338	33629	34203	33428	33447	33455	33359	33449	33407	33451	33730	33722	33707	33864	33864	33856	33865	33851	33858	33858	33878	33949	33800	33850	33915	33952	33980	33984	33984	33976	33954	34046	34084	34126	34132	34130	34130	34139	34144	34026	33861	33952	33951	33961	34052	33562
	600085	12293	36305	36322	33614	34187	33410	33429	33437	33355	33439	33388	33432	33730	33705	33699	33861	33861	33849	33858	33844	33851	33855	33869	33942	33782	33836	33899	33937	33969	33969	33973	33965	33943	34031	34062	34099	34105	34103	34103	34112	34117	33989	33817	33924	33919	33934	34018	33537
	600001	206	36227	36244	33525	34102	33322	33341	33349	33272	33343	33293	33335	33624	33617	33603	33765	33765	33753	33762	33748	33753	33757	33773	33848	33689	33741	33806	33842	33876	33876	33880	33872	33850	33938	33957	33997	34001	34001	34001	34012	34015	33875	33757	33866	33859	33877	33916	33409
	MEX-12	7025	36220	36237	33520	34141	33290	33309	33317	33236	33307	33259	33303	33636	33617	33612	33816	33816	33804	33813	33799	33806	33810	33769	33909	33675	33746	33862	33831	33941	33941	33945	33937	33915	34003	34014	34011	34017	34015	34015	34026	34029	33875	33786	33892	33871	33907	33931	33414
	EPEC5_401140	1788	36293	36310	33569	34159	33312	33331	33339	33259	33325	33285	33329	33652	33595	33611	33822	33822	33812	33819	33805	33812	33816	33761	33900	33657	33769	33832	33833	33934	33934	33938	33930	33908	33993	33964	33989	33995	33993	33993	34004	34007	33843	33835	33956	33939	33948	33948	33463
Singleton	203449	5386	36501	36522	33833	34519	33718	33737	33745	33672	33745	33703	33747	34007	33989	34006	34157	34157	34145	34154	34140	34148	34152	34190	34271	34025	34075	34098	34187	34228	34227	34231	34223	34201	34285	34358	34401	34407	34405	34405	34414	34418	34293	34199	34312	34285	34318	34322	33774
ST542	600016	542	36507	36524	34073	34511	33619	33638	33646	33610	33632	33594	33638	34029	33943	34074	34177	34177	34165	34174	34160	34168	34172	34198	34296	34027	34229	34207	34275	34331	34330	34334	34326	34304	34387	34306	34323	34330	34327	34327	34338	34340	34184	34173	34259	34242	34269	34278	33810
	600028	12294	36593	36608	34146	34548	33654	33673	33681	33640	33683	33636	33680	34077	34067	34127	34230	34230	34218	34227	34213	34221	34225	34251	34349	34069	34269	34249	34317	34373	34372	34376	34368	34346	34424	34337	34382	34389	34386	34386	34397	34399	34240	34206	34281	34268	34317	34343	33825
Singleton	400784	12324	36355	36374	33681	34202	33383	33402	33410	33343	33408	33371	33416	33697	33694	33707	33853	33853	33841	33850	33836	33844	33848	33865	33963	33849	33966	34008	34003	34053	34050	34056	34048	34026	34109	34012	34066	34073	34070	34070	34081	34081	33900	33841	33925	33932	33963	34005	33517
ST226	100305	226	36308	36330	33961	34283	33490	33509	33517	33469	33509	33492	33536	33857	33861	33876	33903	33903	33897	33904	33890	33897	33897	33853	33991	33904	34075	34089	33986	34104	34107	34107	34099	34077	34165	33980	34016	34022	34020	34020	34029	34033	33914	33835	33923	33924	33923	34182	33685
	300439	226	36335	36357	33888	34344	33411	33430	33438	33379	33426	33389	33433	33804	33746	33776	33976	33976	33966	33973	33959	33966	33970	33927	34065	33870	33972	34078	34040	34167	34166	34170	34162	34138	34226	34109	34125	34131	34129	34129	34140	34142	33986	33954	34070	34053	34086	34162	33637
	E167_ETEC_L11	5460	36262	36284	33805	34252	33334	33353	33361	33270	33359	33300	33344	33743	33709	33696	33869	33869	33863	33870	33856	33863	33863	33862	33968	33803	33886	33995	33974	34065	34068	34068	34060	34038	34128	34034	34063	34069	34067	34067	34078	34080	33885	33870	34002	33995	34024	34096	33586
Singleton	700013	1178	36319	36340	33794	34324	33494	33513	33521	33464	33519	33473	33517	33843	33830	33823	33983	33983	33977	33984	33970	33973	33973	34005	34050	33878	33976	34097	34074	34138	34142	34142	34134	34112	34204	34230	34271	34277	34275	34275	34286	34288	34124	34048	34126	34123	34162	34126	33639
ST165	700448	165	36559	36579	33853	34591	33657	33674	33682	33624	33670	33628	33672	34070	34047	34068	34263	34263	34257	34264	34250	34254	34254	34220	34336	34112	34298	34346	34300	34417	34421	34421	34413	34391	34483	34431	34425	34431	34429	34429	34440	34442	34307	34223	34309	34282	34325	34350	33865
	EPEC15_102366	301	37488	37508	35037	35575	34632	34649	34657	34556	34648	34598	34642	35085	35062	35097	35249	35249	35241	35250	35236	35240	35240	35223	35339	35144	35333	35343	35294	35417	35420	35420	35412	35390	35482	35427	35457	35464	35461	35461	35472	35474	35304	35295	35392	35383	35411	35386	34925
	EPEC15_503537	382	36393	36413	33851	34462	33702	33719	33725	33684	33732	33676	33718	34024	33996	33980	34154	34154	34144	34151	34137	34139	34143	34157	34237	33882	34080	34173	34164	34260	34260	34264	34256	34234	34322	34263	34305	34309	34309	34309	34320	34322	34184	34108	34195	34188	34229	34219	33746
	E1525_ETEC_L13	750	36466	36486	33719	34416	33524	33543	33549	33486	33547	33504	33548	33905	33910	33890	34046	34046	34036	34043	34029	34035	34039	34081	34136	33989	34078	34168	34176	34240	34240	34244	34236	34214	34298	34280	34315	34321	34319	34319	34330	34330	34193	34107	34195	34206	34207	34172	33710
	E628_ETEC_L13	165	36576	36596	33726	34413	33537	33556	33562	33499	33560	33517	33559	33918	33923	33903	34055	34055	34049	34056	34042	34048	34048	34080	34149	34031	34115	34210	34218	34278	34282	34282	34274	34252	34344	34273	34308	34314	34312	34312	34323	34323	34186	34100	34188	34199	34200	34157	33695
	UMNK88	100	36405	36425	33636	34396	33460	33479	33485	33411	33475	33424	33468	33858	33857	33840	34021	34021	34011	34018	34004	34010	34014	33990	34107	33896	33984	34125	34112	34202	34202	34206	34198	34176	34264	34266	34291	34297	34295	34295	34304	34308	34088	34133	34223	34226	34255	34111	33650
ST10	100167	43	36400	36419	33857	34329	33457	33478	33485	33442	33487	33451	33496	33680	33627	33650	33774	33774	33764	33771	33757	33765	33769	33860	33940	33778	33879	33977	33964	34027	34027	34031	34023	34001	34087	34176	34238	34244	34242	34242	34253	34254	34012	34106	34201	34200	34206	34031	33585
	100312	43	36401	36420	33858	34330	33458	33479	33486	33443	33488	33452	33497	33681	33628	33651	33775	33775	33765	33772	33758	33766	33770	33861	33941	33779	33880	33978	33965	34028	34028	34032	34024	34002	34088	34177	34239	34245	34243	34243	34254	34255	34013	34107	34202	34201	34207	34032	33586
	200112	43	35913	35934	34570	33989	34239	34258	34267	34159	34266	34207	34248	33701	33678	33652	33729	33729	33723	33730	33716	33720	33720	33727	33830	33861	33642	33716	33690	33782	33786	33786	33776	33756	33846	33764	33811	33815	33815	33815	33824	33827	33683	33620	33703	33706	33728	33926	33469
	600084	43	37053	37071	34644	35014	34254	34273	34282	34246	34283	34251	34296	34505	34472	34469	34593	34593	34583	34590	34576	34583	34587	34669	34743	34649	34751	34849	34836	34895	34895	34899	34889	34869	34957	34824	34915	34921	34919	34919	34930	34931	34654	34758	34862	34870	34883	34892	34418
	500024	4760	36526	36545	34368	34444	34122	34141	34150	34107	34150	34116	34157	34013	33960	33977	34094	34094	34084	34091	34077	34082	34086	34042	34184	33865	34183	34287	34242	34334	34334	34338	34328	34308	34394	34303	34346	34350	34350	34350	34361	34362	34119	34214	34307	34310	34314	34345	33896
	500036	4760	36526	36545	34368	34444	34122	34141	34150	34107	34150	34116	34157	34013	33960	33977	34094	34094	34084	34091	34077	34082	34086	34042	34184	33865	34183	34287	34242	34334	34334	34338	34328	34308	34394	34303	34346	34350	34350	34350	34361	34362	34119	34214	34307	34310	34314	34345	33896
	500032	4760	36526	36545	34368	34444	34122	34141	34150	34107	34150	34116	34157	34013	33960	33977	34094	34094	34084	34091	34077	34082	34086	34042	34184	33865	34183	34287	34242	34334	34334	34338	34328	34308	34394	34303	34346	34350	34350	34350	34361	34362	34119	34214	34307	34310	34314	34345	33896
	100157	10	36560	36579	34239	34496	33655	33674	33682	33613	33664	33640	33685	33911	33909	33978	34156	34156	34146	34153	34139	34147	34151	34148	34271	34096	34313	34338	34317	34416	34414	34417	34409	34389	34475	34361	34364	34370	34368	34368	34377	34380	34198	34197	34327	34325	34307	34377	33935
	STEC_S1191	1260	36446	36465	34020	34339	33576	33595	33603	33563	33603	33552	33597	33884	33826	33849	33973	33973	33963	33970	33956	33964	33968	34055	34137	34024	34125	34223	34210	34272	34271	34275	34265	34245	34331	34224	34258	34264	34262	34262	34273	34274	34093	34043	34156	34159	34170	34258	33792
	EPEC10_C260_92	10	36454	36473	33973	34322	33551	33570	33578	33519	33574	33487	33532	33846	33855	33833	33957	33957	33947	33954	33940	33948	33952	34035	34121	34013	34114	34212	34199	34261	34260	34264	34254	34234	34320	34235	34252	34258	34256	34256	34265	34268	34080	34107	34189	34194	34211	34256	33773
	400793	4238	36414	36433	34012	34366	33531	33550	33558	33480	33540	33500	33545	33876	33864	33844	34056	34056	34050	34057	34043	34051	34051	34012	34163	33977	34124	34236	34162	34287	34288	34288	34278	34260	34350	34268	34265	34271	34269	34269	34278	34281	34076	34083	34211	34198	34206	34269	33801
	MEX-18	ND	36425	36444	34173	34294	33642	33661	33669	33608	33629	33589	33634	33874	33899	33897	33993	33993	33983	33990	33976	33984	33988	33937	34086	33535	34137	34165	34150	34249	34248	34252	34242	34222	34306	34177	34177	34181	34181	34181	34190	34193	34046	34011	34076	34065	34117	34221	33695
	EAEC_17_2	10	36228	36249	34415	34239	34043	34061	34070	34018	34039	33984	34029	33921	33920	33910	33910	33910	33900	33907	33893	33901	33905	33858	34013	33920	34119	34149	34020	34146	34145	34149	34139	34119	34203	34094	34101	34107	34105	34105	34114	34117	33909	33968	34012	34013	34076	34128	33459
	MEX-11	10	36063	36084	33966	33990	33588	33606	33615	33643	33570	33545	33590	33477	33620	33593	33593	33593	33583	33590	33576	33584	33588	33562	33696	33525	33726	33751	33625	33751	33750	33754	33744	33724	33809	33850	33783	33789	33787	33787	33796	33799	33834	33874	33798	33789	33758	33900	33223
	MEX-13	10	36207	36228	34199	34149	33939	33957	33966	33994	33921	33896	33941	33602	33745	33750	33813	33813	33803	33810	33796	33804	33808	33825	33923	33769	33943	33993	33976	34068	34067	34071	34061	34041	34126	34105	34022	34028	34026	34026	34035	34038	34073	34113	34037	34028	33997	34130	33440
	MEX-15	10	36402	36423	34150	34305	33823	33842	33850	33798	33835	33799	33844	33872	33850	33889	33984	33984	33974	33981	33967	33975	33979	33932	34087	33791	34145	34141	34101	34227	34226	34230	34220	34200	34284	34190	34195	34201	34199	34199	34210	34211	34067	34045	34142	34140	34134	34164	33558
	200044	5824	36490	36509	34340	34304	34059	34078	34086	34053	34095	34061	34104	33927	33888	33899	34018	34018	34008	34015	34001	34009	34013	33977	34082	33886	34187	34186	34217	34257	34256	34260	34250	34230	34315	34229	34269	34275	34273	34273	34284	34285	34128	34103	34203	34194	34206	34280	33809
	MEX-16	34	36369	36388	34391	34217	34098	34117	34125	34073	34110	34072	34117	33849	33818	33874	33965	33965	33955	33962	33948	33956	33960	33942	34056	33798	34103	34133	34178	34231	34230	34234	34224	34202	34289	34130	34151	34157	34155	34155	34166	34167	34009	33982	34079	34074	34088	34210	33724
	EPEC10_100329	34	36462	36481	34237	34382	33867	33886	33894	33856	33891	33845	33890	33915	33855	33832	34070	34070	34060	34067	34053	34061	34065	34017	34166	33926	34159	34245	34191	34315	34314	34318	34308	34288	34373	34283	34300	34306	34304	34304	34315	34316	34168	34041	34160	34151	34166	34287	33811
	200088	10	36620	36638	34601	34476	34240	34259	34267	34223	34276	34234	34279	34107	34082	34090	34160	34160	34150	34157	34143	34151	34155	34100	34268	34226	34340	34309	34267	34401	34400	34404	34394	34374	34460	34347	34392	34398	34396	34396	34407	34408	34274	34230	34307	34300	34324	34465	33996
	200809	10	36613	36631	34507	34319	34150	34169	34177	34143	34166	34144	34187	33988	33963	33987	34053	34053	34047	34054	34040	34046	34046	33997	34165	34158	34266	34241	34197	34329	34332	34332	34322	34302	34392	34205	34231	34235	34235	34235	34246	34247	34138	34086	34169	34164	34163	34372	33926
	200444	167	36469	36490	34270	34337	34019	34038	34046	34014	34050	34019	34064	33889	33870	33940	34026	34026	34020	34027	34013	34021	34021	34026	34159	34167	34134	34228	34232	34284	34289	34289	34279	34259	34349	34212	34263	34269	34267	34267	34278	34279	34150	34098	34186	34175	34195	34313	33863
	700028	167	36521	36540	34542	34216	34177	34196	34204	34172	34208	34177	34220	34040	34021	34083	33889	33888	33879	33886	33872	33878	33882	33871	33957	34313	34303	34272	34180	34100	34099	34103	34093	34073	34159	34175	34245	34249	34249	34249	34260	34261	34132	34080	34166	34157	34177	34363	33911
	700020	167	36476	36495	34265	34324	34009	34028	34036	33990	34034	33999	34042	33878	33856	33935	34025	34025	34015	34022	34008	34012	34016	34021	34154	34159	34128	34218	34224	34282	34281	34285	34275	34255	34341	34164	34218	34222	34222	34222	34233	34234	34104	34053	34138	34127	34150	34322	33525
	300416	167	36513	36532	34255	34331	34017	34036	34044	34022	34040	34009	34054	33880	33841	33937	34027	34027	34017	34024	34010	34018	34022	34027	34156	34165	34136	34224	34230	34288	34287	34291	34281	34261	34347	34165	34218	34224	34222	34222	34233	34234	34115	34059	34148	34137	34144	34321	33863
	400802	167	36486	36505	34231	34339	34023	34042	34050	34018	34054	34023	34068	33864	33846	33915	34001	34001	33995	34002	33988	33996	33996	34001	34134	34171	34138	34230	34236	34290	34293	34293	34283	34263	34353	34164	34216	34222	34220	34220	34231	34232	34102	34051	34138	34127	34148	34324	33861
	200090	10	36366	36385	34365	34365	34057	34076	34084	34030	34077	33987	34032	33848	33865	33915	34069	34069	34059	34066	34052	34060	34064	34058	34184	34007	34195	34241	34232	34312	34311	34315	34305	34285	34371	34244	34297	34301	34301	34301	34312	34313	34151	34235	34263	34270	34279	34323	33856
	MEX-6	10	36331	36350	34287	34389	34041	34060	34068	33997	34067	34011	34054	33775	33771	33834	33988	33988	33978	33985	33971	33977	33981	33995	34105	33933	34119	34169	34156	34238	34237	34241	34231	34211	34297	34255	34326	34330	34330	34330	34341	34342	34191	34290	34295	34300	34322	34317	33877
	MEX-3	10	36562	36580	34562	34234	34268	34287	34295	34198	34288	34198	34243	34001	34005	34075	34022	34022	34016	34023	34009	34017	34017	34008	34098	34149	34292	34285	34255	34222	34225	34225	34215	34195	34285	34210	34255	34261	34259	34259	34270	34271	34038	34103	34213	34216	34229	34305	33844
	200170	10	36282	36303	34396	34212	33848	33867	33875	33845	33870	33844	33889	33862	33817	33770	33926	33926	33916	33923	33909	33917	33921	33852	34005	33328	34121	34119	34090	34181	34180	34184	34174	34154	34239	34120	34136	34142	34140	34140	34151	34152	34031	33958	34050	34045	34050	34166	33635
	STEC_EH250	10	36342	36363	34454	34253	34049	34068	34076	34046	34063	34049	34094	33943	33914	33864	33955	33955	33945	33952	33938	33946	33950	33920	34018	33098	34121	34119	34159	34195	34194	34198	34188	34170	34254	34139	34183	34189	34187	34187	34196	34199	34058	33998	34115	34117	34105	34177	33730
	E1091_ETEC_L15	10	36263	36282	34448	34337	34101	34120	34128	34088	34120	34087	34132	34048	33979	34009	34009	34009	33999	34006	33992	34000	34004	33963	34112	34007	34206	34238	34107	34232	34231	34235	34225	34205	34287	34147	34194	34200	34198	34198	34207	34210	34020	33972	34077	34080	34116	34212	33740
	MEX-21	10	36013	36034	34219	34067	33751	33770	33778	33803	33791	33759	33804	33755	33677	33684	33710	33710	33700	33707	33693	33701	33705	33615	33795	33480	33878	33884	33832	33910	33909	33913	33903	33883	33968	33912	33923	33929	33927	33927	33936	33939	33956	33969	33939	33963	33977	33709	33378
	E2377_ETEC_L15	10	36345	36366	34098	34308	33727	33746	33754	33732	33737	33731	33776	33793	33774	33824	33992	33992	33982	33989	33975	33983	33987	33952	34081	33732	34144	34158	34179	34247	34246	34250	34240	34221	34309	34107	34125	34131	34129	34129	34140	34141	34025	33966	34057	34056	34053	34101	33655
	K12_MG1655	10	36287	36306	34325	34153	33944	33963	33971	33876	33960	33878	33923	33834	33838	33765	33856	33856	33846	33853	33839	33847	33851	33810	33942	32984	34009	33968	34045	34095	34094	34098	34088	34068	34154	34053	34070	34076	34074	34074	34085	34086	33894	33811	33951	33962	33968	34070	33627
	100187	10	36419	36438	34104	34356	33505	33523	33532	33491	33534	33489	33534	33940	33884	33941	34041	34041	34031	34038	34024	34032	34036	34047	34136	34049	34200	34231	34188	34285	34284	34288	34278	34258	34344	34271	34296	34302	34300	34300	34309	34312	34159	34076	34197	34187	34218	34276	33825
	200137	10	36097	36120	34334	34136	33781	33798	33806	33757	33769	33737	33782	33796	33847	33839	33934	33934	33924	33931	33917	33925	33929	33886	34050	33763	34064	34066	34020	34146	34145	34149	34139	34119	34203	34044	34037	34043	34041	34041	34050	34053	33906	33892	33968	33971	34004	34057	33737
	300247	10	36504	36525	33970	34394	33543	33562	33570	33509	33582	33526	33570	33953	33908	33943	34105	34105	34093	34102	34088	34096	34100	34109	34184	34037	34210	34267	34253	34319	34316	34322	34312	34292	34375	34233	34290	34296	34294	34294	34303	34307	34162	34037	34125	34114	34149	34199	33679
	400648	10	36514	36535	34039	34426	33085	33104	33112	33054	33080	32988	33032	33953	33977	33936	34191	34191	34179	34188	34174	34182	34186	34123	34260	34003	34256	34272	34264	34370	34367	34373	34363	34343	34428	34307	34282	34288	34286	34286	34295	34298	34132	34054	34122	34129	34178	34245	33675
	600059	10	36428	36449	34014	34394	33014	33033	33041	32980	33053	32997	33039	33922	33877	33864	34119	34119	34107	34116	34102	34108	34112	34051	34188	33912	34163	34181	34171	34279	34276	34282	34272	34250	34337	34202	34242	34246	34246	34246	34255	34258	34113	33988	34074	34065	34100	34140	33605
	400621	10	36565	36584	34522	34476	34077	34096	34104	34043	34115	34060	34104	34125	34080	34103	34175	34175	34163	34172	34158	34166	34170	34110	34251	33855	34296	34258	34223	34358	34355	34361	34351	34331	34416	34317	34356	34362	34360	34360	34369	34372	34225	34102	34190	34181	34214	34265	33745
	600067	2936	36468	36488	34003	34246	33531	33550	33558	33490	33564	33522	33567	33726	33702	33776	33912	33912	33900	33909	33895	33903	33907	33901	33993	33786	33980	33965	34030	34050	34049	34053	34043	34023	34108	33932	33964	33971	33968	33968	33979	33980	33817	33733	33846	33831	33866	34054	33387
ST4	100195	1312	36580	36601	34011	34469	33573	33589	33598	33554	33588	33550	33595	33973	33879	33966	34135	34135	34125	34132	34118	34125	34129	34123	34241	34076	34244	34319	34277	34373	34372	34376	34366	34346	34431	34352	34392	34399	34396	34396	34407	34408	34268	34199	34295	34282	34315	34338	33831
	600036	1312	36585	36606	34015	34473	33575	33591	33600	33556	33590	33552	33597	33980	33886	33971	34140	34140	34130	34137	34123	34130	34134	34128	34246	34081	34249	34324	34282	34378	34377	34381	34371	34351	34436	34354	34394	34401	34398	34398	34409	34410	34270	34201	34297	34284	34317	34343	33836
	300092	1312	36597	36618	34024	34484	33585	33601	33610	33568	33600	33562	33607	33990	33898	33981	34150	34150	34140	34147	34133	34140	34144	34138	34256	34090	34258	34333	34291	34387	34386	34390	34380	34360	34445	34367	34405	34412	34409	34409	34420	34421	34283	34214	34310	34297	34328	34351	33846
	600075	1312	36600	36621	34029	34489	33590	33606	33615	33573	33605	33567	33610	33995	33903	33986	34155	34155	34145	34152	34138	34143	34147	34143	34261	34095	34261	34338	34294	34392	34391	34395	34385	34365	34450	34370	34408	34413	34412	34412	34423	34424	34286	34217	34311	34300	34331	34354	33847
	700461	1312	36592	36613	34019	34477	33576	33592	33601	33559	33591	33553	33596	33985	33893	33976	34145	34145	34135	34142	34128	34131	34135	34133	34251	34085	34251	34328	34284	34382	34381	34385	34375	34355	34440	34360	34398	34403	34402	34402	34413	34414	34278	34209	34303	34292	34323	34344	33837
	E1115_ETEC_L4	3931	36621	36642	34031	34495	33595	33613	33620	33578	33610	33572	33617	33996	33902	33987	34156	34156	34146	34153	34139	34146	34150	34144	34260	34097	34265	34340	34298	34394	34393	34397	34387	34367	34452	34383	34423	34430	34427	34427	34438	34439	34299	34232	34326	34313	34346	34367	33859
	E1365_ETEC_L4	1312	36598	36619	34012	34477	33577	33595	33602	33560	33592	33554	33599	33979	33885	33970	34139	34139	34129	34136	34122	34129	34133	34127	34243	34079	34247	34322	34280	34376	34375	34379	34369	34349	34434	34365	34405	34412	34409	34409	34420	34421	34281	34214	34308	34295	34328	34348	33840
	500147	1312	36601	36622	33983	34443	33538	33556	33563	33479	33557	33466	33509	33947	33938	33937	34106	34106	34096	34103	34089	34092	34096	34094	34212	34038	34204	34282	34237	34335	34334	34338	34328	34308	34393	34341	34377	34382	34381	34381	34392	34393	34233	34160	34260	34267	34278	34330	33818
	700022	4656	36598	36619	34168	34416	33550	33569	33575	33531	33569	33521	33566	33980	33955	33910	34100	34100	34090	34097	34083	34090	34094	34101	34219	33958	34082	34201	34226	34304	34303	34307	34297	34275	34363	34332	34359	34366	34363	34363	34374	34375	34239	34153	34265	34256	34260	34304	33831
	300032	48	36472	36491	34070	34385	33355	33374	33380	33290	33368	33332	33377	33935	33890	33874	34082	34082	34072	34079	34065	34072	34076	34034	34184	33984	34103	34180	34151	34276	34275	34279	34269	34249	34335	34317	34340	34346	34344	34344	34355	34356	34201	34100	34239	34222	34241	34226	33768
	H10407	48	36456	36475	34084	34424	33365	33383	33390	33326	33386	33333	33378	33957	33938	33878	34086	34086	34076	34083	34069	34076	34080	34036	34188	34012	34133	34212	34181	34306	34305	34309	34299	34279	34364	34356	34388	34395	34392	34392	34403	34404	34260	34199	34294	34287	34305	34300	33834
	700498	48	36515	36532	34214	34388	33725	33744	33751	33682	33737	33692	33737	33971	33946	33906	34112	34112	34102	34109	34095	34102	34106	34060	34199	33877	34103	34196	34167	34283	34283	34287	34277	34257	34341	34386	34417	34421	34421	34421	34432	34433	34285	34185	34277	34266	34291	34281	33811
	200174	2690	36453	36472	34111	34180	33558	33577	33583	33565	33561	33538	33583	33737	33727	33818	33954	33954	33944	33951	33937	33944	33948	33949	34043	33831	34026	34008	34070	34094	34093	34097	34087	34067	34152	34076	34030	34036	34034	34034	34045	34046	34019	33954	34013	34002	33953	34161	33504
	2846750	4	36605	36624	34259	34351	33723	33742	33748	33702	33734	33697	33740	33902	33849	33961	34097	34097	34087	34094	34080	34085	34089	34091	34186	33963	34153	34140	34203	34225	34224	34228	34218	34198	34281	34215	34205	34209	34209	34209	34220	34221	34109	34046	34144	34129	34128	34311	33637
	E66_ETEC_L2	4	36566	36585	34227	34314	33686	33705	33711	33665	33697	33660	33705	33870	33819	33929	34065	34065	34055	34062	34048	34055	34059	34057	34154	33932	34125	34110	34175	34195	34194	34198	34186	34168	34251	34181	34171	34177	34175	34175	34186	34187	34075	34012	34112	34095	34094	34279	33605
	TW10598	4	36526	36545	34187	34273	33647	33666	33672	33626	33658	33621	33666	33832	33779	33891	34027	34027	34017	34024	34010	34017	34021	34017	34116	33892	34085	34070	34135	34155	34154	34158	34148	34128	34213	34143	34133	34139	34137	34137	34148	34149	34039	33976	34074	34057	34056	34239	33565
	BCE019_MS_13	2353	36335	36356	34462	33918	34105	34124	34130	34084	34118	34079	34120	33579	33528	33314	33310	33310	33300	33307	33293	33298	33302	33313	33426	33938	33060	33270	33278	33333	33332	33336	33326	33306	33389	33874	33886	33890	33890	33890	33901	33902	33792	33727	33825	33812	33809	34001	33325
	E8_ETEC_L1	2353	36310	36331	34436	33888	34080	34099	34105	34059	34093	34054	34097	33549	33498	33284	33280	33280	33270	33277	33263	33270	33274	33283	33396	33908	33032	33240	33250	33303	33302	33306	33296	33276	33359	33849	33861	33867	33865	33865	33876	33877	33767	33702	33802	33787	33784	33973	33301
	MP021566_1	2353	36332	36353	34453	33905	34094	34113	34119	34073	34107	34068	34111	33566	33515	33301	33297	33297	33287	33294	33280	33287	33291	33300	33413	33923	33047	33255	33265	33318	33317	33321	33311	33289	33376	33865	33877	33883	33881	33881	33892	33893	33783	33720	33818	33803	33800	33995	33321
	E632_ETEC_L1	4	36287	36308	34415	33870	34059	34078	34084	34038	34072	34033	34076	33531	33480	33266	33262	33262	33252	33259	33245	33252	33256	33265	33378	33888	33014	33222	33232	33285	33284	33288	33278	33258	33343	33827	33839	33845	33843	33843	33854	33855	33745	33682	33780	33765	33762	33952	33278
	E822_ETEC_L2	3854	36521	36540	34180	34277	33597	33616	33622	33576	33608	33571	33616	33832	33779	33869	34046	34046	34036	34043	34029	34036	34040	33969	34120	33838	34075	34090	34081	34157	34156	34160	34150	34130	34213	34142	34133	34139	34137	34137	34148	34149	34039	33974	34074	34057	34056	34237	33565
Singleton	401653	2601	36527	36550	34043	34332	33526	33543	33550	33469	33545	33498	33543	33912	33857	33938	34043	34043	34037	34044	34030	34036	34036	34060	34114	33859	34057	34094	34112	34153	34156	34156	34148	34126	34215	34088	34129	34136	34133	34133	34144	34146	34010	33894	34032	34027	34033	34115	33632
Singleton	300068	6438	36591	36610	33960	34575	33814	33833	33841	33786	33853	33808	33852	34127	34099	34120	34229	34229	34223	34230	34216	34224	34224	34257	34324	34127	34330	34362	34347	34413	34416	34416	34408	34386	34476	34413	34466	34473	34468	34468	34481	34481	34338	34218	34305	34308	34329	34354	33879
Singleton	300437	12318	36303	36321	33888	34385	33516	33535	33543	33474	33541	33499	33543	33852	33841	33813	33988	33988	33980	33985	33971	33976	33980	33989	34062	33815	33972	34065	34074	34128	34127	34131	34123	34101	34186	34113	34153	34161	34157	34157	34166	34170	34007	33896	33970	33977	34011	34100	33587
Singleton	400786	1434	36315	36335	33724	34074	33058	33075	33081	33088	33091	33067	33109	33654	33673	33646	33841	33841	33837	33842	33828	33835	33835	33795	33922	33677	33877	33943	33874	34003	34006	34006	33998	33976	34064	33938	33968	33973	33970	33970	33979	33981	33895	33850	33889	33884	33893	34022	33560
ST2332	E636_ETEC_L6	2332	36206	36226	34488	34386	34006	34025	34031	33991	34014	34000	34044	33873	33880	33866	33866	33866	33858	33863	33849	33854	33858	33825	33936	33807	33971	33982	33954	33986	33983	33989	33981	33959	34041	34137	34129	34137	34133	34133	34142	34146	33959	33940	34055	34054	34065	34139	33669
	E897_ETEC_L6	5532	36216	36236	34500	34396	34020	34039	34045	34005	34028	34014	34058	33883	33890	33876	33876	33876	33868	33873	33859	33864	33868	33835	33946	33817	33981	33992	33964	33996	33993	33999	33991	33969	34051	34147	34139	34147	34143	34143	34152	34156	33969	33950	34065	34064	34075	34151	33681
Singleton	100247	10190	36701	36722	34411	34381	34010	34029	34035	33976	34025	34000	34043	33813	33807	33865	33942	33944	33933	33941	33927	33934	33938	33934	34040	34003	34125	34127	34158	34188	34186	34192	34184	34163	34247	34248	34305	34311	34307	34307	34318	34320	34170	34057	34159	34151	34181	34176	33848
Singleton	100181	2614	36344	36366	33765	34292	34159	34177	34185	34160	34191	34145	34189	34151	34133	34068	34124	34124	34118	34125	34111	34120	34120	34157	34200	33894	34133	34070	34181	34205	34208	34208	34200	34179	34266	34147	34200	34205	34201	34201	34210	34216	34092	34070	34119	34115	34127	33927	33582
ST11	CB9615	335	36829	36850	34294	34498	34246	34265	34271	34262	34269	34235	34279	34274	34253	34215	34296	34296	34292	34297	34283	34291	34291	34311	34364	33990	34312	34268	34351	34384	34385	34385	34375	34357	34446	34479	34505	34512	34507	34507	34514	34521	34439	34453	34487	34485	34487	34273	33969
	EDL933	ND	37001	37024	34486	34680	34429	34448	34454	34425	34450	34413	34457	34449	34435	34393	34474	34474	34470	34475	34461	34469	34469	34484	34546	34169	34491	34445	34530	34561	34562	34562	34554	34536	34625	34681	34703	34710	34705	34705	34712	34719	34635	34640	34695	34689	34685	34469	34159
	Sakai	11	36986	37009	34471	34662	34413	34432	34438	34409	34434	34397	34441	34434	34420	34378	34459	34459	34455	34460	34446	34454	34454	34469	34531	34154	34476	34430	34515	34546	34547	34547	34539	34521	34610	34663	34685	34692	34687	34687	34694	34701	34617	34622	34677	34671	34667	34458	34148
Singleton	STEC_MHI813	3233	36440	36464	33453	34156	33801	33819	33825	33795	33818	33766	33812	33807	33802	33757	33836	33836	33828	33833	33819	33829	33833	33835	33899	33582	33888	33840	33931	33949	33948	33952	33944	33924	34012	33922	33943	33948	33945	33945	33954	33959	33861	33866	33905	33908	33920	34008	33589
Singleton	Sd197	146	39382	39400	37012	37255	36949	36967	36978	36951	36984	36933	36972	36918	36921	36998	36984	36984	36974	36981	36967	36977	36981	36994	37080	37075	37198	37169	37170	37189	37188	37192	37180	37163	37244	37277	37264	37267	37264	37264	37272	37278	37188	37184	37241	37234	37261	37227	36896
ST2064	100416	11660	37268	37291	34652	35137	34865	34884	34894	34878	34899	34857	34901	34819	34829	34754	34853	34853	34843	34850	34836	34844	34848	34882	34963	34624	34853	34906	34938	35011	35010	35014	35006	34984	35071	35088	35118	35123	35120	35120	35129	35134	35032	34973	35041	35049	35046	34995	34685
	400782	11660	37293	37315	34678	35168	34893	34912	34922	34906	34927	34885	34929	34852	34862	34787	34884	34884	34874	34881	34867	34875	34879	34913	34992	34651	34878	34931	34963	35036	35035	35039	35031	35009	35096	35116	35146	35151	35148	35148	35157	35162	35060	35001	35069	35077	35074	35025	34715
	700032	2064	37196	37218	34681	35004	34790	34809	34819	34803	34824	34782	34824	34775	34785	34714	34827	34827	34817	34824	34810	34816	34820	34841	34899	34588	34857	34848	34904	34932	34931	34935	34927	34905	34993	34960	34980	34983	34982	34982	34991	34996	34894	34835	34901	34911	34908	34900	34588
ST182	2845650	182	36319	36338	33962	34363	34100	34119	34125	34081	34120	34073	34113	33946	33953	33927	33995	33995	33988	33996	33982	33987	33987	34012	34115	33936	34165	34185	34190	34248	34251	34251	34241	34221	34313	34064	34118	34123	34122	34122	34131	34136	34009	33992	34030	34028	34060	33979	33559
	E1484_ETEC_L7	182	36289	36308	33930	34335	34068	34087	34093	34049	34088	34041	34083	33916	33923	33897	33965	33965	33958	33966	33952	33959	33959	33982	34085	33904	34135	34153	34160	34216	34219	34219	34209	34189	34281	34036	34090	34097	34094	34094	34103	34108	33981	33964	34004	34000	34032	33951	33533
	E370_ETEC_L7	182	36311	36330	33926	34365	34049	34068	34074	34030	34069	34022	34064	33921	33928	33889	34010	34010	33999	34007	33993	34000	34004	33974	34102	33978	34136	34153	34185	34238	34237	34241	34231	34212	34300	34068	34093	34100	34097	34097	34106	34111	33982	33967	34007	34003	34035	33971	33551
Singleton	700030	12290	36631	36649	34227	34455	34353	34372	34378	34343	34385	34336	34378	34211	34207	34204	34269	34269	34258	34266	34252	34259	34263	34251	34352	34088	34373	34362	34442	34488	34487	34491	34483	34462	34545	34182	34206	34211	34207	34207	34214	34220	34131	34104	34150	34145	34157	34204	33821
ST127	100002	127	34156	34189	39977	39238	39317	39336	39346	39331	39315	39307	39343	39057	39060	39139	39128	39128	39120	39123	39111	39119	39123	39142	39249	39191	39150	39142	39136	39180	39175	39179	39171	39153	39225	39118	38956	38961	38956	38956	38967	38970	39027	39023	39050	39049	39049	39132	39111
	300039	127	34160	34193	39977	39242	39321	39340	39350	39335	39319	39311	39347	39058	39061	39140	39129	39129	39121	39124	39112	39120	39124	39143	39249	39193	39152	39144	39138	39182	39177	39181	39173	39155	39227	39120	38958	38963	38958	38958	38969	38972	39029	39025	39052	39051	39051	39136	39113
	200048	127	34155	34188	39975	39238	39318	39337	39347	39332	39316	39308	39344	39055	39058	39137	39126	39126	39118	39121	39109	39117	39121	39140	39247	39189	39148	39140	39134	39178	39173	39177	39169	39151	39223	39116	38954	38959	38954	38954	38965	38968	39025	39021	39048	39047	39047	39133	39110
	536	127	34295	34328	40131	39400	39482	39499	39509	39494	39478	39470	39506	39218	39219	39300	39291	39291	39283	39286	39274	39282	39286	39305	39412	39354	39311	39305	39299	39343	39338	39342	39334	39316	39388	39252	39090	39095	39090	39090	39101	39104	39159	39155	39182	39181	39183	39261	39240
ST636	700014	636	34271	34304	39510	38924	38973	38988	38998	38971	38985	38972	39007	38791	38751	38710	38747	38747	38737	38744	38730	38736	38740	38800	38889	38723	38642	38737	38738	38801	38796	38800	38792	38775	38852	38782	38765	38770	38767	38767	38778	38781	38783	38787	38858	38859	38845	38845	38839
	MEX-5	636	34278	34311	39519	38933	38980	38995	39005	38978	38992	38979	39016	38800	38760	38719	38756	38756	38746	38753	38739	38747	38751	38809	38898	38730	38651	38744	38747	38808	38803	38807	38799	38782	38859	38791	38774	38781	38776	38776	38787	38790	38792	38796	38869	38868	38854	38854	38850
ST73	400625	73	34361	34391	40278	39481	39638	39655	39663	39647	39636	39626	39666	39409	39407	39500	39496	39496	39486	39493	39479	39487	39491	39530	39603	39520	39447	39433	39431	39482	39477	39481	39473	39456	39527	39252	39095	39102	39097	39097	39108	39109	39158	39152	39175	39173	39172	39364	39329
	CFT073	73	34383	34413	40308	39509	39668	39685	39695	39677	39666	39656	39696	39439	39437	39530	39526	39526	39516	39523	39509	39517	39521	39560	39633	39550	39477	39463	39459	39512	39507	39511	39503	39486	39557	39281	39124	39131	39126	39126	39137	39138	39187	39181	39204	39202	39201	39394	39359
	401656	73	34371	34401	40291	39494	39651	39668	39678	39660	39649	39639	39679	39422	39420	39513	39509	39509	39499	39506	39492	39500	39504	39543	39616	39533	39460	39447	39444	39495	39490	39494	39486	39469	39540	39264	39107	39114	39109	39109	39120	39121	39170	39164	39187	39185	39184	39376	39341
ST452	500114	452	34704	34727	40448	39764	39830	39847	39857	39793	39838	39791	39829	39531	39536	39620	39613	39613	39603	39610	39596	39603	39607	39641	39702	39592	39556	39535	39543	39574	39569	39573	39565	39547	39619	39452	39295	39302	39297	39297	39310	39311	39239	39236	39274	39269	39306	39565	39531
	500164	452	34704	34727	40448	39764	39830	39847	39857	39793	39838	39791	39829	39531	39536	39620	39613	39613	39603	39610	39596	39603	39607	39641	39702	39592	39556	39535	39543	39574	39569	39573	39565	39547	39619	39452	39295	39302	39297	39297	39310	39311	39239	39236	39274	39269	39306	39565	39531
	500154	452	34704	34727	40448	39764	39830	39847	39857	39793	39838	39791	39829	39531	39536	39620	39613	39613	39603	39610	39596	39603	39607	39641	39702	39592	39556	39535	39543	39574	39569	39573	39565	39547	39619	39452	39295	39302	39297	39297	39310	39311	39239	39236	39274	39269	39306	39565	39531
	500156	452	34702	34725	40450	39766	39832	39849	39859	39795	39840	39793	39831	39533	39538	39622	39611	39611	39605	39612	39598	39605	39605	39643	39704	39594	39554	39537	39545	39572	39571	39571	39563	39545	39621	39454	39297	39304	39299	39299	39312	39313	39241	39238	39276	39271	39308	39567	39533
	500127	452	34715	34739	40459	39784	39847	39864	39874	39810	39855	39808	39844	39549	39552	39638	39629	39629	39619	39626	39612	39617	39621	39659	39718	39600	39562	39543	39549	39582	39577	39581	39573	39555	39627	39461	39304	39309	39306	39306	39319	39320	39248	39245	39281	39278	39315	39579	39543
	ED1a	452	34723	34747	40461	39791	39856	39873	39883	39819	39864	39817	39855	39554	39557	39643	39634	39634	39624	39631	39617	39625	39629	39664	39723	39607	39571	39550	39558	39589	39584	39588	39580	39562	39634	39466	39309	39316	39311	39311	39324	39325	39253	39250	39288	39283	39320	39584	39550
ST95	100426	95	34304	34331	39959	39294	39284	39301	39311	39297	39290	39275	39313	39090	39093	39229	39206	39206	39202	39207	39193	39200	39200	39262	39282	39249	39200	39171	39196	39222	39221	39221	39213	39195	39274	39059	38901	38908	38903	38903	38914	38916	38983	38974	38998	39000	38986	39067	39048
	APEC_O1	95	34365	34392	40014	39344	39336	39353	39363	39349	39342	39327	39365	39140	39143	39279	39260	39260	39252	39257	39243	39250	39254	39312	39332	39301	39256	39223	39248	39278	39273	39277	39269	39251	39326	39113	38955	38962	38957	38957	38968	38970	39037	39028	39052	39054	39040	39122	39103
	300078	12310	34554	34583	39807	39199	39131	39148	39158	39132	39163	39121	39159	39048	39084	39029	39085	39085	39081	39086	39072	39079	39079	39120	39158	39026	38991	38998	39053	39105	39104	39104	39096	39078	39157	38952	38910	38917	38912	38912	38925	38925	38762	38855	38876	38907	38909	39054	39016
	600032	95	34565	34596	39806	39204	39133	39150	39160	39134	39165	39123	39161	39049	39085	39030	39090	39090	39082	39087	39073	39080	39084	39121	39159	39027	38996	39001	39054	39110	39105	39109	39101	39083	39158	38959	38917	38924	38919	38919	38932	38932	38771	38862	38883	38914	38916	39054	39014
	400645	421	34523	34550	39696	39150	39023	39040	39050	39036	39029	39014	39052	39010	39013	38986	39084	39084	39076	39081	39067	39074	39078	39078	39149	38997	38991	39032	39028	39095	39090	39094	39086	39068	39143	38924	38885	38890	38887	38887	38898	38900	38967	38958	38982	38984	38970	39067	39048
	S88	95	34667	34694	39619	39038	38981	38998	39008	38994	38993	38955	38993	38984	38990	38931	39018	39018	39010	39015	39001	39008	39012	39039	39060	38611	38897	38871	38939	38979	38974	38978	38970	38952	39027	38836	38811	38818	38813	38813	38824	38826	38865	38860	38880	38873	38896	39009	38959
	UTI89	95	34250	34277	39898	39228	39221	39238	39248	39234	39219	39207	39245	39015	39024	39169	39148	39148	39140	39145	39131	39138	39142	39200	39220	39187	39140	39109	39134	39162	39157	39161	39153	39135	39208	39004	38848	38855	38850	38850	38861	38863	38918	38904	38933	38932	38931	39004	38975
ST12	400787	827	34590	34618	40257	39569	39551	39568	39578	39575	39561	39549	39589	39371	39372	39444	39439	39439	39427	39436	39422	39430	39434	39496	39519	39518	39483	39469	39467	39497	39492	39496	39488	39471	39544	39301	39076	39081	39076	39076	39087	39090	39138	39136	39154	39159	39170	39378	39352
	600008	12	34525	34555	40262	39541	39551	39568	39578	39567	39563	39551	39589	39377	39370	39452	39445	39445	39433	39442	39428	39434	39438	39504	39525	39499	39453	39441	39437	39469	39464	39468	39460	39443	39516	39265	39028	39031	39028	39028	39039	39042	39109	39103	39123	39124	39120	39355	39338
ST28	EPEC4_302150	28	34318	34341	40260	39473	39508	39525	39536	39520	39521	39497	39535	39253	39241	39323	39312	39312	39304	39309	39295	39303	39307	39330	39411	39389	39348	39351	39343	39378	39373	39377	39369	39351	39422	39158	39018	39025	39020	39020	39031	39035	39096	39088	39115	39105	39111	39191	39177
	EPEC4_C581_05	28	34328	34351	40264	39473	39514	39531	39542	39526	39527	39503	39541	39260	39248	39332	39321	39321	39313	39318	39304	39312	39316	39341	39420	39394	39355	39358	39350	39385	39380	39384	39376	39358	39427	39162	39024	39031	39026	39026	39037	39041	39102	39092	39121	39111	39117	39198	39182
Singleton	EPEC6_C184_1	582	34490	34517	39459	38753	38759	38774	38786	38776	38767	38757	38797	38671	38671	38745	38697	38697	38687	38694	38680	38687	38691	38723	38769	38756	38725	38725	38686	38729	38724	38728	38720	38701	38774	38677	38534	38539	38534	38534	38545	38548	38608	38599	38624	38624	38626	38702	38681
Singleton	EPEC6_IAL4867	526	34204	34233	39779	39054	39087	39102	39114	39110	39095	39085	39123	38957	38958	39041	39013	39013	39001	39010	38996	39002	39006	39031	39102	39074	39039	39047	39023	39073	39068	39072	39064	39045	39119	38882	38746	38751	38746	38746	38757	38760	38831	38816	38848	38846	38842	38975	38943
ST131	100073	131	35289	35315	40117	39511	39510	39527	39536	39527	39518	39506	39546	39532	39520	39380	39588	39588	39584	39589	39575	39583	39583	39563	39698	39516	39394	39474	39458	39559	39558	39558	39550	39533	39611	39337	39310	39315	39310	39310	39321	39326	39367	39363	39380	39377	39366	39440	39395
	MEX-8	131	35300	35326	40129	39522	39521	39538	39547	39538	39529	39517	39555	39543	39531	39391	39599	39599	39595	39600	39586	39592	39592	39574	39709	39527	39403	39485	39467	39570	39569	39569	39561	39544	39622	39349	39322	39325	39322	39322	39333	39338	39379	39375	39390	39389	39377	39452	39405
	300485	131	35308	35334	40111	39504	39503	39520	39529	39503	39529	39443	39483	39543	39515	39374	39582	39582	39578	39583	39569	39577	39577	39557	39692	39497	39375	39455	39439	39540	39539	39539	39531	39514	39592	39341	39312	39317	39312	39312	39323	39328	39349	39335	39362	39363	39368	39438	39381
	100190	131	35147	35170	40059	39674	39498	39515	39524	39516	39506	39494	39532	39578	39570	39400	39657	39657	39649	39654	39640	39644	39648	39660	39768	39569	39542	39614	39598	39684	39679	39683	39675	39657	39731	39493	39463	39466	39463	39463	39474	39479	39534	39527	39547	39546	39530	39575	39521
	700035	131	35149	35172	40061	39676	39500	39517	39526	39518	39508	39496	39534	39580	39572	39402	39659	39659	39651	39656	39642	39646	39650	39662	39770	39571	39544	39616	39600	39686	39681	39685	39677	39659	39733	39495	39465	39468	39465	39465	39476	39481	39536	39529	39549	39548	39532	39577	39523
	600071	131	35148	35171	40061	39675	39499	39516	39525	39517	39507	39495	39533	39579	39571	39401	39658	39658	39650	39655	39641	39645	39649	39661	39769	39570	39543	39615	39599	39685	39680	39684	39676	39658	39732	39492	39462	39465	39462	39462	39473	39478	39533	39526	39546	39545	39529	39576	39522
	200010	131	34839	34866	40348	39746	39760	39777	39786	39778	39768	39756	39796	39691	39683	39770	39763	39763	39755	39760	39746	39754	39758	39769	39854	39764	39729	39724	39714	39746	39741	39745	39737	39719	39793	39583	39351	39356	39351	39351	39362	39367	39422	39415	39437	39434	39418	39571	39521
ST15	EPEC1_2362_75	19	34733	34758	39114	38757	38430	38447	38456	38419	38438	38424	38460	38586	38565	38550	38664	38664	38656	38661	38647	38653	38657	38640	38791	38368	38488	38593	38549	38643	38640	38644	38636	38617	38686	38312	38273	38276	38273	38273	38284	38288	38311	38309	38357	38362	38358	38341	38403
	EPEC1_E2348_69	15	34402	34426	39489	38880	38740	38757	38766	38729	38748	38734	38772	38670	38649	38723	38720	38720	38712	38717	38703	38711	38715	38713	38832	38668	38646	38677	38623	38676	38673	38677	38669	38650	38721	38369	38253	38256	38253	38253	38264	38268	38291	38287	38339	38342	38338	38329	38391
ST5342	EPEC8_300214	5342	33375	33401	39174	38310	38334	38349	38361	38355	38343	38338	38378	38164	38168	38185	38148	38147	38144	38149	38135	38143	38143	38130	38260	38346	38259	38258	38244	38266	38265	38265	38257	38240	38321	37943	37844	37846	37843	37843	37854	37858	37927	37916	37945	37947	37938	37920	38004
	EPEC8_401588	5342	33375	33401	39170	38305	38330	38345	38357	38351	38339	38334	38374	38164	38168	38185	38148	38147	38144	38149	38135	38143	38143	38130	38260	38346	38259	38258	38244	38266	38265	38265	38257	38240	38321	37943	37844	37846	37843	37843	37854	37858	37927	37916	37945	37947	37938	37916	38000
ST2346	EPEC9_302053	2346	32406	32435	38109	37415	37168	37183	37195	37176	37178	37166	37206	37079	37087	37059	37025	37024	37021	37026	37012	37020	37020	36993	37111	37041	36979	37003	36965	36999	36996	36998	36990	36973	37064	37122	37095	37100	37095	37095	37106	37109	37160	37166	37175	37179	37171	36935	37073
	EPEC9_303145	2346	32398	32427	38101	37407	37160	37175	37187	37168	37170	37158	37198	37071	37079	37051	37017	37016	37013	37018	37004	37012	37012	36985	37103	37033	36971	36995	36957	36991	36988	36990	36982	36965	37056	37114	37087	37092	37087	37087	37098	37101	37152	37158	37167	37171	37163	36927	37065
	EPEC9_702324	2346	33022	33045	38520	37684	37451	37467	37478	37473	37465	37457	37495	37424	37428	37405	37376	37375	37368	37373	37359	37367	37371	37338	37459	37406	37387	37415	37374	37409	37404	37408	37400	37383	37469	37556	37526	37530	37525	37525	37536	37539	37595	37597	37608	37606	37600	37351	37484
Singleton	200164	1163	31642	31665	31274	30124	30233	30249	30260	30155	30256	30201	30243	29889	29892	29808	29886	29886	29876	29883	29869	29878	29882	29935	29927	30035	29858	29931	29898	29996	29994	29998	29988	29969	30046	29667	29643	29648	29645	29645	29654	29659	29617	29571	29684	29682	29693	29597	29933
ST117	200177	117	31232	31257	31235	29856	29981	29997	30008	29996	30017	29979	30019	29716	29704	29716	29692	29692	29682	29689	29675	29684	29688	29694	29711	30031	29883	29889	29830	29869	29866	29870	29860	29842	29920	29504	29447	29452	29449	29449	29460	29464	29465	29454	29482	29477	29482	29469	29850
	700491	844	31277	31302	31241	29792	30030	30046	30057	30063	30036	30027	30067	29787	29777	29740	29655	29655	29645	29652	29638	29647	29651	29661	29642	30023	29892	29894	29842	29803	29800	29804	29794	29774	29852	29438	29480	29485	29482	29482	29493	29497	29507	29509	29524	29521	29531	29576	29943
ST648	200242	648	20525	20552	31621	31088	30370	30387	30394	30369	30385	30338	30380	30520	30527	30490	30736	30736	30730	30737	30723	30733	30733	30706	30776	30710	30782	30832	30795	30901	30904	30904	30894	30874	30958	30174	30182	30187	30183	30183	30194	30198	30117	29952	29941	29903	29951	30204	30365
	200505	12323	20520	20547	31616	31083	30365	30382	30389	30364	30380	30333	30375	30515	30522	30485	30731	30731	30725	30732	30718	30728	30728	30701	30771	30705	30777	30827	30790	30896	30899	30899	30889	30869	30953	30169	30177	30182	30178	30178	30189	30193	30112	29947	29936	29898	29946	30199	30360
	500001	648	20647	20672	31092	31061	29764	29779	29786	29806	29753	29708	29748	30409	30434	30423	30669	30669	30663	30670	30656	30662	30662	30639	30736	30429	30704	30756	30719	30825	30828	30828	30818	30798	30883	30026	29998	30001	29999	29999	30010	30014	30134	30156	29985	29949	30053	29969	29997
	500006	648	20517	20542	31244	31197	29898	29913	29920	29908	29905	29878	29918	30563	30592	30559	30805	30805	30799	30806	30792	30798	30798	30773	30870	30575	30850	30902	30865	30971	30974	30974	30964	30944	31029	30229	30176	30179	30177	30177	30188	30192	30250	30087	30101	30093	30001	30103	30338
	500010	648	20517	20542	31244	31197	29898	29913	29920	29908	29905	29878	29918	30563	30592	30559	30805	30805	30799	30806	30792	30798	30798	30773	30870	30575	30850	30902	30865	30971	30974	30974	30964	30944	31029	30229	30176	30179	30177	30177	30188	30192	30250	30087	30101	30093	30001	30103	30338
	500019	648	20603	20628	31689	30536	30736	30751	30758	30767	30737	30708	30746	30065	30048	29946	29576	29576	29570	29577	29563	29569	29569	29678	29718	30509	30165	30208	30063	30032	30035	30035	30025	30005	30090	29099	29129	29132	29130	29130	29141	29145	29301	29278	29152	29148	29166	29607	29591
	500111	648	20151	20177	31972	30879	31086	31101	31108	31105	31099	31078	31116	30454	30449	30327	29957	29957	29951	29958	29944	29950	29950	30066	30097	30871	30527	30570	30425	30394	30397	30397	30387	30367	30452	30010	30047	30050	30048	30048	30059	30063	30120	30096	30105	30107	30084	30013	30245
	500149	648	20151	20177	31972	30879	31086	31101	31108	31105	31099	31078	31116	30454	30449	30327	29957	29957	29951	29958	29944	29950	29950	30066	30097	30871	30527	30570	30425	30394	30397	30397	30387	30367	30452	30010	30047	30050	30048	30048	30059	30063	30120	30096	30105	30107	30084	30013	30245
	500146	648	20151	20177	31972	30879	31086	31101	31108	31105	31099	31078	31116	30454	30449	30327	29957	29957	29951	29958	29944	29950	29950	30066	30097	30871	30527	30570	30425	30394	30397	30397	30387	30367	30452	30010	30047	30050	30048	30048	30059	30063	30120	30096	30105	30107	30084	30013	30245
ST2141	700027	12291	19313	19341	31543	31254	30498	30511	30522	30512	30513	30482	30526	30694	30710	30712	30863	30863	30853	30860	30846	30854	30858	30833	30981	30770	30981	31049	30941	31070	31069	31073	31065	31045	31125	30457	30480	30483	30479	30479	30492	30496	30519	30505	30513	30520	30522	30407	30612
	700449	2141	19318	19346	31548	31259	30503	30516	30527	30517	30518	30487	30531	30699	30715	30717	30868	30868	30858	30865	30851	30859	30863	30838	30986	30775	30986	31054	30946	31075	31074	31078	31070	31050	31130	30462	30485	30488	30484	30484	30497	30501	30524	30510	30518	30525	30527	30412	30617
	700496	2141	19000	19029	31460	31135	30663	30676	30687	30699	30674	30653	30697	30536	30544	30569	30733	30733	30723	30730	30716	30724	30728	30762	30872	30881	30843	30961	30942	31019	31018	31022	31014	30994	31074	30374	30412	30415	30411	30411	30424	30428	30465	30447	30459	30462	30458	30315	30524
Singleton	SMS_3_5	354	19406	19433	32497	31554	31633	31650	31660	31648	31646	31627	31667	31104	31107	31055	31009	31009	31003	31010	30996	31002	31002	31008	31122	31303	31173	31198	31181	31163	31166	31166	31154	31140	31226	30768	30782	30785	30781	30781	30794	30797	30809	30789	30812	30813	30782	30574	30846
[truncated: 401 more columns]

## Sheet: patristic distances
			ST62		Singleton	Singleton	ST31							ST69												ST394										ST38												ST405
			IAI39	400801	042	300013	300033	400661	300537	300444	400637	EAEC_E107526	MEX-20	100016	MEX-10	400630	200087	700001	400633	MEX-4	UMN026	600070	600072	300541	STEC_C165_02	100300	700016	600013	700477	200045	200094	600076	300091	600024	700489	100060	100139	300003	200105	200107	MEX-2	400620	100178	400622	MEX-9	MEX-19	400790	300062	700009
Lineage	Isolate	ST	62	62	414	720	449	449	449	12316	449	31	31	69	69	69	69	69	69	69	597	69	69	69	69	394	394	394	394	394	2076	2076	2076	394	394	12322	38	38	38	38	38	38	38	12312	38	38	38	405	7395
ST62	IAI39	62	0	0.000610724	0.138067	0.131637	0.127696	0.127733	0.127757	0.127909	0.127676	0.127586	0.127688	0.12525	0.125136	0.124442	0.123736	0.123736	0.123718	0.123729	0.123697	0.123722	0.123728	0.125408	0.122725	0.127173	0.125054	0.125609	0.124726	0.124572	0.124578	0.124578	0.12456	0.124514	0.124721	0.127136	0.127233	0.127245	0.127234	0.127234	0.127258	0.12727	0.128253	0.127975	0.127532	0.127512	0.127475	0.130423	0.133513
	400801	62	0.000610724	0	0.138129	0.131699	0.127758	0.127795	0.127819	0.127971	0.127738	0.127648	0.12775	0.125312	0.125198	0.124504	0.123798	0.123798	0.12378	0.123791	0.123759	0.123784	0.123789	0.12547	0.122787	0.127234	0.125115	0.125671	0.124788	0.124633	0.12464	0.12464	0.124622	0.124576	0.124783	0.127198	0.127295	0.127306	0.127296	0.127296	0.12732	0.127332	0.128314	0.128037	0.127594	0.127574	0.127537	0.130484	0.133574
Singleton	042	414	0.138067	0.138129	0	0.0604703	0.0565297	0.0565671	0.0565909	0.0567427	0.05651	0.0564194	0.0565213	0.0630936	0.0629803	0.0622861	0.0615801	0.0615801	0.0615617	0.0615731	0.0615409	0.0615663	0.0615713	0.0632516	0.0605691	0.0650164	0.0628975	0.063453	0.0625703	0.0624154	0.0624219	0.0624219	0.062404	0.0623578	0.0625645	0.0889825	0.0890794	0.0890909	0.0890803	0.0890803	0.0891047	0.0891166	0.0900988	0.0898214	0.0893783	0.089358	0.0893216	0.0922688	0.0953588
Singleton	300013	720	0.131637	0.131699	0.0604703	0	0.0366746	0.036712	0.0367358	0.0368876	0.0366549	0.0365644	0.0366662	0.0566629	0.0565496	0.0558554	0.0551494	0.0551494	0.055131	0.0551424	0.0551102	0.0551356	0.0551406	0.0568209	0.0541384	0.0585857	0.0564668	0.0570223	0.0561396	0.0559847	0.0559912	0.0559912	0.0559733	0.0559271	0.0561339	0.0825518	0.0826487	0.0826602	0.0826496	0.0826496	0.082674	0.0826859	0.0836681	0.0833907	0.0829476	0.0829273	0.0828909	0.0858381	0.0889281
ST31	300033	449	0.127696	0.127758	0.0565297	0.0366746	0	0.000152355	0.000228487	0.00059879	0.000487015	0.000453155	0.000555013	0.0527223	0.052609	0.0519148	0.0512088	0.0512088	0.0511905	0.0512018	0.0511696	0.051195	0.0512001	0.0528803	0.0501978	0.0546451	0.0525262	0.0530818	0.052199	0.0520441	0.0520507	0.0520507	0.0520327	0.0519865	0.0521933	0.0786112	0.0787082	0.0787196	0.078709	0.078709	0.0787335	0.0787453	0.0797275	0.0794501	0.079007	0.0789868	0.0789503	0.0818975	0.0849876
	400661	449	0.127733	0.127795	0.0565671	0.036712	0.000152355	0	0.000265807	0.00063611	0.000524335	0.000490475	0.000592333	0.0527597	0.0526463	0.0519521	0.0512461	0.0512461	0.0512278	0.0512391	0.0512069	0.0512323	0.0512374	0.0529177	0.0502351	0.0546824	0.0525635	0.0531191	0.0522363	0.0520815	0.052088	0.052088	0.05207	0.0520239	0.0522306	0.0786486	0.0787455	0.0787569	0.0787463	0.0787463	0.0787708	0.0787826	0.0797648	0.0794874	0.0790443	0.0790241	0.0789876	0.0819348	0.0850249
	300537	449	0.127757	0.127819	0.0565909	0.0367358	0.000228487	0.000265807	0	0.000659944	0.000548169	0.000514309	0.000616167	0.0527835	0.0526702	0.0519759	0.05127	0.05127	0.0512516	0.0512629	0.0512308	0.0512562	0.0512612	0.0529415	0.050259	0.0547063	0.0525873	0.0531429	0.0522601	0.0521053	0.0521118	0.0521118	0.0520939	0.0520477	0.0522544	0.0786724	0.0787693	0.0787807	0.0787702	0.0787702	0.0787946	0.0788064	0.0797886	0.0795113	0.0790682	0.0790479	0.0790114	0.0819586	0.0850487
	300444	12316	0.127909	0.127971	0.0567427	0.0368876	0.00059879	0.00063611	0.000659944	0	0.000699952	0.000666092	0.00076795	0.0529353	0.0528219	0.0521277	0.0514218	0.0514218	0.0514034	0.0514147	0.0513825	0.051408	0.051413	0.0530933	0.0504108	0.0548581	0.0527391	0.0532947	0.0524119	0.0522571	0.0522636	0.0522636	0.0522456	0.0521995	0.0524062	0.0788242	0.0789211	0.0789325	0.0789219	0.0789219	0.0789464	0.0789582	0.0799404	0.0796631	0.0792199	0.0791997	0.0791632	0.0821104	0.0852005
	400637	449	0.127676	0.127738	0.05651	0.0366549	0.000487015	0.000524335	0.000548169	0.000699952	0	0.000433383	0.000535241	0.0527026	0.0525892	0.051895	0.051189	0.051189	0.0511707	0.051182	0.0511498	0.0511753	0.0511803	0.0528606	0.0501781	0.0546254	0.0525064	0.053062	0.0521792	0.0520244	0.0520309	0.0520309	0.0520129	0.0519668	0.0521735	0.0785915	0.0786884	0.0786998	0.0786892	0.0786892	0.0787137	0.0787255	0.0797077	0.0794303	0.0789872	0.078967	0.0789305	0.0818777	0.0849678
	EAEC_E107526	31	0.127586	0.127648	0.0564194	0.0365644	0.000453155	0.000490475	0.000514309	0.000666092	0.000433383	0	0.000202897	0.052612	0.0524987	0.0518045	0.0510985	0.0510985	0.0510802	0.0510915	0.0510593	0.0510847	0.0510898	0.05277	0.0500875	0.0545348	0.0524159	0.0529715	0.0520887	0.0519339	0.0519404	0.0519404	0.0519224	0.0518762	0.052083	0.0785009	0.0785979	0.0786093	0.0785987	0.0785987	0.0786232	0.078635	0.0796172	0.0793398	0.0788967	0.0788765	0.07884	0.0817872	0.0848773
	MEX-20	31	0.127688	0.12775	0.0565213	0.0366662	0.000555013	0.000592333	0.000616167	0.00076795	0.000535241	0.000202897	0	0.0527139	0.0526006	0.0519064	0.0512004	0.0512004	0.051182	0.0511933	0.0511612	0.0511866	0.0511916	0.0528719	0.0501894	0.0546367	0.0525178	0.0530733	0.0521906	0.0520357	0.0520422	0.0520422	0.0520243	0.0519781	0.0521848	0.0786028	0.0786997	0.0787112	0.0787006	0.0787006	0.078725	0.0787369	0.0797191	0.0794417	0.0789986	0.0789783	0.0789418	0.0818891	0.0849791
ST69	100016	69	0.12525	0.125312	0.0630936	0.0566629	0.0527223	0.0527597	0.0527835	0.0529353	0.0527026	0.052612	0.0527139	0	0.000623643	0.00158196	0.00187921	0.00187921	0.00186085	0.00187217	0.00183999	0.00186542	0.00187047	0.00366743	0.00461461	0.0223003	0.0201814	0.0207369	0.0198542	0.0196993	0.0197059	0.0197059	0.0196879	0.0196417	0.0198485	0.0761648	0.0762618	0.0762732	0.0762626	0.0762626	0.0762871	0.0762989	0.0772811	0.0770037	0.0765606	0.0765404	0.0765039	0.0794511	0.0825412
	MEX-10	69	0.125136	0.125198	0.0629803	0.0565496	0.052609	0.0526463	0.0526702	0.0528219	0.0525892	0.0524987	0.0526006	0.000623643	0	0.00146863	0.00176588	0.00176588	0.00174752	0.00175884	0.00172666	0.00175209	0.00175714	0.0035541	0.00450128	0.022187	0.0200681	0.0206236	0.0197408	0.019586	0.0195925	0.0195925	0.0195746	0.0195284	0.0197351	0.0760515	0.0761484	0.0761599	0.0761493	0.0761493	0.0761737	0.0761856	0.0771678	0.0768904	0.0764473	0.0764271	0.0763906	0.0793378	0.0824278
	400630	69	0.124442	0.124504	0.0622861	0.0558554	0.0519148	0.0519521	0.0519759	0.0521277	0.051895	0.0518045	0.0519064	0.00158196	0.00146863	0	0.00107166	0.00107166	0.0010533	0.00106462	0.00103244	0.00105787	0.00106292	0.00285988	0.00380706	0.0214928	0.0193738	0.0199294	0.0190466	0.0188918	0.0188983	0.0188983	0.0188804	0.0188342	0.0190409	0.0753573	0.0754542	0.0754657	0.0754551	0.0754551	0.0754795	0.0754914	0.0764735	0.0761962	0.0757531	0.0757328	0.0756963	0.0786436	0.0817336
	200087	69	0.123736	0.123798	0.0615801	0.0551494	0.0512088	0.0512461	0.05127	0.0514218	0.051189	0.0510985	0.0512004	0.00187921	0.00176588	0.00107166	0	9.66663e-05	9.22385e-05	0.000103562	7.13821e-05	0.000119689	0.000124741	0.00215391	0.00310109	0.0207868	0.0186679	0.0192234	0.0183407	0.0181858	0.0181924	0.0181923	0.0181744	0.0181282	0.018335	0.0746513	0.0747483	0.0747597	0.0747491	0.0747491	0.0747735	0.0747854	0.0757676	0.0754902	0.0750471	0.0750269	0.0749904	0.0779376	0.0810276
	700001	69	0.123736	0.123798	0.0615801	0.0551494	0.0512088	0.0512461	0.05127	0.0514218	0.051189	0.0510985	0.0512004	0.00187921	0.00176588	0.00107166	9.66663e-05	0	9.22382e-05	0.000103561	7.13818e-05	0.000119688	0.000124741	0.00215391	0.00310109	0.0207868	0.0186679	0.0192234	0.0183407	0.0181858	0.0181924	0.0181923	0.0181744	0.0181282	0.018335	0.0746513	0.0747483	0.0747597	0.0747491	0.0747491	0.0747735	0.0747854	0.0757676	0.0754902	0.0750471	0.0750269	0.0749904	0.0779376	0.0810276
	400633	69	0.123718	0.12378	0.0615617	0.055131	0.0511905	0.0512278	0.0512516	0.0514034	0.0511707	0.0510802	0.051182	0.00186085	0.00174752	0.0010533	9.22385e-05	9.22382e-05	0	8.0865e-05	4.86854e-05	0.000101325	0.000106378	0.00213555	0.00308273	0.0207684	0.0186495	0.0192051	0.0183223	0.0181675	0.018174	0.018174	0.018156	0.0181099	0.0183166	0.074633	0.0747299	0.0747413	0.0747307	0.0747307	0.0747552	0.074767	0.0757492	0.0754718	0.0750287	0.0750085	0.074972	0.0779192	0.0810093
	MEX-4	69	0.123729	0.123791	0.0615731	0.0551424	0.0512018	0.0512391	0.0512629	0.0514147	0.051182	0.0510915	0.0511933	0.00187217	0.00175884	0.00106462	0.000103562	0.000103561	8.0865e-05	0	4.14076e-05	0.000112648	0.000117701	0.00214687	0.00309405	0.0207798	0.0186608	0.0192164	0.0183336	0.0181788	0.0181853	0.0181853	0.0181673	0.0181212	0.0183279	0.0746443	0.0747412	0.0747526	0.0747421	0.0747421	0.0747665	0.0747783	0.0757605	0.0754832	0.0750401	0.0750198	0.0749833	0.0779305	0.0810206
	UMN026	597	0.123697	0.123759	0.0615409	0.0551102	0.0511696	0.0512069	0.0512308	0.0513825	0.0511498	0.0510593	0.0511612	0.00183999	0.00172666	0.00103244	7.13821e-05	7.13818e-05	4.86854e-05	4.14076e-05	0	8.04688e-05	8.55214e-05	0.00211469	0.00306187	0.0207476	0.0186287	0.0191842	0.0183014	0.0181466	0.0181531	0.0181531	0.0181352	0.018089	0.0182957	0.0746121	0.074709	0.0747205	0.0747099	0.0747099	0.0747343	0.0747462	0.0757284	0.075451	0.0750079	0.0749877	0.0749512	0.0778984	0.0809884
	600070	69	0.123722	0.123784	0.0615663	0.0551356	0.051195	0.0512323	0.0512562	0.051408	0.0511753	0.0510847	0.0511866	0.00186542	0.00175209	0.00105787	0.000119689	0.000119688	0.000101325	0.000112648	8.04688e-05	0	9.3654e-06	0.00214012	0.0030873	0.020773	0.0186541	0.0192096	0.0183269	0.018172	0.0181786	0.0181786	0.0181606	0.0181144	0.0183212	0.0746375	0.0747345	0.0747459	0.0747353	0.0747353	0.0747598	0.0747716	0.0757538	0.0754764	0.0750333	0.0750131	0.0749766	0.0779238	0.0810139
	600072	69	0.123728	0.123789	0.0615713	0.0551406	0.0512001	0.0512374	0.0512612	0.051413	0.0511803	0.0510898	0.0511916	0.00187047	0.00175714	0.00106292	0.000124741	0.000124741	0.000106378	0.000117701	8.55214e-05	9.3654e-06	0	0.00214517	0.00309235	0.0207781	0.0186591	0.0192147	0.0183319	0.0181771	0.0181836	0.0181836	0.0181656	0.0181195	0.0183262	0.0746426	0.0747395	0.0747509	0.0747403	0.0747403	0.0747648	0.0747766	0.0757588	0.0754815	0.0750384	0.0750181	0.0749816	0.0779288	0.0810189
	300541	69	0.125408	0.12547	0.0632516	0.0568209	0.0528803	0.0529177	0.0529415	0.0530933	0.0528606	0.05277	0.0528719	0.00366743	0.0035541	0.00285988	0.00215391	0.00215391	0.00213555	0.00214687	0.00211469	0.00214012	0.00214517	0	0.00477261	0.0224583	0.0203394	0.0208949	0.0200122	0.0198573	0.0198639	0.0198639	0.0198459	0.0197997	0.0200065	0.0763228	0.0764198	0.0764312	0.0764206	0.0764206	0.0764451	0.0764569	0.0774391	0.0771617	0.0767186	0.0766984	0.0766619	0.0796091	0.0826992
	STEC_C165_02	69	0.122725	0.122787	0.0605691	0.0541384	0.0501978	0.0502351	0.050259	0.0504108	0.0501781	0.0500875	0.0501894	0.00461461	0.00450128	0.00380706	0.00310109	0.00310109	0.00308273	0.00309405	0.00306187	0.0030873	0.00309235	0.00477261	0	0.0197758	0.0176569	0.0182124	0.0173297	0.0171748	0.0171814	0.0171814	0.0171634	0.0171172	0.017324	0.0736403	0.0737373	0.0737487	0.0737381	0.0737381	0.0737626	0.0737744	0.0747566	0.0744792	0.0740361	0.0740159	0.0739794	0.0769266	0.0800167
ST394	100300	394	0.127173	0.127234	0.0650164	0.0585857	0.0546451	0.0546824	0.0547063	0.0548581	0.0546254	0.0545348	0.0546367	0.0223003	0.022187	0.0214928	0.0207868	0.0207868	0.0207684	0.0207798	0.0207476	0.020773	0.0207781	0.0224583	0.0197758	0	0.00305837	0.0037447	0.00322085	0.00331842	0.00332495	0.00332494	0.00330698	0.00326081	0.00346755	0.0780876	0.0781846	0.078196	0.0781854	0.0781854	0.0782099	0.0782217	0.0792039	0.0789265	0.0784834	0.0784632	0.0784267	0.0813739	0.084464
	700016	394	0.125054	0.125115	0.0628975	0.0564668	0.0525262	0.0525635	0.0525873	0.0527391	0.0525064	0.0524159	0.0525178	0.0201814	0.0200681	0.0193738	0.0186679	0.0186679	0.0186495	0.0186608	0.0186287	0.0186541	0.0186591	0.0203394	0.0176569	0.00305837	0	0.00162577	0.00110192	0.00119949	0.00120601	0.00120601	0.00118805	0.00114188	0.00134862	0.0759687	0.0760656	0.0760771	0.0760665	0.0760665	0.0760909	0.0761028	0.077085	0.0768076	0.0763645	0.0763442	0.0763077	0.079255	0.082345
	600013	394	0.125609	0.125671	0.063453	0.0570223	0.0530818	0.0531191	0.0531429	0.0532947	0.053062	0.0529715	0.0530733	0.0207369	0.0206236	0.0199294	0.0192234	0.0192234	0.0192051	0.0192164	0.0191842	0.0192096	0.0192147	0.0208949	0.0182124	0.0037447	0.00162577	0	0.00165747	0.00175504	0.00176157	0.00176156	0.0017436	0.00169743	0.00190417	0.0765243	0.0766212	0.0766326	0.076622	0.076622	0.0766465	0.0766583	0.0776405	0.0773631	0.07692	0.0768998	0.0768633	0.0798105	0.0829006
	700477	394	0.124726	0.124788	0.0625703	0.0561396	0.052199	0.0522363	0.0522601	0.0524119	0.0521792	0.0520887	0.0521906	0.0198542	0.0197408	0.0190466	0.0183407	0.0183407	0.0183223	0.0183336	0.0183014	0.0183269	0.0183319	0.0200122	0.0173297	0.00322085	0.00110192	0.00165747	0	0.000872277	0.000878804	0.000878798	0.000860838	0.000814667	0.00102141	0.0756415	0.0757384	0.0757498	0.0757393	0.0757393	0.0757637	0.0757756	0.0767577	0.0764804	0.0760373	0.076017	0.0759805	0.0789277	0.0820178
	200045	394	0.124572	0.124633	0.0624154	0.0559847	0.0520441	0.0520815	0.0521053	0.0522571	0.0520244	0.0519339	0.0520357	0.0196993	0.019586	0.0188918	0.0181858	0.0181858	0.0181675	0.0181788	0.0181466	0.018172	0.0181771	0.0198573	0.0171748	0.00331842	0.00119949	0.00175504	0.000872277	0	0.000182077	0.000182071	0.000164111	0.000320789	0.000708269	0.0754867	0.0755836	0.075595	0.0755844	0.0755844	0.0756089	0.0756207	0.0766029	0.0763255	0.0758824	0.0758622	0.0758257	0.0787729	0.081863
	200094	2076	0.124578	0.12464	0.0624219	0.0559912	0.0520507	0.052088	0.0521118	0.0522636	0.0520309	0.0519404	0.0520422	0.0197059	0.0195925	0.0188983	0.0181924	0.0181924	0.018174	0.0181853	0.0181531	0.0181786	0.0181836	0.0198639	0.0171814	0.00332495	0.00120601	0.00176157	0.000878804	0.000182077	0	9.67379e-05	8.28639e-05	0.000327315	0.000714795	0.0754932	0.0755901	0.0756015	0.0755909	0.0755909	0.0756154	0.0756272	0.0766094	0.0763321	0.075889	0.0758687	0.0758322	0.0787794	0.0818695
	600076	2076	0.124578	0.12464	0.0624219	0.0559912	0.0520507	0.052088	0.0521118	0.0522636	0.0520309	0.0519404	0.0520422	0.0197059	0.0195925	0.0188983	0.0181923	0.0181923	0.018174	0.0181853	0.0181531	0.0181786	0.0181836	0.0198639	0.0171814	0.00332494	0.00120601	0.00176156	0.000878798	0.000182071	9.67379e-05	0	8.28582e-05	0.00032731	0.00071479	0.0754932	0.0755901	0.0756015	0.0755909	0.0755909	0.0756154	0.0756272	0.0766094	0.0763321	0.075889	0.0758687	0.0758322	0.0787794	0.0818695
	300091	2076	0.12456	0.124622	0.062404	0.0559733	0.0520327	0.05207	0.0520939	0.0522456	0.0520129	0.0519224	0.0520243	0.0196879	0.0195746	0.0188804	0.0181744	0.0181744	0.018156	0.0181673	0.0181352	0.0181606	0.0181656	0.0198459	0.0171634	0.00330698	0.00118805	0.0017436	0.000860838	0.000164111	8.28639e-05	8.28582e-05	0	0.00030935	0.00069683	0.0754752	0.0755721	0.0755836	0.075573	0.075573	0.0755974	0.0756093	0.0765915	0.0763141	0.075871	0.0758508	0.0758143	0.0787615	0.0818515
	600024	394	0.124514	0.124576	0.0623578	0.0559271	0.0519865	0.0520239	0.0520477	0.0521995	0.0519668	0.0518762	0.0519781	0.0196417	0.0195284	0.0188342	0.0181282	0.0181282	0.0181099	0.0181212	0.018089	0.0181144	0.0181195	0.0197997	0.0171172	0.00326081	0.00114188	0.00169743	0.000814667	0.000320789	0.000327315	0.00032731	0.00030935	0	0.000650658	0.0754291	0.075526	0.0755374	0.0755268	0.0755268	0.0755513	0.0755631	0.0765453	0.0762679	0.0758248	0.0758046	0.0757681	0.0787153	0.0818054
	700489	394	0.124721	0.124783	0.0625645	0.0561339	0.0521933	0.0522306	0.0522544	0.0524062	0.0521735	0.052083	0.0521848	0.0198485	0.0197351	0.0190409	0.018335	0.018335	0.0183166	0.0183279	0.0182957	0.0183212	0.0183262	0.0200065	0.017324	0.00346755	0.00134862	0.00190417	0.00102141	0.000708269	0.000714795	0.00071479	0.00069683	0.000650658	0	0.0756358	0.0757327	0.0757441	0.0757336	0.0757336	0.075758	0.0757698	0.076752	0.0764747	0.0760316	0.0760113	0.0759748	0.078922	0.0820121
ST38	100060	12322	0.127136	0.127198	0.0889825	0.0825518	0.0786112	0.0786486	0.0786724	0.0788242	0.0785915	0.0785009	0.0786028	0.0761648	0.0760515	0.0753573	0.0746513	0.0746513	0.074633	0.0746443	0.0746121	0.0746375	0.0746426	0.0763228	0.0736403	0.0780876	0.0759687	0.0765243	0.0756415	0.0754867	0.0754932	0.0754932	0.0754752	0.0754291	0.0756358	0	0.0012502	0.00126163	0.00125104	0.00125104	0.0012755	0.00128734	0.00226953	0.00199216	0.00154905	0.00152882	0.00149232	0.0569569	0.060047
	100139	38	0.127233	0.127295	0.0890794	0.0826487	0.0787082	0.0787455	0.0787693	0.0789211	0.0786884	0.0785979	0.0786997	0.0762618	0.0761484	0.0754542	0.0747483	0.0747483	0.0747299	0.0747412	0.074709	0.0747345	0.0747395	0.0764198	0.0737373	0.0781846	0.0760656	0.0766212	0.0757384	0.0755836	0.0755901	0.0755901	0.0755721	0.075526	0.0757327	0.0012502	0	7.63126e-05	6.96367e-05	6.96367e-05	9.40902e-05	0.00015243	0.00159222	0.00131485	0.000871744	0.000851512	0.000815014	0.0570538	0.0601439
	300003	38	0.127245	0.127306	0.0890909	0.0826602	0.0787196	0.0787569	0.0787807	0.0789325	0.0786998	0.0786093	0.0787112	0.0762732	0.0761599	0.0754657	0.0747597	0.0747597	0.0747413	0.0747526	0.0747205	0.0747459	0.0747509	0.0764312	0.0737487	0.078196	0.0760771	0.0766326	0.0757498	0.075595	0.0756015	0.0756015	0.0755836	0.0755374	0.0757441	0.00126163	7.63126e-05	0	8.10691e-05	8.10691e-05	0.000105523	0.000163863	0.00160365	0.00132628	0.000883176	0.000862944	0.000826446	0.0570653	0.0601553
	200105	38	0.127234	0.127296	0.0890803	0.0826496	0.078709	0.0787463	0.0787702	0.0789219	0.0786892	0.0785987	0.0787006	0.0762626	0.0761493	0.0754551	0.0747491	0.0747491	0.0747307	0.0747421	0.0747099	0.0747353	0.0747403	0.0764206	0.0737381	0.0781854	0.0760665	0.076622	0.0757393	0.0755844	0.0755909	0.0755909	0.075573	0.0755268	0.0757336	0.00125104	6.96367e-05	8.10691e-05	0	1.6836e-06	9.10205e-05	0.000153272	0.00159306	0.00131569	0.000872586	0.000852354	0.000815856	0.0570547	0.0601447
	200107	38	0.127234	0.127296	0.0890803	0.0826496	0.078709	0.0787463	0.0787702	0.0789219	0.0786892	0.0785987	0.0787006	0.0762626	0.0761493	0.0754551	0.0747491	0.0747491	0.0747307	0.0747421	0.0747099	0.0747353	0.0747403	0.0764206	0.0737381	0.0781854	0.0760665	0.076622	0.0757393	0.0755844	0.0755909	0.0755909	0.075573	0.0755268	0.0757336	0.00125104	6.96367e-05	8.10691e-05	1.6836e-06	0	9.10205e-05	0.000153272	0.00159306	0.00131569	0.000872586	0.000852354	0.000815856	0.0570547	0.0601447
	MEX-2	38	0.127258	0.12732	0.0891047	0.082674	0.0787335	0.0787708	0.0787946	0.0789464	0.0787137	0.0786232	0.078725	0.0762871	0.0761737	0.0754795	0.0747735	0.0747735	0.0747552	0.0747665	0.0747343	0.0747598	0.0747648	0.0764451	0.0737626	0.0782099	0.0760909	0.0766465	0.0757637	0.0756089	0.0756154	0.0756154	0.0755974	0.0755513	0.075758	0.0012755	9.40902e-05	0.000105523	9.10205e-05	9.10205e-05	0	0.000177725	0.00161751	0.00134014	0.000897039	0.000876807	0.000840309	0.0570791	0.0601692
	400620	38	0.12727	0.127332	0.0891166	0.0826859	0.0787453	0.0787826	0.0788064	0.0789582	0.0787255	0.078635	0.0787369	0.0762989	0.0761856	0.0754914	0.0747854	0.0747854	0.074767	0.0747783	0.0747462	0.0747716	0.0747766	0.0764569	0.0737744	0.0782217	0.0761028	0.0766583	0.0757756	0.0756207	0.0756272	0.0756272	0.0756093	0.0755631	0.0757698	0.00128734	0.00015243	0.000163863	0.000153272	0.000153272	0.000177725	0	0.00162936	0.00135199	0.00090888	0.000888648	0.00085215	0.057091	0.060181
	100178	38	0.128253	0.128314	0.0900988	0.0836681	0.0797275	0.0797648	0.0797886	0.0799404	0.0797077	0.0796172	0.0797191	0.0772811	0.0771678	0.0764735	0.0757676	0.0757676	0.0757492	0.0757605	0.0757284	0.0757538	0.0757588	0.0774391	0.0747566	0.0792039	0.077085	0.0776405	0.0767577	0.0766029	0.0766094	0.0766094	0.0765915	0.0765453	0.076752	0.00226953	0.00159222	0.00160365	0.00159306	0.00159306	0.00161751	0.00162936	0	0.000690943	0.000970797	0.000991147	0.00117352	0.0580731	0.0611632
	400622	12312	0.127975	0.128037	0.0898214	0.0833907	0.0794501	0.0794874	0.0795113	0.0796631	0.0794303	0.0793398	0.0794417	0.0770037	0.0768904	0.0761962	0.0754902	0.0754902	0.0754718	0.0754832	0.075451	0.0754764	0.0754815	0.0771617	0.0744792	0.0789265	0.0768076	0.0773631	0.0764804	0.0763255	0.0763321	0.0763321	0.0763141	0.0762679	0.0764747	0.00199216	0.00131485	0.00132628	0.00131569	0.00131569	0.00134014	0.00135199	0.000690943	0	0.000693427	0.000713776	0.00089615	0.0577958	0.0608858
	MEX-9	38	0.127532	0.127594	0.0893783	0.0829476	0.079007	0.0790443	0.0790682	0.0792199	0.0789872	0.0788967	0.0789986	0.0765606	0.0764473	0.0757531	0.0750471	0.0750471	0.0750287	0.0750401	0.0750079	0.0750333	0.0750384	0.0767186	0.0740361	0.0784834	0.0763645	0.07692	0.0760373	0.0758824	0.075889	0.075889	0.075871	0.0758248	0.0760316	0.00154905	0.000871744	0.000883176	0.000872586	0.000872586	0.000897039	0.00090888	0.000970797	0.000693427	0	0.000270671	0.000453045	0.0573527	0.0604427
	MEX-19	38	0.127512	0.127574	0.089358	0.0829273	0.0789868	0.0790241	0.0790479	0.0791997	0.078967	0.0788765	0.0789783	0.0765404	0.0764271	0.0757328	0.0750269	0.0750269	0.0750085	0.0750198	0.0749877	0.0750131	0.0750181	0.0766984	0.0740159	0.0784632	0.0763442	0.0768998	0.076017	0.0758622	0.0758687	0.0758687	0.0758508	0.0758046	0.0760113	0.00152882	0.000851512	0.000862944	0.000852354	0.000852354	0.000876807	0.000888648	0.000991147	0.000713776	0.000270671	0	0.000432813	0.0573324	0.0604225
	400790	38	0.127475	0.127537	0.0893216	0.0828909	0.0789503	0.0789876	0.0790114	0.0791632	0.0789305	0.07884	0.0789418	0.0765039	0.0763906	0.0756963	0.0749904	0.0749904	0.074972	0.0749833	0.0749512	0.0749766	0.0749816	0.0766619	0.0739794	0.0784267	0.0763077	0.0768633	0.0759805	0.0758257	0.0758322	0.0758322	0.0758143	0.0757681	0.0759748	0.00149232	0.000815014	0.000826446	0.000815856	0.000815856	0.000840309	0.00085215	0.00117352	0.00089615	0.000453045	0.000432813	0	0.0572959	0.060386
ST405	300062	405	0.130423	0.130484	0.0922688	0.0858381	0.0818975	0.0819348	0.0819586	0.0821104	0.0818777	0.0817872	0.0818891	0.0794511	0.0793378	0.0786436	0.0779376	0.0779376	0.0779192	0.0779305	0.0778984	0.0779238	0.0779288	0.0796091	0.0769266	0.0813739	0.079255	0.0798105	0.0789277	0.0787729	0.0787794	0.0787794	0.0787615	0.0787153	0.078922	0.0569569	0.0570538	0.0570653	0.0570547	0.0570547	0.0570791	0.057091	0.0580731	0.0577958	0.0573527	0.0573324	0.0572959	0	0.00345619
	700009	7395	0.133513	0.133574	0.0953588	0.0889281	0.0849876	0.0850249	0.0850487	0.0852005	0.0849678	0.0848773	0.0849791	0.0825412	0.0824278	0.0817336	0.0810276	0.0810276	0.0810093	0.0810206	0.0809884	0.0810139	0.0810189	0.0826992	0.0800167	0.084464	0.082345	0.0829006	0.0820178	0.081863	0.0818695	0.0818695	0.0818515	0.0818054	0.0820121	0.060047	0.0601439	0.0601553	0.0601447	0.0601447	0.0601692	0.060181	0.0611632	0.0608858	0.0604427	0.0604225	0.060386	0.00345619	0
	700019	2348	0.129589	0.12965	0.0914348	0.0850041	0.0810636	0.0811009	0.0811247	0.0812765	0.0810438	0.0809533	0.0810551	0.0786172	0.0785038	0.0778096	0.0771036	0.0771036	0.0770853	0.0770966	0.0770644	0.0770899	0.0770949	0.0787752	0.0760927	0.08054	0.078421	0.0789766	0.0780938	0.077939	0.0779455	0.0779455	0.0779275	0.0778814	0.0780881	0.056123	0.0562199	0.0562313	0.0562207	0.0562207	0.0562452	0.056257	0.0572392	0.0569618	0.0565187	0.0564985	0.056462	0.00401991	0.00710998
	400794	405	0.130755	0.130817	0.0926013	0.0861706	0.08223	0.0822673	0.0822911	0.0824429	0.0822102	0.0821197	0.0822216	0.0797836	0.0796703	0.0789761	0.0782701	0.0782701	0.0782517	0.078263	0.0782309	0.0782563	0.0782613	0.0799416	0.0772591	0.0817064	0.0795875	0.080143	0.0792602	0.0791054	0.0791119	0.0791119	0.079094	0.0790478	0.0792545	0.0572894	0.0573863	0.0573978	0.0573872	0.0573872	0.0574116	0.0574235	0.0584056	0.0581283	0.0576852	0.0576649	0.0576284	0.00814541	0.0112355
Singleton	100350	12306	0.123878	0.12394	0.0857239	0.0792932	0.0753527	0.07539	0.0754138	0.0755656	0.0753329	0.0752424	0.0753442	0.0729063	0.0727929	0.0720987	0.0713928	0.0713928	0.0713744	0.0713857	0.0713535	0.071379	0.071384	0.0730643	0.0703818	0.0748291	0.0727101	0.0732657	0.0723829	0.0722281	0.0722346	0.0722346	0.0722167	0.0721705	0.0723772	0.0666159	0.0667128	0.0667242	0.0667137	0.0667137	0.0667381	0.06675	0.0677321	0.0674548	0.0670117	0.0669914	0.0669549	0.0699021	0.0729922
ST70	100153	70	0.130284	0.130346	0.105964	0.099533	0.0955924	0.0956297	0.0956535	0.0958053	0.0955726	0.0954821	0.095584	0.093146	0.0930327	0.0923384	0.0916325	0.0916325	0.0916141	0.0916254	0.0915933	0.0916187	0.0916237	0.093304	0.0906215	0.0950688	0.0929499	0.0935054	0.0926226	0.0924678	0.0924743	0.0924743	0.0924564	0.0924102	0.0926169	0.0950325	0.0951294	0.0951408	0.0951302	0.0951302	0.0951547	0.0951665	0.0961487	0.0958714	0.0954282	0.095408	0.0953715	0.0983187	0.101409
	100221	70	0.130257	0.130318	0.105936	0.0995053	0.0955647	0.0956021	0.0956259	0.0957777	0.095545	0.0954545	0.0955563	0.0931184	0.093005	0.0923108	0.0916048	0.0916048	0.0915865	0.0915978	0.0915656	0.091591	0.0915961	0.0932764	0.0905938	0.0950411	0.0929222	0.0934778	0.092595	0.0924402	0.0924467	0.0924467	0.0924287	0.0923826	0.0925893	0.0950048	0.0951018	0.0951132	0.0951026	0.0951026	0.0951271	0.0951389	0.0961211	0.0958437	0.0954006	0.0953804	0.0953439	0.0982911	0.101381
	100346	70	0.120327	0.120389	0.0960067	0.089576	0.0856354	0.0856727	0.0856966	0.0858483	0.0856156	0.0855251	0.085627	0.083189	0.0830757	0.0823815	0.0816755	0.0816755	0.0816571	0.0816685	0.0816363	0.0816617	0.0816668	0.083347	0.0806645	0.0851118	0.0829929	0.0835484	0.0826657	0.0825108	0.0825174	0.0825174	0.0824994	0.0824532	0.08266	0.0850755	0.0851724	0.0851839	0.0851733	0.0851733	0.0851977	0.0852096	0.0861917	0.0859144	0.0854713	0.085451	0.0854145	0.0883618	0.0914518
	600061	70	0.120296	0.120358	0.0959756	0.0895449	0.0856043	0.0856416	0.0856655	0.0858172	0.0855845	0.085494	0.0855959	0.0831579	0.0830446	0.0823504	0.0816444	0.0816444	0.081626	0.0816374	0.0816052	0.0816306	0.0816357	0.0833159	0.0806334	0.0850807	0.0829618	0.0835173	0.0826346	0.0824797	0.0824863	0.0824862	0.0824683	0.0824221	0.0826289	0.0850444	0.0851413	0.0851527	0.0851422	0.0851422	0.0851666	0.0851784	0.0861606	0.0858833	0.0854402	0.0854199	0.0853834	0.0883306	0.0914207
	600063	70	0.120296	0.120358	0.0959755	0.0895448	0.0856042	0.0856416	0.0856654	0.0858172	0.0855845	0.085494	0.0855958	0.0831579	0.0830445	0.0823503	0.0816443	0.0816443	0.081626	0.0816373	0.0816051	0.0816305	0.0816356	0.0833158	0.0806333	0.0850806	0.0829617	0.0835173	0.0826345	0.0824797	0.0824862	0.0824862	0.0824682	0.0824221	0.0826288	0.0850443	0.0851413	0.0851527	0.0851421	0.0851421	0.0851665	0.0851784	0.0861606	0.0858832	0.0854401	0.0854199	0.0853834	0.0883306	0.0914206
	200108	70	0.120317	0.120378	0.095996	0.0895653	0.0856247	0.0856621	0.0856859	0.0858377	0.085605	0.0855144	0.0856163	0.0831783	0.083065	0.0823708	0.0816648	0.0816648	0.0816465	0.0816578	0.0816256	0.081651	0.0816561	0.0833363	0.0806538	0.0851011	0.0829822	0.0835378	0.082655	0.0825002	0.0825067	0.0825067	0.0824887	0.0824425	0.0826493	0.0850648	0.0851617	0.0851732	0.0851626	0.0851626	0.085187	0.0851989	0.0861811	0.0859037	0.0854606	0.0854404	0.0854039	0.0883511	0.0914411
	300010	70	0.120318	0.12038	0.0959978	0.0895671	0.0856266	0.0856639	0.0856877	0.0858395	0.0856068	0.0855163	0.0856181	0.0831802	0.0830668	0.0823726	0.0816666	0.0816666	0.0816483	0.0816596	0.0816274	0.0816528	0.0816579	0.0833382	0.0806557	0.085103	0.082984	0.0835396	0.0826568	0.082502	0.0825085	0.0825085	0.0824905	0.0824444	0.0826511	0.0850666	0.0851636	0.085175	0.0851644	0.0851644	0.0851889	0.0852007	0.0861829	0.0859055	0.0854624	0.0854422	0.0854057	0.0883529	0.091443
ST349	100164	2914	0.11926	0.119322	0.0949398	0.0885091	0.0845685	0.0846058	0.0846296	0.0847814	0.0845487	0.0844582	0.0845601	0.0821221	0.0820088	0.0813145	0.0806086	0.0806086	0.0805902	0.0806015	0.0805694	0.0805948	0.0805998	0.0822801	0.0795976	0.0840449	0.0819259	0.0824815	0.0815987	0.0814439	0.0814504	0.0814504	0.0814325	0.0813863	0.081593	0.0840086	0.0841055	0.0841169	0.0841063	0.0841063	0.0841308	0.0841426	0.0851248	0.0848475	0.0844043	0.0843841	0.0843476	0.0872948	0.0903849
	600021	2914	0.119247	0.119309	0.0949261	0.0884954	0.0845548	0.0845921	0.084616	0.0847678	0.0845351	0.0844445	0.0845464	0.0821084	0.0819951	0.0813009	0.0805949	0.0805949	0.0805766	0.0805879	0.0805557	0.0805811	0.0805862	0.0822664	0.0795839	0.0840312	0.0819123	0.0824679	0.0815851	0.0814303	0.0814368	0.0814368	0.0814188	0.0813726	0.0815794	0.0839949	0.0840918	0.0841033	0.0840927	0.0840927	0.0841171	0.084129	0.0851112	0.0848338	0.0843907	0.0843705	0.084334	0.0872812	0.0903712
	200166	2914	0.119282	0.119343	0.094961	0.0885303	0.0845897	0.0846271	0.0846509	0.0848027	0.08457	0.0844794	0.0845813	0.0821433	0.08203	0.0813358	0.0806298	0.0806298	0.0806115	0.0806228	0.0805906	0.080616	0.0806211	0.0823013	0.0796188	0.0840661	0.0819472	0.0825028	0.08162	0.0814652	0.0814717	0.0814717	0.0814537	0.0814076	0.0816143	0.0840298	0.0841268	0.0841382	0.0841276	0.0841276	0.084152	0.0841639	0.0851461	0.0848687	0.0844256	0.0844054	0.0843689	0.0873161	0.0904061
	600007	2914	0.119288	0.11935	0.0949676	0.0885369	0.0845963	0.0846336	0.0846575	0.0848092	0.0845765	0.084486	0.0845879	0.0821499	0.0820366	0.0813424	0.0806364	0.0806364	0.080618	0.0806294	0.0805972	0.0806226	0.0806277	0.0823079	0.0796254	0.0840727	0.0819538	0.0825093	0.0816266	0.0814717	0.0814783	0.0814782	0.0814603	0.0814141	0.0816209	0.0840364	0.0841333	0.0841447	0.0841342	0.0841342	0.0841586	0.0841705	0.0851526	0.0848753	0.0844322	0.0844119	0.0843754	0.0873226	0.0904127
	400618	2914	0.119282	0.119344	0.0949612	0.0885305	0.08459	0.0846273	0.0846511	0.0848029	0.0845702	0.0844797	0.0845815	0.0821436	0.0820302	0.081336	0.08063	0.08063	0.0806117	0.080623	0.0805908	0.0806162	0.0806213	0.0823016	0.079619	0.0840664	0.0819474	0.082503	0.0816202	0.0814654	0.0814719	0.0814719	0.0814539	0.0814078	0.0816145	0.08403	0.084127	0.0841384	0.0841278	0.0841278	0.0841523	0.0841641	0.0851463	0.0848689	0.0844258	0.0844056	0.0843691	0.0873163	0.0904064
	100434	12320	0.119113	0.119175	0.0947923	0.0883616	0.084421	0.0844583	0.0844822	0.0846339	0.0844012	0.0843107	0.0844126	0.0819746	0.0818613	0.0811671	0.0804611	0.0804611	0.0804427	0.0804541	0.0804219	0.0804473	0.0804524	0.0821326	0.0794501	0.0838974	0.0817785	0.082334	0.0814513	0.0812964	0.0813029	0.0813029	0.081285	0.0812388	0.0814456	0.0838611	0.083958	0.0839694	0.0839589	0.0839589	0.0839833	0.0839951	0.0849773	0.0847	0.0842569	0.0842366	0.0842001	0.0871473	0.0902374
	200053	349	0.122705	0.122766	0.098384	0.0919533	0.0880127	0.08805	0.0880739	0.0882256	0.0879929	0.0879024	0.0880043	0.0855663	0.085453	0.0847588	0.0840528	0.0840528	0.0840344	0.0840458	0.0840136	0.084039	0.0840441	0.0857243	0.0830418	0.0874891	0.0853702	0.0859257	0.085043	0.0848881	0.0848946	0.0848946	0.0848767	0.0848305	0.0850373	0.0874528	0.0875497	0.0875611	0.0875506	0.0875506	0.087575	0.0875868	0.088569	0.0882917	0.0878486	0.0878283	0.0877918	0.090739	0.0938291
	200099	349	0.122707	0.122769	0.0983864	0.0919557	0.0880151	0.0880524	0.0880762	0.088228	0.0879953	0.0879048	0.0880067	0.0855687	0.0854554	0.0847611	0.0840552	0.0840552	0.0840368	0.0840481	0.084016	0.0840414	0.0840464	0.0857267	0.0830442	0.0874915	0.0853725	0.0859281	0.0850453	0.0848905	0.084897	0.084897	0.0848791	0.0848329	0.0850396	0.0874552	0.0875521	0.0875635	0.0875529	0.0875529	0.0875774	0.0875892	0.0885714	0.0882941	0.0878509	0.0878307	0.0877942	0.0907414	0.0938315
	600019	349	0.118709	0.118771	0.0943883	0.0879576	0.084017	0.0840544	0.0840782	0.08423	0.0839973	0.0839068	0.0840086	0.0815707	0.0814573	0.0807631	0.0800571	0.0800571	0.0800388	0.0800501	0.0800179	0.0800433	0.0800484	0.0817287	0.0790461	0.0834934	0.0813745	0.0819301	0.0810473	0.0808925	0.080899	0.080899	0.080881	0.0808349	0.0810416	0.0834571	0.0835541	0.0835655	0.0835549	0.0835549	0.0835793	0.0835912	0.0845734	0.084296	0.0838529	0.0838327	0.0837962	0.0867434	0.0898334
	700025	349	0.118756	0.118818	0.0944357	0.088005	0.0840644	0.0841017	0.0841255	0.0842773	0.0840446	0.0839541	0.084056	0.081618	0.0815047	0.0808105	0.0801045	0.0801045	0.0800861	0.0800974	0.0800653	0.0800907	0.0800957	0.081776	0.0790935	0.0835408	0.0814219	0.0819774	0.0810947	0.0809398	0.0809463	0.0809463	0.0809284	0.0808822	0.0810889	0.0835045	0.0836014	0.0836128	0.0836022	0.0836022	0.0836267	0.0836385	0.0846207	0.0843434	0.0839003	0.08388	0.0838435	0.0867907	0.0898808
ST485	100117	485	0.22037	0.220432	0.21859	0.212159	0.208219	0.208256	0.20828	0.208432	0.208199	0.208109	0.20821	0.205772	0.205659	0.204965	0.204259	0.204259	0.204241	0.204252	0.20422	0.204245	0.20425	0.20593	0.203248	0.207695	0.205576	0.206132	0.205249	0.205094	0.205101	0.205101	0.205083	0.205037	0.205243	0.207659	0.207756	0.207767	0.207757	0.207757	0.207781	0.207793	0.208775	0.208498	0.208055	0.208034	0.207998	0.210945	0.214035
	100248	485	0.220145	0.220207	0.218365	0.211934	0.207994	0.208031	0.208055	0.208207	0.207974	0.207883	0.207985	0.205547	0.205434	0.20474	0.204034	0.204034	0.204015	0.204027	0.203995	0.20402	0.204025	0.205705	0.203023	0.20747	0.205351	0.205907	0.205024	0.204869	0.204876	0.204876	0.204858	0.204811	0.205018	0.207434	0.207531	0.207542	0.207532	0.207532	0.207556	0.207568	0.20855	0.208273	0.20783	0.207809	0.207773	0.21072	0.21381
	300438	485	0.220131	0.220193	0.218351	0.21192	0.20798	0.208017	0.208041	0.208193	0.20796	0.207869	0.207971	0.205533	0.20542	0.204726	0.20402	0.20402	0.204001	0.204013	0.203981	0.204006	0.204011	0.205691	0.203009	0.207456	0.205337	0.205893	0.20501	0.204855	0.204862	0.204862	0.204844	0.204797	0.205004	0.20742	0.207517	0.207528	0.207518	0.207518	0.207542	0.207554	0.208536	0.208259	0.207816	0.207795	0.207759	0.210706	0.213796
	200033	485	0.22013	0.220192	0.21835	0.211919	0.207979	0.208016	0.20804	0.208192	0.207959	0.207869	0.20797	0.205533	0.205419	0.204725	0.204019	0.204019	0.204001	0.204012	0.20398	0.204005	0.20401	0.205691	0.203008	0.207455	0.205336	0.205892	0.205009	0.204854	0.204861	0.204861	0.204843	0.204797	0.205003	0.207419	0.207516	0.207527	0.207517	0.207517	0.207541	0.207553	0.208535	0.208258	0.207815	0.207795	0.207758	0.210705	0.213795
	200086	485	0.22011	0.220172	0.218329	0.211899	0.207958	0.207995	0.208019	0.208171	0.207938	0.207848	0.20795	0.205512	0.205398	0.204704	0.203998	0.203998	0.20398	0.203991	0.203959	0.203984	0.203989	0.20567	0.202987	0.207435	0.205316	0.205871	0.204988	0.204834	0.20484	0.20484	0.204822	0.204776	0.204983	0.207398	0.207495	0.207507	0.207496	0.207496	0.20752	0.207532	0.208514	0.208237	0.207794	0.207774	0.207737	0.210684	0.213775
	100399	485	0.220135	0.220197	0.218355	0.211924	0.207984	0.208021	0.208045	0.208197	0.207964	0.207874	0.207975	0.205537	0.205424	0.20473	0.204024	0.204024	0.204006	0.204017	0.203985	0.20401	0.204015	0.205695	0.203013	0.20746	0.205341	0.205897	0.205014	0.204859	0.204866	0.204866	0.204848	0.204802	0.205008	0.207424	0.207521	0.207532	0.207522	0.207522	0.207546	0.207558	0.20854	0.208263	0.20782	0.207799	0.207763	0.21071	0.2138
	300446	485	0.22012	0.220182	0.21834	0.211909	0.207969	0.208006	0.20803	0.208181	0.207949	0.207858	0.20796	0.205522	0.205409	0.204715	0.204009	0.204009	0.20399	0.204002	0.203969	0.203995	0.204	0.20568	0.202998	0.207445	0.205326	0.205882	0.204999	0.204844	0.20485	0.20485	0.204832	0.204786	0.204993	0.207409	0.207506	0.207517	0.207506	0.207506	0.207531	0.207543	0.208525	0.208247	0.207804	0.207784	0.207748	0.210695	0.213785
	600003	485	0.220109	0.22017	0.218328	0.211898	0.207957	0.207994	0.208018	0.20817	0.207937	0.207847	0.207949	0.205511	0.205397	0.204703	0.203997	0.203997	0.203979	0.20399	0.203958	0.203983	0.203988	0.205669	0.202986	0.207433	0.205315	0.20587	0.204987	0.204832	0.204839	0.204839	0.204821	0.204775	0.204982	0.207397	0.207494	0.207505	0.207495	0.207495	0.207519	0.207531	0.208513	0.208236	0.207793	0.207773	0.207736	0.210683	0.213773
	600047	485	0.22009	0.220152	0.21831	0.211879	0.207939	0.207976	0.208	0.208152	0.207919	0.207828	0.20793	0.205492	0.205379	0.204685	0.203979	0.203979	0.203961	0.203972	0.20394	0.203965	0.20397	0.20565	0.202968	0.207415	0.205296	0.205852	0.204969	0.204814	0.204821	0.204821	0.204803	0.204757	0.204963	0.207379	0.207476	0.207487	0.207477	0.207477	0.207501	0.207513	0.208495	0.208218	0.207775	0.207754	0.207718	0.210665	0.213755
	400634	485	0.220115	0.220177	0.218335	0.211904	0.207964	0.208001	0.208025	0.208177	0.207944	0.207854	0.207955	0.205518	0.205404	0.20471	0.204004	0.204004	0.203986	0.203997	0.203965	0.20399	0.203995	0.205676	0.202993	0.20744	0.205321	0.205877	0.204994	0.204839	0.204846	0.204846	0.204828	0.204782	0.204988	0.207404	0.207501	0.207512	0.207502	0.207502	0.207526	0.207538	0.20852	0.208243	0.2078	0.20778	0.207743	0.21069	0.21378
	500002	485	0.220125	0.220187	0.218344	0.211914	0.207973	0.208011	0.208034	0.208186	0.207953	0.207863	0.207965	0.205527	0.205413	0.204719	0.204013	0.204013	0.203995	0.204006	0.203974	0.203999	0.204005	0.205685	0.203002	0.20745	0.205331	0.205886	0.205003	0.204849	0.204855	0.204855	0.204837	0.204791	0.204998	0.207413	0.20751	0.207522	0.207511	0.207511	0.207536	0.207547	0.20853	0.208252	0.207809	0.207789	0.207752	0.2107	0.21379
	200093	485	0.220178	0.22024	0.218398	0.211967	0.208026	0.208064	0.208088	0.208239	0.208007	0.207916	0.208018	0.20558	0.205467	0.204773	0.204067	0.204067	0.204048	0.20406	0.204027	0.204053	0.204058	0.205738	0.203056	0.207503	0.205384	0.205939	0.205057	0.204902	0.204908	0.204908	0.20489	0.204844	0.205051	0.207467	0.207563	0.207575	0.207564	0.207564	0.207589	0.207601	0.208583	0.208305	0.207862	0.207842	0.207806	0.210753	0.213843
	100143	485	0.220132	0.220194	0.218352	0.211921	0.207981	0.208018	0.208042	0.208194	0.207961	0.20787	0.207972	0.205534	0.205421	0.204727	0.204021	0.204021	0.204002	0.204014	0.203982	0.204007	0.204012	0.205692	0.20301	0.207457	0.205338	0.205894	0.205011	0.204856	0.204863	0.204863	0.204845	0.204798	0.205005	0.207421	0.207518	0.207529	0.207519	0.207519	0.207543	0.207555	0.208537	0.20826	0.207817	0.207796	0.20776	0.210707	0.213797
	300188	485	0.21758	0.217642	0.2158	0.209369	0.205428	0.205466	0.20549	0.205641	0.205409	0.205318	0.20542	0.202982	0.202869	0.202174	0.201468	0.201468	0.20145	0.201461	0.201429	0.201455	0.20146	0.20314	0.200457	0.204905	0.202786	0.203341	0.202459	0.202304	0.20231	0.20231	0.202292	0.202246	0.202453	0.204868	0.204965	0.204977	0.204966	0.204966	0.204991	0.205003	0.205985	0.205707	0.205264	0.205244	0.205207	0.208155	0.211245
Singleton	300418	3057	0.240562	0.240624	0.238782	0.232351	0.228411	0.228448	0.228472	0.228624	0.228391	0.2283	0.228402	0.225964	0.225851	0.225157	0.224451	0.224451	0.224432	0.224444	0.224411	0.224437	0.224442	0.226122	0.22344	0.227887	0.225768	0.226324	0.225441	0.225286	0.225293	0.225293	0.225275	0.225228	0.225435	0.227851	0.227948	0.227959	0.227948	0.227948	0.227973	0.227985	0.228967	0.22869	0.228246	0.228226	0.22819	0.231137	0.234227
Singleton	700490	9506	0.241346	0.241408	0.239566	0.233135	0.229194	0.229232	0.229256	0.229407	0.229175	0.229084	0.229186	0.226748	0.226635	0.22594	0.225234	0.225234	0.225216	0.225227	0.225195	0.225221	0.225226	0.226906	0.224223	0.228671	0.226552	0.227107	0.226225	0.22607	0.226076	0.226076	0.226058	0.226012	0.226219	0.228634	0.228731	0.228743	0.228732	0.228732	0.228757	0.228769	0.229751	0.229473	0.22903	0.22901	0.228974	0.231921	0.235011
Singleton	STEC_7V	2715	0.242535	0.242597	0.240755	0.234324	0.230384	0.230421	0.230445	0.230597	0.230364	0.230274	0.230375	0.227938	0.227824	0.22713	0.226424	0.226424	0.226406	0.226417	0.226385	0.22641	0.226415	0.228096	0.225413	0.22986	0.227741	0.228297	0.227414	0.227259	0.227266	0.227266	0.227248	0.227202	0.227408	0.229824	0.229921	0.229932	0.229922	0.229922	0.229946	0.229958	0.23094	0.230663	0.23022	0.2302	0.230163	0.23311	0.2362
Singleton	TW10509	747	0.242686	0.242748	0.240906	0.234475	0.230534	0.230572	0.230595	0.230747	0.230514	0.230424	0.230526	0.228088	0.227975	0.22728	0.226574	0.226574	0.226556	0.226567	0.226535	0.226561	0.226566	0.228246	0.225563	0.230011	0.227892	0.228447	0.227565	0.22741	0.227416	0.227416	0.227398	0.227352	0.227559	0.229974	0.230071	0.230083	0.230072	0.230072	0.230097	0.230108	0.231091	0.230813	0.23037	0.23035	0.230313	0.233261	0.236351
ST155	100010	58	0.15929	0.159352	0.166769	0.160339	0.156398	0.156435	0.156459	0.156611	0.156378	0.156288	0.15639	0.153952	0.153838	0.153144	0.152438	0.152438	0.15242	0.152431	0.152399	0.152424	0.152429	0.15411	0.151427	0.155874	0.153756	0.154311	0.153428	0.153274	0.15328	0.15328	0.153262	0.153216	0.153423	0.155838	0.155935	0.155947	0.155936	0.155936	0.15596	0.155972	0.156954	0.156677	0.156234	0.156214	0.156177	0.159124	0.162214
	600043	58	0.160726	0.160788	0.168205	0.161775	0.157834	0.157871	0.157895	0.158047	0.157814	0.157724	0.157826	0.155388	0.155274	0.15458	0.153874	0.153874	0.153856	0.153867	0.153835	0.15386	0.153865	0.155546	0.152863	0.157311	0.155192	0.155747	0.154864	0.15471	0.154716	0.154716	0.154698	0.154652	0.154859	0.157274	0.157371	0.157383	0.157372	0.157372	0.157396	0.157408	0.15839	0.158113	0.15767	0.15765	0.157613	0.16056	0.163651
	E907_ETEC_L19	5607	0.161526	0.161587	0.169005	0.162574	0.158634	0.158671	0.158695	0.158846	0.158614	0.158523	0.158625	0.156187	0.156074	0.15538	0.154674	0.154674	0.154655	0.154667	0.154634	0.15466	0.154665	0.156345	0.153663	0.15811	0.155991	0.156547	0.155664	0.155509	0.155516	0.155515	0.155498	0.155451	0.155658	0.158074	0.158171	0.158182	0.158171	0.158171	0.158196	0.158208	0.15919	0.158913	0.158469	0.158449	0.158413	0.16136	0.16445
	E920_ETEC_L19	58	0.161537	0.161598	0.169016	0.162585	0.158645	0.158682	0.158706	0.158858	0.158625	0.158534	0.158636	0.156198	0.156085	0.155391	0.154685	0.154685	0.154666	0.154678	0.154645	0.154671	0.154676	0.156356	0.153674	0.158121	0.156002	0.156558	0.155675	0.15552	0.155527	0.155527	0.155509	0.155462	0.155669	0.158085	0.158182	0.158193	0.158182	0.158182	0.158207	0.158219	0.159201	0.158924	0.15848	0.15846	0.158424	0.161371	0.164461
	100354	155	0.162249	0.162311	0.169729	0.163298	0.159357	0.159395	0.159419	0.15957	0.159338	0.159247	0.159349	0.156911	0.156798	0.156103	0.155398	0.155398	0.155379	0.15539	0.155358	0.155384	0.155389	0.157069	0.154387	0.158834	0.156715	0.15727	0.156388	0.156233	0.156239	0.156239	0.156221	0.156175	0.156382	0.158798	0.158894	0.158906	0.158895	0.158895	0.15892	0.158932	0.159914	0.159636	0.159193	0.159173	0.159137	0.162084	0.165174
	200089	155	0.161704	0.161766	0.169183	0.162752	0.158812	0.158849	0.158873	0.159025	0.158792	0.158702	0.158803	0.156366	0.156252	0.155558	0.154852	0.154852	0.154834	0.154845	0.154813	0.154838	0.154843	0.156524	0.153841	0.158288	0.156169	0.156725	0.155842	0.155687	0.155694	0.155694	0.155676	0.15563	0.155836	0.158252	0.158349	0.15836	0.15835	0.15835	0.158374	0.158386	0.159368	0.159091	0.158648	0.158628	0.158591	0.161538	0.164628
	600052	155	0.161135	0.161197	0.168614	0.162183	0.158243	0.15828	0.158304	0.158456	0.158223	0.158133	0.158234	0.155797	0.155683	0.154989	0.154283	0.154283	0.154265	0.154276	0.154244	0.154269	0.154274	0.155955	0.153272	0.157719	0.1556	0.156156	0.155273	0.155118	0.155125	0.155125	0.155107	0.155061	0.155267	0.157683	0.15778	0.157791	0.157781	0.157781	0.157805	0.157817	0.158799	0.158522	0.158079	0.158059	0.158022	0.160969	0.164059
	200212	155	0.161344	0.161406	0.168823	0.162392	0.158452	0.158489	0.158513	0.158665	0.158432	0.158341	0.158443	0.156005	0.155892	0.155198	0.154492	0.154492	0.154473	0.154485	0.154453	0.154478	0.154483	0.156163	0.153481	0.157928	0.155809	0.156365	0.155482	0.155327	0.155334	0.155334	0.155316	0.155269	0.155476	0.157892	0.157989	0.158	0.157989	0.157989	0.158014	0.158026	0.159008	0.158731	0.158287	0.158267	0.158231	0.161178	0.164268
	300428	155	0.16163	0.161692	0.169109	0.162679	0.158738	0.158775	0.158799	0.158951	0.158718	0.158628	0.15873	0.156292	0.156178	0.155484	0.154778	0.154778	0.15476	0.154771	0.154739	0.154764	0.154769	0.15645	0.153767	0.158214	0.156095	0.156651	0.155768	0.155613	0.15562	0.15562	0.155602	0.155556	0.155763	0.158178	0.158275	0.158286	0.158276	0.158276	0.1583	0.158312	0.159294	0.159017	0.158574	0.158554	0.158517	0.161464	0.164554
	400660	155	0.162787	0.162849	0.170266	0.163835	0.159895	0.159932	0.159956	0.160108	0.159875	0.159785	0.159886	0.157448	0.157335	0.156641	0.155935	0.155935	0.155917	0.155928	0.155896	0.155921	0.155926	0.157606	0.154924	0.159371	0.157252	0.157808	0.156925	0.15677	0.156777	0.156777	0.156759	0.156713	0.156919	0.159335	0.159432	0.159443	0.159433	0.159433	0.159457	0.159469	0.160451	0.160174	0.159731	0.15971	0.159674	0.162621	0.165711
	500137	155	0.161563	0.161625	0.169042	0.162611	0.158671	0.158708	0.158732	0.158884	0.158651	0.15856	0.158662	0.156224	0.156111	0.155417	0.154711	0.154711	0.154692	0.154704	0.154672	0.154697	0.154702	0.156382	0.1537	0.158147	0.156028	0.156584	0.155701	0.155546	0.155553	0.155553	0.155535	0.155488	0.155695	0.158111	0.158208	0.158219	0.158209	0.158209	0.158233	0.158245	0.159227	0.15895	0.158507	0.158486	0.15845	0.161397	0.164487
	500144	155	0.161563	0.161625	0.169042	0.162611	0.158671	0.158708	0.158732	0.158884	0.158651	0.15856	0.158662	0.156224	0.156111	0.155417	0.154711	0.154711	0.154692	0.154704	0.154672	0.154697	0.154702	0.156382	0.1537	0.158147	0.156028	0.156584	0.155701	0.155546	0.155553	0.155553	0.155535	0.155488	0.155695	0.158111	0.158208	0.158219	0.158209	0.158209	0.158233	0.158245	0.159227	0.15895	0.158507	0.158486	0.15845	0.161397	0.164487
	400636	12321	0.159018	0.15908	0.166497	0.160067	0.156126	0.156163	0.156187	0.156339	0.156106	0.156016	0.156118	0.15368	0.153566	0.152872	0.152166	0.152166	0.152148	0.152159	0.152127	0.152152	0.152157	0.153838	0.151155	0.155602	0.153484	0.154039	0.153156	0.153001	0.153008	0.153008	0.15299	0.152944	0.153151	0.155566	0.155663	0.155675	0.155664	0.155664	0.155688	0.1557	0.156682	0.156405	0.155962	0.155942	0.155905	0.158852	0.161942
Singleton	STEC_94C	2103	0.158511	0.158573	0.16599	0.15956	0.155619	0.155656	0.15568	0.155832	0.155599	0.155509	0.155611	0.153173	0.153059	0.152365	0.151659	0.151659	0.151641	0.151652	0.15162	0.151645	0.15165	0.153331	0.150648	0.155095	0.152976	0.153532	0.152649	0.152494	0.152501	0.152501	0.152483	0.152437	0.152644	0.155059	0.155156	0.155167	0.155157	0.155157	0.155181	0.155193	0.156175	0.155898	0.155455	0.155435	0.155398	0.158345	0.161435
ST224	100189	224	0.166404	0.166466	0.173883	0.167453	0.163512	0.163549	0.163573	0.163725	0.163492	0.163402	0.163504	0.161066	0.160952	0.160258	0.159552	0.159552	0.159534	0.159545	0.159513	0.159538	0.159543	0.161224	0.158541	0.162988	0.16087	0.161425	0.160542	0.160387	0.160394	0.160394	0.160376	0.16033	0.160537	0.162952	0.163049	0.16306	0.16305	0.16305	0.163074	0.163086	0.164068	0.163791	0.163348	0.163328	0.163291	0.166238	0.169328
	EPEC12_IAL4994	224	0.167896	0.167957	0.175375	0.168944	0.165004	0.165041	0.165065	0.165216	0.164984	0.164893	0.164995	0.162557	0.162444	0.16175	0.161044	0.161044	0.161025	0.161037	0.161004	0.16103	0.161035	0.162715	0.160033	0.16448	0.162361	0.162917	0.162034	0.161879	0.161885	0.161885	0.161868	0.161821	0.162028	0.164444	0.164541	0.164552	0.164541	0.164541	0.164566	0.164578	0.16556	0.165282	0.164839	0.164819	0.164783	0.16773	0.17082
	600015	224	0.167632	0.167694	0.175111	0.168681	0.16474	0.164777	0.164801	0.164953	0.16472	0.16463	0.164732	0.162294	0.16218	0.161486	0.16078	0.16078	0.160762	0.160773	0.160741	0.160766	0.160771	0.162452	0.159769	0.164216	0.162098	0.162653	0.16177	0.161615	0.161622	0.161622	0.161604	0.161558	0.161765	0.16418	0.164277	0.164288	0.164278	0.164278	0.164302	0.164314	0.165296	0.165019	0.164576	0.164556	0.164519	0.167466	0.170556
	600066	906	0.168149	0.168211	0.175629	0.169198	0.165257	0.165295	0.165319	0.16547	0.165238	0.165147	0.165249	0.162811	0.162698	0.162003	0.161297	0.161297	0.161279	0.16129	0.161258	0.161284	0.161289	0.162969	0.160286	0.164734	0.162615	0.16317	0.162288	0.162133	0.162139	0.162139	0.162121	0.162075	0.162282	0.164697	0.164794	0.164806	0.164795	0.164795	0.16482	0.164832	0.165814	0.165536	0.165093	0.165073	0.165037	0.167984	0.171074
Singleton	300027	1196	0.165219	0.165281	0.172699	0.166268	0.162327	0.162365	0.162388	0.16254	0.162308	0.162217	0.162319	0.159881	0.159768	0.159073	0.158367	0.158367	0.158349	0.15836	0.158328	0.158354	0.158359	0.160039	0.157356	0.161804	0.159685	0.16024	0.159358	0.159203	0.159209	0.159209	0.159191	0.159145	0.159352	0.161767	0.161864	0.161876	0.161865	0.161865	0.16189	0.161901	0.162884	0.162606	0.162163	0.162143	0.162106	0.165054	0.168144
Singleton	400611	2073	0.162262	0.162324	0.169741	0.163311	0.15937	0.159407	0.159431	0.159583	0.15935	0.15926	0.159362	0.156924	0.15681	0.156116	0.15541	0.15541	0.155392	0.155403	0.155371	0.155396	0.155401	0.157082	0.154399	0.158846	0.156728	0.157283	0.1564	0.156246	0.156252	0.156252	0.156234	0.156188	0.156395	0.15881	0.158907	0.158919	0.158908	0.158908	0.158932	0.158944	0.159926	0.159649	0.159206	0.159186	0.159149	0.162096	0.165186
ST4388	500016	4388	0.163712	0.163774	0.171191	0.164761	0.16082	0.160857	0.160881	0.161033	0.1608	0.16071	0.160812	0.158374	0.15826	0.157566	0.15686	0.15686	0.156842	0.156853	0.156821	0.156846	0.156851	0.158532	0.155849	0.160296	0.158177	0.158733	0.15785	0.157695	0.157702	0.157702	0.157684	0.157638	0.157844	0.16026	0.160357	0.160368	0.160358	0.160358	0.160382	0.160394	0.161376	0.161099	0.160656	0.160636	0.160599	0.163546	0.166636
	500021	4388	0.163713	0.163775	0.171193	0.164762	0.160821	0.160859	0.160883	0.161034	0.160802	0.160711	0.160813	0.158375	0.158262	0.157567	0.156861	0.156861	0.156843	0.156854	0.156822	0.156848	0.156853	0.158533	0.15585	0.160298	0.158179	0.158734	0.157852	0.157697	0.157703	0.157703	0.157685	0.157639	0.157846	0.160261	0.160358	0.16037	0.160359	0.160359	0.160384	0.160396	0.161378	0.1611	0.160657	0.160637	0.160601	0.163548	0.166638
Singleton	400627	2602	0.163723	0.163785	0.171203	0.164772	0.160831	0.160869	0.160892	0.161044	0.160812	0.160721	0.160823	0.158385	0.158272	0.157577	0.156871	0.156871	0.156853	0.156864	0.156832	0.156858	0.156863	0.158543	0.15586	0.160308	0.158189	0.158744	0.157862	0.157707	0.157713	0.157713	0.157695	0.157649	0.157856	0.160271	0.160368	0.16038	0.160369	0.160369	0.160394	0.160405	0.161388	0.16111	0.160667	0.160647	0.16061	0.163558	0.166648
Singleton	600079	3576	0.167585	0.167647	0.175064	0.168633	0.164693	0.16473	0.164754	0.164906	0.164673	0.164582	0.164684	0.162246	0.162133	0.161439	0.160733	0.160733	0.160714	0.160726	0.160694	0.160719	0.160724	0.162404	0.159722	0.164169	0.16205	0.162606	0.161723	0.161568	0.161575	0.161575	0.161557	0.161511	0.161717	0.164133	0.16423	0.164241	0.164231	0.164231	0.164255	0.164267	0.165249	0.164972	0.164529	0.164508	0.164472	0.167419	0.170509
Singleton	100315	191	0.163538	0.163599	0.171017	0.164586	0.160646	0.160683	0.160707	0.160859	0.160626	0.160535	0.160637	0.158199	0.158086	0.157392	0.156686	0.156686	0.156667	0.156679	0.156646	0.156672	0.156677	0.158357	0.155675	0.160122	0.158003	0.158559	0.157676	0.157521	0.157528	0.157528	0.15751	0.157463	0.15767	0.160086	0.160183	0.160194	0.160183	0.160183	0.160208	0.16022	0.161202	0.160925	0.160481	0.160461	0.160425	0.163372	0.166462
Singleton	700451	4038	0.161324	0.161386	0.168803	0.162372	0.158432	0.158469	0.158493	0.158645	0.158412	0.158321	0.158423	0.155985	0.155872	0.155178	0.154472	0.154472	0.154453	0.154465	0.154433	0.154458	0.154463	0.156143	0.153461	0.157908	0.155789	0.156345	0.155462	0.155307	0.155314	0.155314	0.155296	0.155249	0.155456	0.157872	0.157969	0.15798	0.15797	0.15797	0.157994	0.158006	0.158988	0.158711	0.158268	0.158247	0.158211	0.161158	0.164248
ST2178	300193	2178	0.159946	0.160008	0.167426	0.160995	0.157054	0.157092	0.157116	0.157267	0.157035	0.156944	0.157046	0.154608	0.154495	0.1538	0.153094	0.153094	0.153076	0.153087	0.153055	0.153081	0.153086	0.154766	0.152083	0.156531	0.154412	0.154967	0.154085	0.15393	0.153936	0.153936	0.153918	0.153872	0.154079	0.156494	0.156591	0.156603	0.156592	0.156592	0.156617	0.156629	0.157611	0.157333	0.15689	0.15687	0.156834	0.159781	0.162871
	300422	2178	0.161035	0.161097	0.168514	0.162083	0.158143	0.15818	0.158204	0.158356	0.158123	0.158032	0.158134	0.155696	0.155583	0.154889	0.154183	0.154183	0.154164	0.154176	0.154144	0.154169	0.154174	0.155854	0.153172	0.157619	0.1555	0.156056	0.155173	0.155018	0.155025	0.155025	0.155007	0.15496	0.155167	0.157583	0.15768	0.157691	0.157681	0.157681	0.157705	0.157717	0.158699	0.158422	0.157979	0.157958	0.157922	0.160869	0.163959
	300456	12317	0.160509	0.160571	0.167988	0.161558	0.157617	0.157654	0.157678	0.15783	0.157597	0.157507	0.157608	0.155171	0.155057	0.154363	0.153657	0.153657	0.153639	0.15365	0.153618	0.153643	0.153648	0.155329	0.152646	0.157093	0.154974	0.15553	0.154647	0.154492	0.154499	0.154499	0.154481	0.154435	0.154641	0.157057	0.157154	0.157165	0.157155	0.157155	0.157179	0.157191	0.158173	0.157896	0.157453	0.157433	0.157396	0.160343	0.163433
	400615	2178	0.160415	0.160477	0.167895	0.161464	0.157523	0.157561	0.157584	0.157736	0.157504	0.157413	0.157515	0.155077	0.154964	0.154269	0.153563	0.153563	0.153545	0.153556	0.153524	0.15355	0.153555	0.155235	0.152552	0.157	0.154881	0.155436	0.154554	0.154399	0.154405	0.154405	0.154387	0.154341	0.154548	0.156963	0.15706	0.157072	0.157061	0.157061	0.157086	0.157097	0.15808	0.157802	0.157359	0.157339	0.157302	0.16025	0.16334
ST2016	400678	2160	0.163328	0.16339	0.170808	0.164377	0.160436	0.160474	0.160497	0.160649	0.160416	0.160326	0.160428	0.15799	0.157877	0.157182	0.156476	0.156476	0.156458	0.156469	0.156437	0.156463	0.156468	0.158148	0.155465	0.159913	0.157794	0.158349	0.157467	0.157312	0.157318	0.157318	0.1573	0.157254	0.157461	0.159876	0.159973	0.159985	0.159974	0.159974	0.159999	0.16001	0.160993	0.160715	0.160272	0.160252	0.160215	0.163163	0.166253
	600051	2016	0.160785	0.160847	0.168264	0.161833	0.157893	0.15793	0.157954	0.158106	0.157873	0.157782	0.157884	0.155446	0.155333	0.154639	0.153933	0.153933	0.153914	0.153926	0.153894	0.153919	0.153924	0.155604	0.152922	0.157369	0.15525	0.155806	0.154923	0.154768	0.154775	0.154775	0.154757	0.154711	0.154917	0.157333	0.15743	0.157441	0.157431	0.157431	0.157455	0.157467	0.158449	0.158172	0.157729	0.157708	0.157672	0.160619	0.163709
ST443	2866350	443	0.163409	0.16347	0.170888	0.164457	0.160517	0.160554	0.160578	0.160729	0.160497	0.160406	0.160508	0.15807	0.157957	0.157263	0.156557	0.156557	0.156538	0.15655	0.156517	0.156543	0.156548	0.158228	0.155546	0.159993	0.157874	0.15843	0.157547	0.157392	0.157398	0.157398	0.15738	0.157334	0.157541	0.159957	0.160054	0.160065	0.160054	0.160054	0.160079	0.160091	0.161073	0.160795	0.160352	0.160332	0.160296	0.163243	0.166333
	Envira_8_11	443	0.16333	0.163392	0.17081	0.164379	0.160438	0.160476	0.160499	0.160651	0.160419	0.160328	0.16043	0.157992	0.157879	0.157184	0.156478	0.156478	0.15646	0.156471	0.156439	0.156465	0.15647	0.15815	0.155467	0.159915	0.157796	0.158351	0.157469	0.157314	0.15732	0.15732	0.157302	0.157256	0.157463	0.159878	0.159975	0.159987	0.159976	0.159976	0.160001	0.160012	0.160995	0.160717	0.160274	0.160254	0.160217	0.163165	0.166255
	E21_ETEC_L5	443	0.163861	0.163923	0.17134	0.16491	0.160969	0.161006	0.16103	0.161182	0.160949	0.160859	0.160961	0.158523	0.158409	0.157715	0.157009	0.157009	0.156991	0.157002	0.15697	0.156995	0.157	0.158681	0.155998	0.160445	0.158327	0.158882	0.157999	0.157845	0.157851	0.157851	0.157833	0.157787	0.157994	0.160409	0.160506	0.160518	0.160507	0.160507	0.160531	0.160543	0.161525	0.161248	0.160805	0.160785	0.160748	0.163695	0.166786
	500112	443	0.166223	0.166285	0.173702	0.167271	0.163331	0.163368	0.163392	0.163544	0.163311	0.163221	0.163322	0.160884	0.160771	0.160077	0.159371	0.159371	0.159353	0.159364	0.159332	0.159357	0.159362	0.161042	0.15836	0.162807	0.160688	0.161244	0.160361	0.160206	0.160213	0.160213	0.160195	0.160149	0.160355	0.162771	0.162868	0.162879	0.162869	0.162869	0.162893	0.162905	0.163887	0.16361	0.163167	0.163146	0.16311	0.166057	0.169147
	500151	443	0.166223	0.166285	0.173702	0.167271	0.163331	0.163368	0.163392	0.163544	0.163311	0.163221	0.163322	0.160884	0.160771	0.160077	0.159371	0.159371	0.159353	0.159364	0.159332	0.159357	0.159362	0.161042	0.15836	0.162807	0.160688	0.161244	0.160361	0.160206	0.160213	0.160213	0.160195	0.160149	0.160355	0.162771	0.162868	0.162879	0.162869	0.162869	0.162893	0.162905	0.163887	0.16361	0.163167	0.163146	0.16311	0.166057	0.169147
	500148	443	0.166223	0.166284	0.173702	0.167271	0.163331	0.163368	0.163392	0.163544	0.163311	0.16322	0.163322	0.160884	0.160771	0.160077	0.159371	0.159371	0.159352	0.159364	0.159331	0.159357	0.159362	0.161042	0.15836	0.162807	0.160688	0.161244	0.160361	0.160206	0.160213	0.160213	0.160195	0.160148	0.160355	0.162771	0.162868	0.162879	0.162868	0.162868	0.162893	0.162905	0.163887	0.16361	0.163166	0.163146	0.16311	0.166057	0.169147
	500145	443	0.16622	0.166282	0.173699	0.167269	0.163328	0.163365	0.163389	0.163541	0.163308	0.163218	0.16332	0.160882	0.160768	0.160074	0.159368	0.159368	0.15935	0.159361	0.159329	0.159354	0.159359	0.16104	0.158357	0.162804	0.160685	0.161241	0.160358	0.160203	0.16021	0.16021	0.160192	0.160146	0.160353	0.162768	0.162865	0.162876	0.162866	0.162866	0.16289	0.162902	0.163884	0.163607	0.163164	0.163144	0.163107	0.166054	0.169144
	600039	443	0.166001	0.166063	0.17348	0.16705	0.163109	0.163146	0.16317	0.163322	0.163089	0.162999	0.163101	0.160663	0.160549	0.159855	0.159149	0.159149	0.159131	0.159142	0.15911	0.159135	0.15914	0.160821	0.158138	0.162586	0.160467	0.161022	0.160139	0.159985	0.159991	0.159991	0.159973	0.159927	0.160134	0.162549	0.162646	0.162658	0.162647	0.162647	0.162671	0.162683	0.163665	0.163388	0.162945	0.162925	0.162888	0.165835	0.168926
	BCE002_MS12	5587	0.162255	0.162317	0.169734	0.163304	0.159363	0.1594	0.159424	0.159576	0.159343	0.159253	0.159355	0.156917	0.156803	0.156109	0.155403	0.155403	0.155385	0.155396	0.155364	0.155389	0.155394	0.157075	0.154392	0.158839	0.15672	0.157276	0.156393	0.156238	0.156245	0.156245	0.156227	0.156181	0.156388	0.158803	0.1589	0.158911	0.158901	0.158901	0.158925	0.158937	0.159919	0.159642	0.159199	0.159179	0.159142	0.162089	0.165179
	E157_ETEC_L5	205	0.160736	0.160798	0.168215	0.161785	0.157844	0.157882	0.157905	0.158057	0.157824	0.157734	0.157836	0.155398	0.155284	0.15459	0.153884	0.153884	0.153866	0.153877	0.153845	0.153871	0.153876	0.155556	0.152873	0.157321	0.155202	0.155757	0.154874	0.15472	0.154726	0.154726	0.154708	0.154662	0.154869	0.157284	0.157381	0.157393	0.157382	0.157382	0.157407	0.157418	0.158401	0.158123	0.15768	0.15766	0.157623	0.160571	0.163661
Singleton	400796	1125	0.160752	0.160813	0.168231	0.1618	0.15786	0.157897	0.157921	0.158072	0.15784	0.157749	0.157851	0.155413	0.1553	0.154606	0.1539	0.1539	0.153881	0.153893	0.15386	0.153886	0.153891	0.155571	0.152889	0.157336	0.155217	0.155773	0.15489	0.154735	0.154741	0.154741	0.154724	0.154677	0.154884	0.1573	0.157397	0.157408	0.157397	0.157397	0.157422	0.157434	0.158416	0.158139	0.157695	0.157675	0.157639	0.160586	0.163676
ST442	EPEC13_IAL5147	442	0.160445	0.160507	0.167924	0.161494	0.157553	0.15759	0.157614	0.157766	0.157533	0.157443	0.157545	0.155107	0.154993	0.154299	0.153593	0.153593	0.153575	0.153586	0.153554	0.153579	0.153584	0.155265	0.152582	0.157029	0.154911	0.155466	0.154583	0.154429	0.154435	0.154435	0.154417	0.154371	0.154578	0.156993	0.15709	0.157102	0.157091	0.157091	0.157115	0.157127	0.158109	0.157832	0.157389	0.157369	0.157332	0.160279	0.163369
	STEC_B2F1	442	0.1607	0.160762	0.168179	0.161748	0.157808	0.157845	0.157869	0.158021	0.157788	0.157697	0.157799	0.155361	0.155248	0.154554	0.153848	0.153848	0.153829	0.153841	0.153809	0.153834	0.153839	0.155519	0.152837	0.157284	0.155165	0.155721	0.154838	0.154683	0.15469	0.15469	0.154672	0.154625	0.154832	0.157248	0.157345	0.157356	0.157346	0.157346	0.15737	0.157382	0.158364	0.158087	0.157644	0.157623	0.157587	0.160534	0.163624
Singleton	EPEC13_IAL5180	337	0.161546	0.161608	0.169025	0.162594	0.158654	0.158691	0.158715	0.158867	0.158634	0.158543	0.158645	0.156207	0.156094	0.1554	0.154694	0.154694	0.154675	0.154687	0.154655	0.15468	0.154685	0.156365	0.153683	0.15813	0.156011	0.156567	0.155684	0.155529	0.155536	0.155536	0.155518	0.155472	0.155678	0.158094	0.158191	0.158202	0.158192	0.158192	0.158216	0.158228	0.15921	0.158933	0.15849	0.158469	0.158433	0.16138	0.16447
ST678	200139	678	0.158955	0.159017	0.166434	0.160003	0.156063	0.1561	0.156124	0.156276	0.156043	0.155953	0.156054	0.153616	0.153503	0.152809	0.152103	0.152103	0.152085	0.152096	0.152064	0.152089	0.152094	0.153774	0.151092	0.155539	0.15342	0.153976	0.153093	0.152938	0.152945	0.152945	0.152927	0.152881	0.153087	0.155503	0.1556	0.155611	0.155601	0.155601	0.155625	0.155637	0.156619	0.156342	0.155899	0.155878	0.155842	0.158789	0.161879
	55989	678	0.159948	0.16001	0.167428	0.160997	0.157056	0.157094	0.157117	0.157269	0.157036	0.156946	0.157048	0.15461	0.154497	0.153802	0.153096	0.153096	0.153078	0.153089	0.153057	0.153083	0.153088	0.154768	0.152085	0.156533	0.154414	0.154969	0.154087	0.153932	0.153938	0.153938	0.15392	0.153874	0.154081	0.156496	0.156593	0.156605	0.156594	0.156594	0.156619	0.15663	0.157613	0.157335	0.156892	0.156872	0.156835	0.159783	0.162873
	C227_11	678	0.16001	0.160072	0.167489	0.161058	0.157118	0.157155	0.157179	0.157331	0.157098	0.157008	0.157109	0.154671	0.154558	0.153864	0.153158	0.153158	0.15314	0.153151	0.153119	0.153144	0.153149	0.154829	0.152147	0.156594	0.154475	0.155031	0.154148	0.153993	0.154	0.154	0.153982	0.153936	0.154142	0.156558	0.156655	0.156666	0.156656	0.156656	0.15668	0.156692	0.157674	0.157397	0.156954	0.156933	0.156897	0.159844	0.162934
	MEX-14	678	0.160171	0.160233	0.16765	0.16122	0.157279	0.157316	0.15734	0.157492	0.157259	0.157169	0.157271	0.154833	0.154719	0.154025	0.153319	0.153319	0.153301	0.153312	0.15328	0.153305	0.15331	0.154991	0.152308	0.156755	0.154637	0.155192	0.154309	0.154154	0.154161	0.154161	0.154143	0.154097	0.154304	0.156719	0.156816	0.156827	0.156817	0.156817	0.156841	0.156853	0.157835	0.157558	0.157115	0.157095	0.157058	0.160005	0.163095
Singleton	401651	2522	0.15932	0.159382	0.1668	0.160369	0.156428	0.156466	0.156489	0.156641	0.156409	0.156318	0.15642	0.153982	0.153869	0.153174	0.152468	0.152468	0.15245	0.152461	0.152429	0.152455	0.15246	0.15414	0.151457	0.155905	0.153786	0.154341	0.153459	0.153304	0.15331	0.15331	0.153292	0.153246	0.153453	0.155868	0.155965	0.155977	0.155966	0.155966	0.155991	0.156002	0.156985	0.156707	0.156264	0.156244	0.156207	0.159155	0.162245
ST101	100142	2741	0.161348	0.16141	0.168827	0.162397	0.158456	0.158493	0.158517	0.158669	0.158436	0.158346	0.158448	0.15601	0.155896	0.155202	0.154496	0.154496	0.154478	0.154489	0.154457	0.154482	0.154487	0.156168	0.153485	0.157932	0.155814	0.156369	0.155486	0.155331	0.155338	0.155338	0.15532	0.155274	0.155481	0.157896	0.157993	0.158004	0.157994	0.157994	0.158018	0.15803	0.159012	0.158735	0.158292	0.158272	0.158235	0.161182	0.164272
	100209	101	0.162319	0.162381	0.169798	0.163368	0.159427	0.159464	0.159488	0.15964	0.159407	0.159317	0.159419	0.156981	0.156867	0.156173	0.155467	0.155467	0.155449	0.15546	0.155428	0.155453	0.155458	0.157139	0.154456	0.158903	0.156784	0.15734	0.156457	0.156302	0.156309	0.156309	0.156291	0.156245	0.156451	0.158867	0.158964	0.158975	0.158965	0.158965	0.158989	0.159001	0.159983	0.159706	0.159263	0.159243	0.159206	0.162153	0.165243
	400632	9453	0.160436	0.160498	0.167916	0.161485	0.157544	0.157582	0.157605	0.157757	0.157524	0.157434	0.157536	0.155098	0.154985	0.15429	0.153584	0.153584	0.153566	0.153577	0.153545	0.153571	0.153576	0.155256	0.152573	0.157021	0.154902	0.155457	0.154575	0.15442	0.154426	0.154426	0.154408	0.154362	0.154569	0.156984	0.157081	0.157093	0.157082	0.157082	0.157107	0.157118	0.158101	0.157823	0.15738	0.15736	0.157323	0.160271	0.163361
	400994	12298	0.161405	0.161467	0.168884	0.162453	0.158513	0.15855	0.158574	0.158726	0.158493	0.158402	0.158504	0.156066	0.155953	0.155259	0.154553	0.154553	0.154534	0.154546	0.154514	0.154539	0.154544	0.156224	0.153542	0.157989	0.15587	0.156426	0.155543	0.155388	0.155395	0.155395	0.155377	0.15533	0.155537	0.157953	0.15805	0.158061	0.15805	0.15805	0.158075	0.158087	0.159069	0.158792	0.158348	0.158328	0.158292	0.161239	0.164329
ST12300	200162	12300	0.159958	0.16002	0.167438	0.161007	0.157066	0.157104	0.157128	0.157279	0.157047	0.156956	0.157058	0.15462	0.154507	0.153812	0.153107	0.153107	0.153088	0.153099	0.153067	0.153093	0.153098	0.154778	0.152096	0.156543	0.154424	0.154979	0.154097	0.153942	0.153948	0.153948	0.15393	0.153884	0.154091	0.156507	0.156603	0.156615	0.156604	0.156604	0.156629	0.156641	0.157623	0.157345	0.156902	0.156882	0.156846	0.159793	0.162883
	700447	12300	0.159926	0.159988	0.167405	0.160974	0.157034	0.157071	0.157095	0.157247	0.157014	0.156924	0.157025	0.154587	0.154474	0.15378	0.153074	0.153074	0.153056	0.153067	0.153035	0.15306	0.153065	0.154745	0.152063	0.15651	0.154391	0.154947	0.154064	0.153909	0.153916	0.153916	0.153898	0.153852	0.154058	0.156474	0.156571	0.156582	0.156572	0.156572	0.156596	0.156608	0.15759	0.157313	0.15687	0.15685	0.156813	0.15976	0.16285
ST156	100301	156	0.159022	0.159084	0.166501	0.160071	0.15613	0.156167	0.156191	0.156343	0.15611	0.15602	0.156122	0.153684	0.15357	0.152876	0.15217	0.15217	0.152152	0.152163	0.152131	0.152156	0.152161	0.153842	0.151159	0.155606	0.153487	0.154043	0.15316	0.153005	0.153012	0.153012	0.152994	0.152948	0.153154	0.15557	0.155667	0.155678	0.155668	0.155668	0.155692	0.155704	0.156686	0.156409	0.155966	0.155946	0.155909	0.158856	0.161946
	200146	156	0.158958	0.15902	0.166437	0.160007	0.156066	0.156104	0.156127	0.156279	0.156046	0.155956	0.156058	0.15362	0.153506	0.152812	0.152106	0.152106	0.152088	0.152099	0.152067	0.152093	0.152098	0.153778	0.151095	0.155543	0.153424	0.153979	0.153096	0.152942	0.152948	0.152948	0.15293	0.152884	0.153091	0.155506	0.155603	0.155615	0.155604	0.155604	0.155629	0.15564	0.156623	0.156345	0.155902	0.155882	0.155845	0.158793	0.161883
	SE11	156	0.158878	0.15894	0.166357	0.159926	0.155986	0.156023	0.156047	0.156199	0.155966	0.155876	0.155977	0.153539	0.153426	0.152732	0.152026	0.152026	0.152008	0.152019	0.151987	0.152012	0.152017	0.153697	0.151015	0.155462	0.153343	0.153899	0.153016	0.152861	0.152868	0.152868	0.15285	0.152804	0.15301	0.155426	0.155523	0.155534	0.155524	0.155524	0.155548	0.15556	0.156542	0.156265	0.155822	0.155801	0.155765	0.158712	0.161802
ST12296	400629	12311	0.159059	0.159121	0.166539	0.160108	0.156167	0.156205	0.156229	0.15638	0.156148	0.156057	0.156159	0.153721	0.153608	0.152914	0.152208	0.152208	0.152189	0.152201	0.152168	0.152194	0.152199	0.153879	0.151197	0.155644	0.153525	0.15408	0.153198	0.153043	0.153049	0.153049	0.153031	0.152985	0.153192	0.155608	0.155704	0.155716	0.155705	0.155705	0.15573	0.155742	0.156724	0.156446	0.156003	0.155983	0.155947	0.158894	0.161984
	500113	12296	0.159479	0.159541	0.166959	0.160528	0.156587	0.156625	0.156649	0.1568	0.156568	0.156477	0.156579	0.154141	0.154028	0.153333	0.152627	0.152627	0.152609	0.15262	0.152588	0.152614	0.152619	0.154299	0.151616	0.156064	0.153945	0.1545	0.153618	0.153463	0.153469	0.153469	0.153451	0.153405	0.153612	0.156027	0.156124	0.156136	0.156125	0.156125	0.15615	0.156162	0.157144	0.156866	0.156423	0.156403	0.156366	0.159314	0.162404
	500157	12296	0.159479	0.159541	0.166959	0.160528	0.156587	0.156625	0.156649	0.1568	0.156568	0.156477	0.156579	0.154141	0.154028	0.153333	0.152627	0.152627	0.152609	0.15262	0.152588	0.152614	0.152619	0.154299	0.151616	0.156064	0.153945	0.1545	0.153618	0.153463	0.153469	0.153469	0.153451	0.153405	0.153612	0.156027	0.156124	0.156136	0.156125	0.156125	0.15615	0.156162	0.157144	0.156866	0.156423	0.156403	0.156366	0.159314	0.162404
	500153	12296	0.159481	0.159542	0.16696	0.160529	0.156589	0.156626	0.15665	0.156802	0.156569	0.156478	0.15658	0.154142	0.154029	0.153335	0.152629	0.152629	0.15261	0.152622	0.152589	0.152615	0.15262	0.1543	0.151618	0.156065	0.153946	0.154502	0.153619	0.153464	0.153471	0.153471	0.153453	0.153406	0.153613	0.156029	0.156126	0.156137	0.156126	0.156126	0.156151	0.156163	0.157145	0.156868	0.156424	0.156404	0.156368	0.159315	0.162405
	500161	12296	0.159482	0.159544	0.166961	0.16053	0.15659	0.156627	0.156651	0.156803	0.15657	0.15648	0.156581	0.154143	0.15403	0.153336	0.15263	0.15263	0.152612	0.152623	0.152591	0.152616	0.152621	0.154301	0.151619	0.156066	0.153947	0.154503	0.15362	0.153465	0.153472	0.153472	0.153454	0.153408	0.153614	0.15603	0.156127	0.156138	0.156128	0.156128	0.156152	0.156164	0.157146	0.156869	0.156426	0.156405	0.156369	0.159316	0.162406
ST40	EAEC_1091	40	0.158109	0.158171	0.165588	0.159158	0.155217	0.155254	0.155278	0.15543	0.155197	0.155107	0.155209	0.152771	0.152657	0.151963	0.151257	0.151257	0.151239	0.15125	0.151218	0.151243	0.151248	0.152929	0.150246	0.154693	0.152574	0.15313	0.152247	0.152092	0.152099	0.152099	0.152081	0.152035	0.152241	0.154657	0.154754	0.154765	0.154755	0.154755	0.154779	0.154791	0.155773	0.155496	0.155053	0.155033	0.154996	0.157943	0.161033
	MEX-17	40	0.158618	0.15868	0.166098	0.159667	0.155726	0.155764	0.155787	0.155939	0.155707	0.155616	0.155718	0.15328	0.153167	0.152472	0.151766	0.151766	0.151748	0.151759	0.151727	0.151753	0.151758	0.153438	0.150755	0.155203	0.153084	0.153639	0.152757	0.152602	0.152608	0.152608	0.15259	0.152544	0.152751	0.155166	0.155263	0.155275	0.155264	0.155264	0.155289	0.1553	0.156283	0.156005	0.155562	0.155542	0.155505	0.158453	0.161543
	EPEC12_IAL5436	40	0.15786	0.157922	0.165339	0.158909	0.154968	0.155006	0.155029	0.155181	0.154948	0.154858	0.15496	0.152522	0.152409	0.151714	0.151008	0.151008	0.15099	0.151001	0.150969	0.150995	0.151	0.15268	0.149997	0.154445	0.152326	0.152881	0.151998	0.151844	0.15185	0.15185	0.151832	0.151786	0.151993	0.154408	0.154505	0.154517	0.154506	0.154506	0.154531	0.154542	0.155525	0.155247	0.154804	0.154784	0.154747	0.157695	0.160785
ST316	2726800	5396	0.161003	0.161065	0.168482	0.162052	0.158111	0.158149	0.158172	0.158324	0.158091	0.158001	0.158103	0.155665	0.155551	0.154857	0.154151	0.154151	0.154133	0.154144	0.154112	0.154138	0.154143	0.155823	0.15314	0.157588	0.155469	0.156024	0.155141	0.154987	0.154993	0.154993	0.154975	0.154929	0.155136	0.157551	0.157648	0.15766	0.157649	0.157649	0.157674	0.157685	0.158668	0.15839	0.157947	0.157927	0.15789	0.160838	0.163928
	2854350	5396	0.160992	0.161054	0.168471	0.16204	0.1581	0.158137	0.158161	0.158313	0.15808	0.15799	0.158091	0.155653	0.15554	0.154846	0.15414	0.15414	0.154122	0.154133	0.154101	0.154126	0.154131	0.155811	0.153129	0.157576	0.155457	0.156013	0.15513	0.154975	0.154982	0.154982	0.154964	0.154918	0.155124	0.15754	0.157637	0.157648	0.157638	0.157638	0.157662	0.157674	0.158656	0.158379	0.157936	0.157915	0.157879	0.160826	0.163916
	E2404_ETEC_L17	328	0.159827	0.159889	0.167306	0.160875	0.156935	0.156972	0.156996	0.157148	0.156915	0.156824	0.156926	0.154488	0.154375	0.153681	0.152975	0.152975	0.152956	0.152968	0.152936	0.152961	0.152966	0.154646	0.151964	0.156411	0.154292	0.154848	0.153965	0.15381	0.153817	0.153817	0.153799	0.153752	0.153959	0.156375	0.156472	0.156483	0.156472	0.156472	0.156497	0.156509	0.157491	0.157214	0.156771	0.15675	0.156714	0.159661	0.162751
	EPEC7_401091	ND	0.1599	0.159962	0.167379	0.160949	0.157008	0.157045	0.157069	0.157221	0.156988	0.156898	0.157	0.154562	0.154448	0.153754	0.153048	0.153048	0.15303	0.153041	0.153009	0.153034	0.153039	0.15472	0.152037	0.156484	0.154366	0.154921	0.154038	0.153883	0.15389	0.15389	0.153872	0.153826	0.154033	0.156448	0.156545	0.156557	0.156546	0.156546	0.15657	0.156582	0.157564	0.157287	0.156844	0.156824	0.156787	0.159734	0.162824
	EPEC7_402290	ND	0.159905	0.159967	0.167384	0.160953	0.157013	0.15705	0.157074	0.157226	0.156993	0.156902	0.157004	0.154566	0.154453	0.153759	0.153053	0.153053	0.153034	0.153046	0.153014	0.153039	0.153044	0.154724	0.152042	0.156489	0.15437	0.154926	0.154043	0.153888	0.153895	0.153895	0.153877	0.153831	0.154037	0.156453	0.15655	0.156561	0.156551	0.156551	0.156575	0.156587	0.157569	0.157292	0.156849	0.156828	0.156792	0.159739	0.162829
	E333_ETEC_L17	316	0.16066	0.160722	0.168139	0.161708	0.157768	0.157805	0.157829	0.157981	0.157748	0.157658	0.157759	0.155321	0.155208	0.154514	0.153808	0.153808	0.15379	0.153801	0.153769	0.153794	0.153799	0.155479	0.152797	0.157244	0.155125	0.155681	0.154798	0.154643	0.15465	0.15465	0.154632	0.154586	0.154792	0.157208	0.157305	0.157316	0.157306	0.157306	0.15733	0.157342	0.158324	0.158047	0.157604	0.157583	0.157547	0.160494	0.163584
ST940	E2395_ETEC_L20	940	0.158915	0.158977	0.166394	0.159964	0.156023	0.15606	0.156084	0.156236	0.156003	0.155913	0.156015	0.153577	0.153463	0.152769	0.152063	0.152063	0.152045	0.152056	0.152024	0.152049	0.152054	0.153735	0.151052	0.155499	0.153381	0.153936	0.153053	0.152898	0.152905	0.152905	0.152887	0.152841	0.153048	0.155463	0.15556	0.155572	0.155561	0.155561	0.155585	0.155597	0.156579	0.156302	0.155859	0.155839	0.155802	0.158749	0.161839
	E873_ETEC_L20	940	0.159027	0.159089	0.166506	0.160075	0.156135	0.156172	0.156196	0.156348	0.156115	0.156025	0.156126	0.153688	0.153575	0.152881	0.152175	0.152175	0.152157	0.152168	0.152136	0.152161	0.152166	0.153846	0.151164	0.155611	0.153492	0.154048	0.153165	0.15301	0.153017	0.153017	0.152999	0.152953	0.153159	0.155575	0.155672	0.155683	0.155673	0.155673	0.155697	0.155709	0.156691	0.156414	0.155971	0.155951	0.155914	0.158861	0.161951
Singleton	400641	1730	0.157232	0.157294	0.164711	0.15828	0.15434	0.154377	0.154401	0.154553	0.15432	0.154229	0.154331	0.151893	0.15178	0.151086	0.15038	0.15038	0.150361	0.150373	0.150341	0.150366	0.150371	0.152051	0.149369	0.153816	0.151697	0.152253	0.15137	0.151215	0.151222	0.151222	0.151204	0.151158	0.151364	0.15378	0.153877	0.153888	0.153878	0.153878	0.153902	0.153914	0.154896	0.154619	0.154176	0.154155	0.154119	0.157066	0.160156
ST173	2851500	5305	0.1595	0.159562	0.166979	0.160548	0.156608	0.156645	0.156669	0.156821	0.156588	0.156498	0.156599	0.154161	0.154048	0.153354	0.152648	0.152648	0.15263	0.152641	0.152609	0.152634	0.152639	0.154319	0.151637	0.156084	0.153965	0.154521	0.153638	0.153483	0.15349	0.15349	0.153472	0.153426	0.153632	0.156048	0.156145	0.156156	0.156146	0.156146	0.15617	0.156182	0.157164	0.156887	0.156444	0.156423	0.156387	0.159334	0.162424
	2866450	5305	0.159534	0.159596	0.167013	0.160583	0.156642	0.156679	0.156703	0.156855	0.156622	0.156532	0.156634	0.154196	0.154082	0.153388	0.152682	0.152682	0.152664	0.152675	0.152643	0.152668	0.152673	0.154354	0.151671	0.156118	0.154	0.154555	0.153672	0.153517	0.153524	0.153524	0.153506	0.15346	0.153667	0.156082	0.156179	0.156191	0.15618	0.15618	0.156204	0.156216	0.157198	0.156921	0.156478	0.156458	0.156421	0.159368	0.162458
	TW10828	173	0.159398	0.15946	0.166877	0.160447	0.156506	0.156544	0.156567	0.156719	0.156486	0.156396	0.156498	0.15406	0.153946	0.153252	0.152546	0.152546	0.152528	0.152539	0.152507	0.152532	0.152538	0.154218	0.151535	0.155983	0.153864	0.154419	0.153536	0.153382	0.153388	0.153388	0.15337	0.153324	0.153531	0.155946	0.156043	0.156055	0.156044	0.156044	0.156068	0.15608	0.157063	0.156785	0.156342	0.156322	0.156285	0.159233	0.162323
	300441	173	0.160155	0.160217	0.167634	0.161204	0.157263	0.1573	0.157324	0.157476	0.157243	0.157153	0.157255	0.154817	0.154703	0.154009	0.153303	0.153303	0.153285	0.153296	0.153264	0.153289	0.153294	0.154975	0.152292	0.156739	0.15462	0.155176	0.154293	0.154138	0.154145	0.154145	0.154127	0.154081	0.154288	0.156703	0.1568	0.156811	0.156801	0.156801	0.156825	0.156837	0.157819	0.157542	0.157099	0.157079	0.157042	0.159989	0.163079
	E36_ETEC_L3	173	0.159843	0.159905	0.167322	0.160891	0.156951	0.156988	0.157012	0.157164	0.156931	0.156841	0.156942	0.154504	0.154391	0.153697	0.152991	0.152991	0.152973	0.152984	0.152952	0.152977	0.152982	0.154662	0.15198	0.156427	0.154308	0.154864	0.153981	0.153826	0.153833	0.153833	0.153815	0.153769	0.153975	0.156391	0.156488	0.156499	0.156489	0.156489	0.156513	0.156525	0.157507	0.15723	0.156787	0.156766	0.15673	0.159677	0.162767
	E810_ETEC_L3	5272	0.159895	0.159957	0.167374	0.160943	0.157003	0.15704	0.157064	0.157216	0.156983	0.156892	0.156994	0.154556	0.154443	0.153749	0.153043	0.153043	0.153025	0.153036	0.153004	0.153029	0.153034	0.154714	0.152032	0.156479	0.15436	0.154916	0.154033	0.153878	0.153885	0.153885	0.153867	0.153821	0.154027	0.156443	0.15654	0.156551	0.156541	0.156541	0.156565	0.156577	0.157559	0.157282	0.156839	0.156818	0.156782	0.159729	0.162819
	BCE034_MS14	173	0.159855	0.159916	0.167334	0.160903	0.156962	0.157	0.157024	0.157175	0.156943	0.156852	0.156954	0.154516	0.154403	0.153709	0.153003	0.153003	0.152984	0.152996	0.152963	0.152989	0.152994	0.154674	0.151992	0.156439	0.15432	0.154875	0.153993	0.153838	0.153844	0.153844	0.153826	0.15378	0.153987	0.156403	0.156499	0.156511	0.1565	0.1565	0.156525	0.156537	0.157519	0.157241	0.156798	0.156778	0.156742	0.159689	0.162779
ST448	400639	448	0.15848	0.158541	0.165959	0.159528	0.155588	0.155625	0.155649	0.155801	0.155568	0.155477	0.155579	0.153141	0.153028	0.152334	0.151628	0.151628	0.151609	0.151621	0.151588	0.151614	0.151619	0.153299	0.150617	0.155064	0.152945	0.153501	0.152618	0.152463	0.15247	0.15247	0.152452	0.152405	0.152612	0.155028	0.155125	0.155136	0.155125	0.155125	0.15515	0.155162	0.156144	0.155867	0.155423	0.155403	0.155367	0.158314	0.161404
	700486	448	0.158576	0.158638	0.166055	0.159624	0.155684	0.155721	0.155745	0.155897	0.155664	0.155574	0.155675	0.153238	0.153124	0.15243	0.151724	0.151724	0.151706	0.151717	0.151685	0.15171	0.151715	0.153396	0.150713	0.15516	0.153041	0.153597	0.152714	0.152559	0.152566	0.152566	0.152548	0.152502	0.152708	0.155124	0.155221	0.155232	0.155222	0.155222	0.155246	0.155258	0.15624	0.155963	0.15552	0.1555	0.155463	0.15841	0.1615
	B7A	94	0.159284	0.159346	0.166763	0.160332	0.156392	0.156429	0.156453	0.156605	0.156372	0.156281	0.156383	0.153945	0.153832	0.153138	0.152432	0.152432	0.152413	0.152425	0.152393	0.152418	0.152423	0.154103	0.151421	0.155868	0.153749	0.154305	0.153422	0.153267	0.153274	0.153274	0.153256	0.15321	0.153416	0.155832	0.155929	0.15594	0.15593	0.15593	0.155954	0.155966	0.156948	0.156671	0.156228	0.156207	0.156171	0.159118	0.162208
	E2108_ETEC_L8	94	0.15932	0.159381	0.166799	0.160368	0.156428	0.156465	0.156489	0.156641	0.156408	0.156317	0.156419	0.153981	0.153868	0.153174	0.152468	0.152468	0.152449	0.152461	0.152428	0.152454	0.152459	0.154139	0.151457	0.155904	0.153785	0.154341	0.153458	0.153303	0.15331	0.15331	0.153292	0.153245	0.153452	0.155868	0.155965	0.155976	0.155965	0.155965	0.15599	0.156002	0.156984	0.156707	0.156263	0.156243	0.156207	0.159154	0.162244
	E224_ETEC_L8	448	0.158189	0.15825	0.165668	0.159237	0.155297	0.155334	0.155358	0.15551	0.155277	0.155186	0.155288	0.15285	0.152737	0.152043	0.151337	0.151337	0.151318	0.15133	0.151297	0.151323	0.151328	0.153008	0.150326	0.154773	0.152654	0.15321	0.152327	0.152172	0.152179	0.152179	0.152161	0.152114	0.152321	0.154737	0.154834	0.154845	0.154834	0.154834	0.154859	0.154871	0.155853	0.155576	0.155132	0.155112	0.155076	0.158023	0.161113
ST453	300014	453	0.159037	0.159098	0.166516	0.160085	0.156145	0.156182	0.156206	0.156357	0.156125	0.156034	0.156136	0.153698	0.153585	0.152891	0.152185	0.152185	0.152166	0.152178	0.152145	0.152171	0.152176	0.153856	0.151174	0.155621	0.153502	0.154058	0.153175	0.15302	0.153026	0.153026	0.153009	0.152962	0.153169	0.155585	0.155682	0.155693	0.155682	0.155682	0.155707	0.155719	0.156701	0.156424	0.15598	0.15596	0.155924	0.158871	0.161961
	E659_ETEC_L18	ND	0.159599	0.159661	0.167078	0.160647	0.156707	0.156744	0.156768	0.15692	0.156687	0.156596	0.156698	0.15426	0.154147	0.153453	0.152747	0.152747	0.152728	0.15274	0.152708	0.152733	0.152738	0.154418	0.151736	0.156183	0.154064	0.15462	0.153737	0.153582	0.153589	0.153589	0.153571	0.153524	0.153731	0.156147	0.156244	0.156255	0.156244	0.156244	0.156269	0.156281	0.157263	0.156986	0.156543	0.156522	0.156486	0.159433	0.162523
	300082	12313	0.159068	0.15913	0.166548	0.160117	0.156176	0.156214	0.156237	0.156389	0.156157	0.156066	0.156168	0.15373	0.153617	0.152922	0.152216	0.152216	0.152198	0.152209	0.152177	0.152203	0.152208	0.153888	0.151205	0.155653	0.153534	0.154089	0.153207	0.153052	0.153058	0.153058	0.15304	0.152994	0.153201	0.155616	0.155713	0.155725	0.155714	0.155714	0.155739	0.15575	0.156733	0.156455	0.156012	0.155992	0.155955	0.158903	0.161993
	400609	12313	0.159055	0.159116	0.166534	0.160103	0.156163	0.1562	0.156224	0.156375	0.156143	0.156052	0.156154	0.153716	0.153603	0.152909	0.152203	0.152203	0.152184	0.152196	0.152163	0.152189	0.152194	0.153874	0.151192	0.155639	0.15352	0.154076	0.153193	0.153038	0.153044	0.153044	0.153027	0.15298	0.153187	0.155603	0.1557	0.155711	0.1557	0.1557	0.155725	0.155737	0.156719	0.156441	0.155998	0.155978	0.155942	0.158889	0.161979
	E5085_ETEC_L18	1490	0.159178	0.159239	0.166657	0.160226	0.156285	0.156323	0.156347	0.156498	0.156266	0.156175	0.156277	0.153839	0.153726	0.153032	0.152326	0.152326	0.152307	0.152319	0.152286	0.152312	0.152317	0.153997	0.151315	0.155762	0.153643	0.154198	0.153316	0.153161	0.153167	0.153167	0.153149	0.153103	0.15331	0.155726	0.155822	0.155834	0.155823	0.155823	0.155848	0.15586	0.156842	0.156564	0.156121	0.156101	0.156065	0.159012	0.162102
ST188	300494	188	0.158794	0.158856	0.166274	0.159843	0.155902	0.15594	0.155964	0.156115	0.155883	0.155792	0.155894	0.153456	0.153343	0.152648	0.151943	0.151943	0.151924	0.151935	0.151903	0.151929	0.151934	0.153614	0.150932	0.155379	0.15326	0.153815	0.152933	0.152778	0.152784	0.152784	0.152766	0.15272	0.152927	0.155343	0.155439	0.155451	0.15544	0.15544	0.155465	0.155477	0.156459	0.156181	0.155738	0.155718	0.155682	0.158629	0.161719
	E24377A	1132	0.159914	0.159976	0.167393	0.160962	0.157022	0.157059	0.157083	0.157235	0.157002	0.156912	0.157013	0.154575	0.154462	0.153768	0.153062	0.153062	0.153044	0.153055	0.153023	0.153048	0.153053	0.154733	0.152051	0.156498	0.154379	0.154935	0.154052	0.153897	0.153904	0.153904	0.153886	0.15384	0.154046	0.156462	0.156559	0.15657	0.15656	0.15656	0.156584	0.156596	0.157578	0.157301	0.156858	0.156837	0.156801	0.159748	0.162838
Singleton	600017	12295	0.155478	0.15554	0.162957	0.156526	0.152586	0.152623	0.152647	0.152799	0.152566	0.152475	0.152577	0.150139	0.150026	0.149332	0.148626	0.148626	0.148607	0.148619	0.148586	0.148612	0.148617	0.150297	0.147615	0.152062	0.149943	0.150499	0.149616	0.149461	0.149468	0.149468	0.14945	0.149403	0.14961	0.152026	0.152123	0.152134	0.152123	0.152123	0.152148	0.15216	0.153142	0.152865	0.152421	0.152401	0.152365	0.155312	0.158402
ST3	EPEC2_32_73	3	0.157764	0.157826	0.165243	0.158812	0.154872	0.154909	0.154933	0.155085	0.154852	0.154761	0.154863	0.152425	0.152312	0.151618	0.150912	0.150912	0.150893	0.150905	0.150873	0.150898	0.150903	0.152583	0.149901	0.154348	0.152229	0.152785	0.151902	0.151747	0.151754	0.151754	0.151736	0.15169	0.151896	0.154312	0.154409	0.15442	0.15441	0.15441	0.154434	0.154446	0.155428	0.155151	0.154708	0.154687	0.154651	0.157598	0.160688
	EPEC2_B171	3	0.157754	0.157816	0.165233	0.158803	0.154862	0.154899	0.154923	0.155075	0.154842	0.154752	0.154854	0.152416	0.152302	0.151608	0.150902	0.150902	0.150884	0.150895	0.150863	0.150888	0.150893	0.152574	0.149891	0.154338	0.152219	0.152775	0.151892	0.151737	0.151744	0.151744	0.151726	0.15168	0.151887	0.154302	0.154399	0.15441	0.1544	0.1544	0.154424	0.154436	0.155418	0.155141	0.154698	0.154678	0.154641	0.157588	0.160678
ST517	100373	517	0.156521	0.156583	0.164	0.15757	0.153629	0.153666	0.15369	0.153842	0.153609	0.153519	0.153621	0.151183	0.151069	0.150375	0.149669	0.149669	0.149651	0.149662	0.14963	0.149655	0.14966	0.151341	0.148658	0.153105	0.150987	0.151542	0.150659	0.150504	0.150511	0.150511	0.150493	0.150447	0.150654	0.153069	0.153166	0.153178	0.153167	0.153167	0.153191	0.153203	0.154185	0.153908	0.153465	0.153445	0.153408	0.156355	0.159445
	EPEC11_IAL4993	517	0.1573	0.157362	0.164779	0.158349	0.154408	0.154445	0.154469	0.154621	0.154388	0.154298	0.1544	0.151962	0.151848	0.151154	0.150448	0.150448	0.15043	0.150441	0.150409	0.150434	0.15044	0.15212	0.149437	0.153885	0.151766	0.152321	0.151438	0.151284	0.15129	0.15129	0.151272	0.151226	0.151433	0.153848	0.153945	0.153957	0.153946	0.153946	0.15397	0.153982	0.154965	0.154687	0.154244	0.154224	0.154187	0.157135	0.160225
	EPEC11_IAL5164	5241	0.158503	0.158565	0.165982	0.159551	0.155611	0.155648	0.155672	0.155824	0.155591	0.1555	0.155602	0.153164	0.153051	0.152357	0.151651	0.151651	0.151632	0.151644	0.151612	0.151637	0.151642	0.153322	0.15064	0.155087	0.152968	0.153524	0.152641	0.152486	0.152493	0.152493	0.152475	0.152429	0.152635	0.155051	0.155148	0.155159	0.155149	0.155149	0.155173	0.155185	0.156167	0.15589	0.155447	0.155426	0.15539	0.158337	0.161427
	600068	162	0.155746	0.155808	0.163226	0.156795	0.152854	0.152892	0.152916	0.153067	0.152835	0.152744	0.152846	0.150408	0.150295	0.1496	0.148895	0.148895	0.148876	0.148887	0.148855	0.148881	0.148886	0.150566	0.147884	0.152331	0.150212	0.150767	0.149885	0.14973	0.149736	0.149736	0.149718	0.149672	0.149879	0.152295	0.152391	0.152403	0.152392	0.152392	0.152417	0.152429	0.153411	0.153133	0.15269	0.15267	0.152634	0.155581	0.158671
	IAI1	1128	0.156663	0.156725	0.164142	0.157712	0.153771	0.153808	0.153832	0.153984	0.153751	0.153661	0.153763	0.151325	0.151211	0.150517	0.149811	0.149811	0.149793	0.149804	0.149772	0.149797	0.149802	0.151483	0.1488	0.153247	0.151129	0.151684	0.150801	0.150646	0.150653	0.150653	0.150635	0.150589	0.150796	0.153211	0.153308	0.15332	0.153309	0.153309	0.153333	0.153345	0.154327	0.15405	0.153607	0.153587	0.15355	0.156497	0.159587
Singleton	400628	3580	0.157354	0.157416	0.164833	0.158402	0.154462	0.154499	0.154523	0.154675	0.154442	0.154352	0.154453	0.152015	0.151902	0.151208	0.150502	0.150502	0.150484	0.150495	0.150463	0.150488	0.150493	0.152173	0.149491	0.153938	0.151819	0.152375	0.151492	0.151337	0.151344	0.151344	0.151326	0.15128	0.151486	0.153902	0.153999	0.15401	0.154	0.154	0.154024	0.154036	0.155018	0.154741	0.154298	0.154277	0.154241	0.157188	0.160278
Singleton	200101	469	0.15409	0.154152	0.161569	0.155138	0.151198	0.151235	0.151259	0.151411	0.151178	0.151088	0.151189	0.148751	0.148638	0.147944	0.147238	0.147238	0.14722	0.147231	0.147199	0.147224	0.147229	0.148909	0.146227	0.150674	0.148555	0.149111	0.148228	0.148073	0.14808	0.14808	0.148062	0.148016	0.148222	0.150638	0.150735	0.150746	0.150736	0.150736	0.15076	0.150772	0.151754	0.151477	0.151034	0.151013	0.150977	0.153924	0.157014
Singleton	400653	210	0.153257	0.153319	0.160737	0.154306	0.150365	0.150403	0.150426	0.150578	0.150345	0.150255	0.150357	0.147919	0.147806	0.147111	0.146405	0.146405	0.146387	0.146398	0.146366	0.146392	0.146397	0.148077	0.145394	0.149842	0.147723	0.148278	0.147396	0.147241	0.147247	0.147247	0.147229	0.147183	0.14739	0.149805	0.149902	0.149914	0.149903	0.149903	0.149928	0.149939	0.150922	0.150644	0.150201	0.150181	0.150144	0.153092	0.156182
Singleton	100014	1325	0.15203	0.152091	0.159509	0.153078	0.149138	0.149175	0.149199	0.14935	0.149118	0.149027	0.149129	0.146691	0.146578	0.145884	0.145178	0.145178	0.145159	0.145171	0.145138	0.145164	0.145169	0.146849	0.144167	0.148614	0.146495	0.147051	0.146168	0.146013	0.146019	0.146019	0.146002	0.145955	0.146162	0.148578	0.148675	0.148686	0.148675	0.148675	0.1487	0.148712	0.149694	0.149416	0.148973	0.148953	0.148917	0.151864	0.154954
ST13	100135	12309	0.154276	0.154338	0.161756	0.155325	0.151384	0.151422	0.151445	0.151597	0.151364	0.151274	0.151376	0.148938	0.148825	0.14813	0.147424	0.147424	0.147406	0.147417	0.147385	0.147411	0.147416	0.149096	0.146413	0.150861	0.148742	0.149297	0.148415	0.14826	0.148266	0.148266	0.148248	0.148202	0.148409	0.150824	0.150921	0.150933	0.150922	0.150922	0.150947	0.150958	0.151941	0.151663	0.15122	0.1512	0.151163	0.154111	0.157201
	400795	13	0.153848	0.15391	0.161327	0.154896	0.150956	0.150993	0.151017	0.151169	0.150936	0.150845	0.150947	0.148509	0.148396	0.147702	0.146996	0.146996	0.146977	0.146989	0.146957	0.146982	0.146987	0.148667	0.145985	0.150432	0.148313	0.148869	0.147986	0.147831	0.147838	0.147838	0.14782	0.147774	0.14798	0.150396	0.150493	0.150504	0.150494	0.150494	0.150518	0.15053	0.151512	0.151235	0.150792	0.150771	0.150735	0.153682	0.156772
	STEC_DG131_3	13	0.153741	0.153803	0.16122	0.154789	0.150849	0.150886	0.15091	0.151062	0.150829	0.150739	0.15084	0.148402	0.148289	0.147595	0.146889	0.146889	0.146871	0.146882	0.14685	0.146875	0.14688	0.14856	0.145878	0.150325	0.148206	0.148762	0.147879	0.147724	0.147731	0.147731	0.147713	0.147667	0.147873	0.150289	0.150386	0.150397	0.150387	0.150387	0.150411	0.150423	0.151405	0.151128	0.150685	0.150664	0.150628	0.153575	0.156665
ST16	11128	16	0.150714	0.150776	0.158193	0.151762	0.147822	0.147859	0.147883	0.148035	0.147802	0.147711	0.147813	0.145375	0.145262	0.144568	0.143862	0.143862	0.143844	0.143855	0.143823	0.143848	0.143853	0.145533	0.142851	0.147298	0.145179	0.145735	0.144852	0.144697	0.144704	0.144704	0.144686	0.14464	0.144846	0.147262	0.147359	0.14737	0.14736	0.14736	0.147384	0.147396	0.148378	0.148101	0.147658	0.147637	0.147601	0.150548	0.153638
	11368	21	0.150948	0.151009	0.158427	0.151996	0.148055	0.148093	0.148117	0.148268	0.148036	0.147945	0.148047	0.145609	0.145496	0.144802	0.144096	0.144096	0.144077	0.144089	0.144056	0.144082	0.144087	0.145767	0.143085	0.147532	0.145413	0.145969	0.145086	0.144931	0.144937	0.144937	0.144919	0.144873	0.14508	0.147496	0.147593	0.147604	0.147593	0.147593	0.147618	0.14763	0.148612	0.148334	0.147891	0.147871	0.147835	0.150782	0.153872
ST381	E110019	381	0.152028	0.15209	0.159508	0.153077	0.149136	0.149174	0.149197	0.149349	0.149117	0.149026	0.149128	0.14669	0.146577	0.145882	0.145176	0.145176	0.145158	0.145169	0.145137	0.145163	0.145168	0.146848	0.144165	0.148613	0.146494	0.147049	0.146167	0.146012	0.146018	0.146018	0.146	0.145954	0.146161	0.148576	0.148673	0.148685	0.148674	0.148674	0.148699	0.14871	0.149693	0.149415	0.148972	0.148952	0.148915	0.151863	0.154953
	EPEC14_IAL5152	381	0.152009	0.15207	0.159488	0.153057	0.149117	0.149154	0.149178	0.149329	0.149097	0.149006	0.149108	0.14667	0.146557	0.145863	0.145157	0.145157	0.145138	0.14515	0.145117	0.145143	0.145148	0.146828	0.144146	0.148593	0.146474	0.14703	0.146147	0.145992	0.145998	0.145998	0.14598	0.145934	0.146141	0.148557	0.148654	0.148665	0.148654	0.148654	0.148679	0.148691	0.149673	0.149395	0.148952	0.148932	0.148896	0.151843	0.154933
	EPEC14_IAL4511	590	0.151699	0.151761	0.159178	0.152748	0.148807	0.148844	0.148868	0.14902	0.148787	0.148697	0.148799	0.146361	0.146247	0.145553	0.144847	0.144847	0.144829	0.14484	0.144808	0.144833	0.144838	0.146519	0.143836	0.148283	0.146164	0.14672	0.145837	0.145682	0.145689	0.145689	0.145671	0.145625	0.145832	0.148247	0.148344	0.148355	0.148345	0.148345	0.148369	0.148381	0.149363	0.149086	0.148643	0.148623	0.148586	0.151533	0.154623
ST23	100141	23	0.154605	0.154667	0.162085	0.155654	0.151713	0.151751	0.151775	0.151926	0.151694	0.151603	0.151705	0.149267	0.149154	0.148459	0.147753	0.147753	0.147735	0.147746	0.147714	0.14774	0.147745	0.149425	0.146743	0.15119	0.149071	0.149626	0.148744	0.148589	0.148595	0.148595	0.148577	0.148531	0.148738	0.151153	0.15125	0.151262	0.151251	0.151251	0.151276	0.151288	0.15227	0.151992	0.151549	0.151529	0.151493	0.15444	0.15753
	600010	23	0.154635	0.154697	0.162115	0.155684	0.151743	0.151781	0.151804	0.151956	0.151724	0.151633	0.151735	0.149297	0.149184	0.148489	0.147783	0.147783	0.147765	0.147776	0.147744	0.14777	0.147775	0.149455	0.146772	0.15122	0.149101	0.149656	0.148774	0.148619	0.148625	0.148625	0.148607	0.148561	0.148768	0.151183	0.15128	0.151292	0.151281	0.151281	0.151306	0.151317	0.1523	0.152022	0.151579	0.151559	0.151522	0.15447	0.15756
	APEC_O78	23	0.154553	0.154615	0.162032	0.155602	0.151661	0.151698	0.151722	0.151874	0.151641	0.151551	0.151653	0.149215	0.149101	0.148407	0.147701	0.147701	0.147683	0.147694	0.147662	0.147687	0.147692	0.149373	0.14669	0.151137	0.149018	0.149574	0.148691	0.148536	0.148543	0.148543	0.148525	0.148479	0.148686	0.151101	0.151198	0.151209	0.151199	0.151199	0.151223	0.151235	0.152217	0.15194	0.151497	0.151477	0.15144	0.154387	0.157477
	700023	23	0.155981	0.156043	0.16346	0.157029	0.153089	0.153126	0.15315	0.153302	0.153069	0.152978	0.15308	0.150642	0.150529	0.149835	0.149129	0.149129	0.14911	0.149122	0.149089	0.149115	0.14912	0.1508	0.148118	0.152565	0.150446	0.151002	0.150119	0.149964	0.149971	0.149971	0.149953	0.149906	0.150113	0.152529	0.152626	0.152637	0.152626	0.152626	0.152651	0.152663	0.153645	0.153368	0.152924	0.152904	0.152868	0.155815	0.158905
	E85_ETEC_L16	23	0.154794	0.154855	0.162273	0.155842	0.151902	0.151939	0.151963	0.152115	0.151882	0.151791	0.151893	0.149455	0.149342	0.148648	0.147942	0.147942	0.147923	0.147935	0.147902	0.147928	0.147933	0.149613	0.146931	0.151378	0.149259	0.149815	0.148932	0.148777	0.148784	0.148784	0.148766	0.148719	0.148926	0.151342	0.151439	0.15145	0.151439	0.151439	0.151464	0.151476	0.152458	0.152181	0.151737	0.151717	0.151681	0.154628	0.157718
	E816_ETEC_L16	410	0.154584	0.154646	0.162063	0.155632	0.151692	0.151729	0.151753	0.151905	0.151672	0.151581	0.151683	0.149245	0.149132	0.148438	0.147732	0.147732	0.147714	0.147725	0.147693	0.147718	0.147723	0.149403	0.146721	0.151168	0.149049	0.149605	0.148722	0.148567	0.148574	0.148574	0.148556	0.14851	0.148716	0.151132	0.151229	0.15124	0.15123	0.15123	0.151254	0.151266	0.152248	0.151971	0.151528	0.151507	0.151471	0.154418	0.157508
	600077	410	0.155292	0.155353	0.162771	0.15634	0.1524	0.152437	0.152461	0.152612	0.15238	0.152289	0.152391	0.149953	0.14984	0.149146	0.14844	0.14844	0.148421	0.148433	0.1484	0.148426	0.148431	0.150111	0.147429	0.151876	0.149757	0.150313	0.14943	0.149275	0.149281	0.149281	0.149264	0.149217	0.149424	0.15184	0.151937	0.151948	0.151937	0.151937	0.151962	0.151974	0.152956	0.152678	0.152235	0.152215	0.152179	0.155126	0.158216
	700167	410	0.155298	0.15536	0.162778	0.156347	0.152406	0.152444	0.152468	0.152619	0.152387	0.152296	0.152398	0.14996	0.149847	0.149152	0.148446	0.148446	0.148428	0.148439	0.148407	0.148433	0.148438	0.150118	0.147435	0.151883	0.149764	0.150319	0.149437	0.149282	0.149288	0.149288	0.14927	0.149224	0.149431	0.151846	0.151943	0.151955	0.151944	0.151944	0.151969	0.151981	0.152963	0.152685	0.152242	0.152222	0.152186	0.155133	0.158223
	TW14425	23	0.154799	0.154861	0.162278	0.155847	0.151907	0.151944	0.151968	0.15212	0.151887	0.151797	0.151898	0.14946	0.149347	0.148653	0.147947	0.147947	0.147929	0.14794	0.147908	0.147933	0.147938	0.149618	0.146936	0.151383	0.149264	0.14982	0.148937	0.148782	0.148789	0.148789	0.148771	0.148725	0.148931	0.151347	0.151444	0.151455	0.151445	0.151445	0.151469	0.151481	0.152463	0.152186	0.151743	0.151723	0.151686	0.154633	0.157723
	throopD	5392	0.155167	0.155229	0.162647	0.156216	0.152275	0.152313	0.152337	0.152488	0.152256	0.152165	0.152267	0.149829	0.149716	0.149022	0.148316	0.148316	0.148297	0.148308	0.148276	0.148302	0.148307	0.149987	0.147305	0.151752	0.149633	0.150188	0.149306	0.149151	0.149157	0.149157	0.149139	0.149093	0.1493	0.151716	0.151812	0.151824	0.151813	0.151813	0.151838	0.15185	0.152832	0.152554	0.152111	0.152091	0.152055	0.155002	0.158092
	300089	88	0.154583	0.154645	0.162063	0.155632	0.151691	0.151729	0.151753	0.151904	0.151672	0.151581	0.151683	0.149245	0.149132	0.148437	0.147731	0.147731	0.147713	0.147724	0.147692	0.147718	0.147723	0.149403	0.14672	0.151168	0.149049	0.149604	0.148722	0.148567	0.148573	0.148573	0.148555	0.148509	0.148716	0.151131	0.151228	0.15124	0.151229	0.151229	0.151254	0.151266	0.152248	0.15197	0.151527	0.151507	0.151471	0.154418	0.157508
	789	88	0.156044	0.156106	0.163524	0.157093	0.153152	0.15319	0.153213	0.153365	0.153133	0.153042	0.153144	0.150706	0.150593	0.149898	0.149192	0.149192	0.149174	0.149185	0.149153	0.149179	0.149184	0.150864	0.148181	0.152629	0.15051	0.151065	0.150183	0.150028	0.150034	0.150034	0.150016	0.14997	0.150177	0.152592	0.152689	0.152701	0.15269	0.15269	0.152715	0.152726	0.153709	0.153431	0.152988	0.152968	0.152931	0.155879	0.158969
	700487	88	0.155414	0.155475	0.162893	0.156462	0.152522	0.152559	0.152583	0.152735	0.152502	0.152411	0.152513	0.150075	0.149962	0.149268	0.148562	0.148562	0.148543	0.148555	0.148522	0.148548	0.148553	0.150233	0.147551	0.151998	0.149879	0.150435	0.149552	0.149397	0.149404	0.149404	0.149386	0.149339	0.149546	0.151962	0.152059	0.15207	0.152059	0.152059	0.152084	0.152096	0.153078	0.152801	0.152357	0.152337	0.152301	0.155248	0.158338
ST423	200104	7420	0.153833	0.153895	0.161312	0.154881	0.150941	0.150978	0.151002	0.151154	0.150921	0.15083	0.150932	0.148494	0.148381	0.147687	0.146981	0.146981	0.146963	0.146974	0.146942	0.146967	0.146972	0.148652	0.14597	0.150417	0.148298	0.148854	0.147971	0.147816	0.147823	0.147823	0.147805	0.147759	0.147965	0.150381	0.150478	0.150489	0.150479	0.150479	0.150503	0.150515	0.151497	0.15122	0.150777	0.150756	0.15072	0.153667	0.156757
	700481	12289	0.154881	0.154942	0.16236	0.155929	0.151989	0.152026	0.15205	0.152201	0.151969	0.151878	0.15198	0.149542	0.149429	0.148735	0.148029	0.148029	0.14801	0.148022	0.147989	0.148015	0.14802	0.1497	0.147018	0.151465	0.149346	0.149902	0.149019	0.148864	0.14887	0.14887	0.148853	0.148806	0.149013	0.151429	0.151526	0.151537	0.151526	0.151526	0.151551	0.151563	0.152545	0.152268	0.151824	0.151804	0.151768	0.154715	0.157805
	Jurua_18_11	423	0.151981	0.152043	0.15946	0.15303	0.149089	0.149126	0.14915	0.149302	0.149069	0.148979	0.149081	0.146643	0.146529	0.145835	0.145129	0.145129	0.145111	0.145122	0.14509	0.145115	0.14512	0.146801	0.144118	0.148566	0.146447	0.147002	0.146119	0.145965	0.145971	0.145971	0.145953	0.145907	0.146114	0.148529	0.148626	0.148638	0.148627	0.148627	0.148651	0.148663	0.149645	0.149368	0.148925	0.148905	0.148868	0.151815	0.154906
ST977	700005	5024	0.158074	0.158136	0.165554	0.159123	0.155182	0.15522	0.155243	0.155395	0.155162	0.155072	0.155174	0.152736	0.152623	0.151928	0.151222	0.151222	0.151204	0.151215	0.151183	0.151209	0.151214	0.152894	0.150211	0.154659	0.15254	0.153095	0.152212	0.152058	0.152064	0.152064	0.152046	0.152	0.152207	0.154622	0.154719	0.154731	0.15472	0.15472	0.154745	0.154756	0.155739	0.155461	0.155018	0.154998	0.154961	0.157909	0.160999
	700462	977	0.157733	0.157795	0.165212	0.158782	0.154841	0.154878	0.154902	0.155054	0.154821	0.154731	0.154833	0.152395	0.152281	0.151587	0.150881	0.150881	0.150863	0.150874	0.150842	0.150867	0.150872	0.152553	0.14987	0.154317	0.152198	0.152754	0.151871	0.151716	0.151723	0.151723	0.151705	0.151659	0.151866	0.154281	0.154378	0.154389	0.154379	0.154379	0.154403	0.154415	0.155397	0.15512	0.154677	0.154657	0.15462	0.157567	0.160657
	700463	977	0.157731	0.157793	0.165211	0.15878	0.154839	0.154877	0.1549	0.155052	0.15482	0.154729	0.154831	0.152393	0.15228	0.151585	0.150879	0.150879	0.150861	0.150872	0.15084	0.150866	0.150871	0.152551	0.149868	0.154316	0.152197	0.152752	0.15187	0.151715	0.151721	0.151721	0.151703	0.151657	0.151864	0.154279	0.154376	0.154388	0.154377	0.154377	0.154402	0.154413	0.155396	0.155118	0.154675	0.154655	0.154618	0.157566	0.160656
ST120	401417	120	0.147953	0.148015	0.155432	0.149002	0.145061	0.145099	0.145122	0.145274	0.145041	0.144951	0.145053	0.142615	0.142501	0.141807	0.141101	0.141101	0.141083	0.141094	0.141062	0.141088	0.141093	0.142773	0.14009	0.144538	0.142419	0.142974	0.142091	0.141937	0.141943	0.141943	0.141925	0.141879	0.142086	0.144501	0.144598	0.14461	0.144599	0.144599	0.144624	0.144635	0.145618	0.14534	0.144897	0.144877	0.14484	0.147788	0.150878
	700017	120	0.147959	0.148021	0.155438	0.149007	0.145067	0.145104	0.145128	0.14528	0.145047	0.144956	0.145058	0.14262	0.142507	0.141813	0.141107	0.141107	0.141088	0.1411	0.141068	0.141093	0.141098	0.142778	0.140096	0.144543	0.142424	0.14298	0.142097	0.141942	0.141949	0.141949	0.141931	0.141884	0.142091	0.144507	0.144604	0.144615	0.144605	0.144605	0.144629	0.144641	0.145623	0.145346	0.144903	0.144882	0.144846	0.147793	0.150883
Singleton	Sb3083_94	1129	0.155455	0.155517	0.162934	0.156503	0.152563	0.1526	0.152624	0.152776	0.152543	0.152453	0.152554	0.150116	0.150003	0.149309	0.148603	0.148603	0.148585	0.148596	0.148564	0.148589	0.148594	0.150274	0.147592	0.152039	0.14992	0.150476	0.149593	0.149438	0.149445	0.149445	0.149427	0.149381	0.149587	0.152003	0.1521	0.152111	0.152101	0.152101	0.152125	0.152137	0.153119	0.152842	0.152399	0.152378	0.152342	0.155289	0.158379
Singleton	Ss046	152	0.154809	0.154871	0.162289	0.155858	0.151917	0.151955	0.151978	0.15213	0.151898	0.151807	0.151909	0.149471	0.149358	0.148663	0.147957	0.147957	0.147939	0.14795	0.147918	0.147944	0.147949	0.149629	0.146946	0.151394	0.149275	0.14983	0.148948	0.148793	0.148799	0.148799	0.148781	0.148735	0.148942	0.151357	0.151454	0.151466	0.151455	0.151455	0.15148	0.151491	0.152474	0.152196	0.151753	0.151733	0.151696	0.154644	0.157734
Singleton	Sf2457T	245	0.15706	0.157122	0.164539	0.158109	0.154168	0.154206	0.154229	0.154381	0.154148	0.154058	0.15416	0.151722	0.151608	0.150914	0.150208	0.150208	0.15019	0.150201	0.150169	0.150195	0.1502	0.15188	0.149197	0.153645	0.151526	0.152081	0.151198	0.151044	0.15105	0.15105	0.151032	0.150986	0.151193	0.153608	0.153705	0.153717	0.153706	0.153706	0.153731	0.153742	0.154725	0.154447	0.154004	0.153984	0.153947	0.156895	0.159985
Singleton	100029	12307	0.152636	0.152698	0.160115	0.153684	0.149744	0.149781	0.149805	0.149957	0.149724	0.149633	0.149735	0.147297	0.147184	0.14649	0.145784	0.145784	0.145766	0.145777	0.145745	0.14577	0.145775	0.147455	0.144773	0.14922	0.147101	0.147657	0.146774	0.146619	0.146626	0.146626	0.146608	0.146562	0.146768	0.149184	0.149281	0.149292	0.149282	0.149282	0.149306	0.149318	0.1503	0.150023	0.14958	0.149559	0.149523	0.15247	0.15556
ST398	100419	10153	0.159424	0.159486	0.166903	0.160473	0.156532	0.156569	0.156593	0.156745	0.156512	0.156422	0.156524	0.154086	0.153972	0.153278	0.152572	0.152572	0.152554	0.152565	0.152533	0.152558	0.152563	0.154244	0.151561	0.156009	0.15389	0.154445	0.153562	0.153408	0.153414	0.153414	0.153396	0.15335	0.153557	0.155972	0.156069	0.156081	0.15607	0.15607	0.156094	0.156106	0.157088	0.156811	0.156368	0.156348	0.156311	0.159258	0.162349
	E856_ETEC_L9	398	0.159669	0.159731	0.167148	0.160718	0.156777	0.156814	0.156838	0.15699	0.156757	0.156667	0.156769	0.154331	0.154217	0.153523	0.152817	0.152817	0.152799	0.15281	0.152778	0.152803	0.152808	0.154489	0.151806	0.156253	0.154135	0.15469	0.153807	0.153652	0.153659	0.153659	0.153641	0.153595	0.153802	0.156217	0.156314	0.156326	0.156315	0.156315	0.156339	0.156351	0.157333	0.157056	0.156613	0.156593	0.156556	0.159503	0.162593
	400783	398	0.161405	0.161467	0.168884	0.162453	0.158513	0.15855	0.158574	0.158726	0.158493	0.158403	0.158504	0.156067	0.155953	0.155259	0.154553	0.154553	0.154535	0.154546	0.154514	0.154539	0.154544	0.156225	0.153542	0.157989	0.15587	0.156426	0.155543	0.155388	0.155395	0.155395	0.155377	0.155331	0.155537	0.157953	0.15805	0.158061	0.158051	0.158051	0.158075	0.158087	0.159069	0.158792	0.158349	0.158329	0.158292	0.161239	0.164329
	E943_ETEC_L9	1497	0.1571	0.157161	0.164579	0.158148	0.154208	0.154245	0.154269	0.154421	0.154188	0.154097	0.154199	0.151761	0.151648	0.150954	0.150248	0.150248	0.150229	0.150241	0.150208	0.150234	0.150239	0.151919	0.149237	0.153684	0.151565	0.152121	0.151238	0.151083	0.15109	0.15109	0.151072	0.151025	0.151232	0.153648	0.153745	0.153756	0.153745	0.153745	0.15377	0.153782	0.154764	0.154487	0.154043	0.154023	0.153987	0.156934	0.160024
ST46	200054	1421	0.165242	0.165304	0.172721	0.16629	0.16235	0.162387	0.162411	0.162563	0.16233	0.16224	0.162341	0.159904	0.15979	0.159096	0.15839	0.15839	0.158372	0.158383	0.158351	0.158376	0.158381	0.160061	0.157379	0.161826	0.159707	0.160263	0.15938	0.159225	0.159232	0.159232	0.159214	0.159168	0.159374	0.16179	0.161887	0.161898	0.161888	0.161888	0.161912	0.161924	0.162906	0.162629	0.162186	0.162166	0.162129	0.165076	0.168166
	600074	1421	0.166955	0.167017	0.174434	0.168003	0.164063	0.1641	0.164124	0.164276	0.164043	0.163952	0.164054	0.161616	0.161503	0.160809	0.160103	0.160103	0.160084	0.160096	0.160064	0.160089	0.160094	0.161774	0.159092	0.163539	0.16142	0.161976	0.161093	0.160938	0.160945	0.160945	0.160927	0.16088	0.161087	0.163503	0.1636	0.163611	0.163601	0.163601	0.163625	0.163637	0.164619	0.164342	0.163899	0.163878	0.163842	0.166789	0.169879
	300081	1421	0.171268	0.17133	0.178747	0.172317	0.168376	0.168413	0.168437	0.168589	0.168356	0.168266	0.168368	0.16593	0.165816	0.165122	0.164416	0.164416	0.164398	0.164409	0.164377	0.164402	0.164407	0.166088	0.163405	0.167853	0.165734	0.166289	0.165406	0.165252	0.165258	0.165258	0.16524	0.165194	0.165401	0.167816	0.167913	0.167925	0.167914	0.167914	0.167938	0.16795	0.168932	0.168655	0.168212	0.168192	0.168155	0.171102	0.174193
	400659	46	0.165574	0.165636	0.173053	0.166622	0.162682	0.162719	0.162743	0.162895	0.162662	0.162571	0.162673	0.160235	0.160122	0.159428	0.158722	0.158722	0.158703	0.158715	0.158683	0.158708	0.158713	0.160393	0.157711	0.162158	0.160039	0.160595	0.159712	0.159557	0.159564	0.159564	0.159546	0.159499	0.159706	0.162122	0.162219	0.16223	0.16222	0.16222	0.162244	0.162256	0.163238	0.162961	0.162518	0.162497	0.162461	0.165408	0.168498
	600045	46	0.167926	0.167988	0.175405	0.168974	0.165034	0.165071	0.165095	0.165247	0.165014	0.164923	0.165025	0.162587	0.162474	0.16178	0.161074	0.161074	0.161055	0.161067	0.161035	0.16106	0.161065	0.162745	0.160063	0.16451	0.162391	0.162947	0.162064	0.161909	0.161916	0.161916	0.161898	0.161851	0.162058	0.164474	0.164571	0.164582	0.164572	0.164572	0.164596	0.164608	0.16559	0.165313	0.16487	0.164849	0.164813	0.16776	0.17085
	E2367_ETEC_L21	46	0.165624	0.165685	0.173103	0.166672	0.162732	0.162769	0.162793	0.162944	0.162712	0.162621	0.162723	0.160285	0.160172	0.159478	0.158772	0.158772	0.158753	0.158765	0.158732	0.158758	0.158763	0.160443	0.157761	0.162208	0.160089	0.160645	0.159762	0.159607	0.159613	0.159613	0.159596	0.159549	0.159756	0.162172	0.162269	0.16228	0.162269	0.162269	0.162294	0.162306	0.163288	0.163011	0.162567	0.162547	0.162511	0.165458	0.168548
	700031	46	0.167106	0.167168	0.174585	0.168155	0.164214	0.164251	0.164275	0.164427	0.164194	0.164104	0.164206	0.161768	0.161654	0.16096	0.160254	0.160254	0.160236	0.160247	0.160215	0.16024	0.160245	0.161926	0.159243	0.16369	0.161571	0.162127	0.161244	0.161089	0.161096	0.161096	0.161078	0.161032	0.161239	0.163654	0.163751	0.163762	0.163752	0.163752	0.163776	0.163788	0.16477	0.164493	0.16405	0.16403	0.163993	0.16694	0.17003
	HS	46	0.165793	0.165855	0.173273	0.166842	0.162901	0.162939	0.162963	0.163114	0.162882	0.162791	0.162893	0.160455	0.160342	0.159647	0.158941	0.158941	0.158923	0.158934	0.158902	0.158928	0.158933	0.160613	0.15793	0.162378	0.160259	0.160814	0.159932	0.159777	0.159783	0.159783	0.159765	0.159719	0.159926	0.162341	0.162438	0.16245	0.162439	0.162439	0.162464	0.162475	0.163458	0.16318	0.162737	0.162717	0.16268	0.165628	0.168718
	E1564_ETEC_L21	609	0.160863	0.160925	0.168343	0.161912	0.157971	0.158009	0.158032	0.158184	0.157951	0.157861	0.157963	0.155525	0.155412	0.154717	0.154011	0.154011	0.153993	0.154004	0.153972	0.153998	0.154003	0.155683	0.153	0.157448	0.155329	0.155884	0.155001	0.154847	0.154853	0.154853	0.154835	0.154789	0.154996	0.157411	0.157508	0.15752	0.157509	0.157509	0.157534	0.157545	0.158528	0.15825	0.157807	0.157787	0.15775	0.160698	0.163788
	600009	1139	0.159119	0.159181	0.166599	0.160168	0.156227	0.156265	0.156288	0.15644	0.156208	0.156117	0.156219	0.153781	0.153668	0.152973	0.152267	0.152267	0.152249	0.15226	0.152228	0.152254	0.152259	0.153939	0.151256	0.155704	0.153585	0.15414	0.153258	0.153103	0.153109	0.153109	0.153091	0.153045	0.153252	0.155667	0.155764	0.155776	0.155765	0.155765	0.15579	0.155801	0.156784	0.156506	0.156063	0.156043	0.156006	0.158954	0.162044
ST2325	700460	2325	0.158239	0.158301	0.165719	0.159288	0.155347	0.155385	0.155409	0.15556	0.155328	0.155237	0.155339	0.152901	0.152788	0.152093	0.151387	0.151387	0.151369	0.15138	0.151348	0.151374	0.151379	0.153059	0.150376	0.154824	0.152705	0.15326	0.152378	0.152223	0.152229	0.152229	0.152211	0.152165	0.152372	0.154787	0.154884	0.154896	0.154885	0.154885	0.15491	0.154922	0.155904	0.155626	0.155183	0.155163	0.155127	0.158074	0.161164
	ATCC_8739	3021	0.157611	0.157673	0.16509	0.15866	0.154719	0.154756	0.15478	0.154932	0.154699	0.154609	0.154711	0.152273	0.152159	0.151465	0.150759	0.150759	0.150741	0.150752	0.15072	0.150745	0.15075	0.152431	0.149748	0.154195	0.152076	0.152632	0.151749	0.151594	0.151601	0.151601	0.151583	0.151537	0.151744	0.154159	0.154256	0.154267	0.154257	0.154257	0.154281	0.154293	0.155275	0.154998	0.154555	0.154535	0.154498	0.157445	0.160535
ST2368	E1285_ETEC_L10	2368	0.157623	0.157685	0.165102	0.158671	0.154731	0.154768	0.154792	0.154944	0.154711	0.154621	0.154722	0.152284	0.152171	0.151477	0.150771	0.150771	0.150753	0.150764	0.150732	0.150757	0.150762	0.152442	0.14976	0.154207	0.152088	0.152644	0.151761	0.151606	0.151613	0.151613	0.151595	0.151549	0.151755	0.154171	0.154268	0.154279	0.154269	0.154269	0.154293	0.154305	0.155287	0.15501	0.154567	0.154546	0.15451	0.157457	0.160547
	E945_ETEC_L10	2368	0.157618	0.15768	0.165098	0.158667	0.154726	0.154764	0.154787	0.154939	0.154707	0.154616	0.154718	0.15228	0.152167	0.151472	0.150766	0.150766	0.150748	0.150759	0.150727	0.150753	0.150758	0.152438	0.149755	0.154203	0.152084	0.152639	0.151757	0.151602	0.151608	0.151608	0.15159	0.151544	0.151751	0.154166	0.154263	0.154275	0.154264	0.154264	0.154289	0.1543	0.155283	0.155005	0.154562	0.154542	0.154505	0.157453	0.160543
ST3075	100160	3075	0.157023	0.157085	0.164502	0.158071	0.154131	0.154168	0.154192	0.154344	0.154111	0.154021	0.154122	0.151684	0.151571	0.150877	0.150171	0.150171	0.150153	0.150164	0.150132	0.150157	0.150162	0.151842	0.14916	0.153607	0.151488	0.152044	0.151161	0.151006	0.151013	0.151013	0.150995	0.150949	0.151155	0.153571	0.153668	0.153679	0.153669	0.153669	0.153693	0.153705	0.154687	0.15441	0.153967	0.153947	0.15391	0.156857	0.159947
	200100	3075	0.15751	0.157572	0.16499	0.158559	0.154618	0.154656	0.15468	0.154831	0.154599	0.154508	0.15461	0.152172	0.152059	0.151364	0.150658	0.150658	0.15064	0.150651	0.150619	0.150645	0.15065	0.15233	0.149647	0.154095	0.151976	0.152531	0.151649	0.151494	0.1515	0.1515	0.151482	0.151436	0.151643	0.154058	0.154155	0.154167	0.154156	0.154156	0.154181	0.154193	0.155175	0.154897	0.154454	0.154434	0.154398	0.157345	0.160435
	500029	6784	0.157375	0.157437	0.164854	0.158423	0.154483	0.15452	0.154544	0.154696	0.154463	0.154373	0.154474	0.152037	0.151923	0.151229	0.150523	0.150523	0.150505	0.150516	0.150484	0.150509	0.150514	0.152195	0.149512	0.153959	0.15184	0.152396	0.151513	0.151358	0.151365	0.151365	0.151347	0.151301	0.151507	0.153923	0.15402	0.154031	0.154021	0.154021	0.154045	0.154057	0.155039	0.154762	0.154319	0.154299	0.154262	0.157209	0.160299
	700445	3075	0.157326	0.157388	0.164805	0.158374	0.154434	0.154471	0.154495	0.154647	0.154414	0.154323	0.154425	0.151987	0.151874	0.15118	0.150474	0.150474	0.150455	0.150467	0.150435	0.15046	0.150465	0.152145	0.149463	0.15391	0.151791	0.152347	0.151464	0.151309	0.151316	0.151316	0.151298	0.151251	0.151458	0.153874	0.153971	0.153982	0.153972	0.153972	0.153996	0.154008	0.15499	0.154713	0.15427	0.154249	0.154213	0.15716	0.16025
ST361	300542	361	0.158296	0.158358	0.165775	0.159345	0.155404	0.155441	0.155465	0.155617	0.155384	0.155294	0.155396	0.152958	0.152844	0.15215	0.151444	0.151444	0.151426	0.151437	0.151405	0.15143	0.151435	0.153116	0.150433	0.15488	0.152761	0.153317	0.152434	0.152279	0.152286	0.152286	0.152268	0.152222	0.152429	0.154844	0.154941	0.154952	0.154942	0.154942	0.154966	0.154978	0.15596	0.155683	0.15524	0.15522	0.155183	0.15813	0.16122
	400631	1294	0.158361	0.158423	0.16584	0.159409	0.155469	0.155506	0.15553	0.155682	0.155449	0.155359	0.15546	0.153022	0.152909	0.152215	0.151509	0.151509	0.151491	0.151502	0.15147	0.151495	0.1515	0.15318	0.150498	0.154945	0.152826	0.153382	0.152499	0.152344	0.152351	0.152351	0.152333	0.152287	0.152493	0.154909	0.155006	0.155017	0.155007	0.155007	0.155031	0.155043	0.156025	0.155748	0.155305	0.155284	0.155248	0.158195	0.161285
ST540	500122	540	0.157588	0.157649	0.165067	0.158636	0.154695	0.154733	0.154757	0.154908	0.154676	0.154585	0.154687	0.152249	0.152136	0.151442	0.150736	0.150736	0.150717	0.150729	0.150696	0.150722	0.150727	0.152407	0.149725	0.154172	0.152053	0.152608	0.151726	0.151571	0.151577	0.151577	0.151559	0.151513	0.15172	0.154136	0.154232	0.154244	0.154233	0.154233	0.154258	0.15427	0.155252	0.154974	0.154531	0.154511	0.154475	0.157422	0.160512
	500129	540	0.157588	0.157649	0.165067	0.158636	0.154695	0.154733	0.154757	0.154908	0.154676	0.154585	0.154687	0.152249	0.152136	0.151442	0.150736	0.150736	0.150717	0.150729	0.150696	0.150722	0.150727	0.152407	0.149725	0.154172	0.152053	0.152608	0.151726	0.151571	0.151577	0.151577	0.151559	0.151513	0.15172	0.154136	0.154232	0.154244	0.154233	0.154233	0.154258	0.15427	0.155252	0.154974	0.154531	0.154511	0.154475	0.157422	0.160512
	700466	540	0.159163	0.159225	0.166642	0.160212	0.156271	0.156309	0.156332	0.156484	0.156251	0.156161	0.156263	0.153825	0.153712	0.153017	0.152311	0.152311	0.152293	0.152304	0.152272	0.152298	0.152303	0.153983	0.1513	0.155748	0.153629	0.154184	0.153301	0.153147	0.153153	0.153153	0.153135	0.153089	0.153296	0.155711	0.155808	0.15582	0.155809	0.155809	0.155834	0.155845	0.156828	0.15655	0.156107	0.156087	0.15605	0.158998	0.162088
	E1556_ETEC_L12	ND	0.158243	0.158305	0.165722	0.159291	0.155351	0.155388	0.155412	0.155564	0.155331	0.15524	0.155342	0.152904	0.152791	0.152097	0.151391	0.151391	0.151372	0.151384	0.151352	0.151377	0.151382	0.153062	0.15038	0.154827	0.152708	0.153264	0.152381	0.152226	0.152233	0.152233	0.152215	0.152169	0.152375	0.154791	0.154888	0.154899	0.154889	0.154889	0.154913	0.154925	0.155907	0.15563	0.155187	0.155166	0.15513	0.158077	0.161167
	E330_ETEC_L12	731	0.158265	0.158327	0.165745	0.159314	0.155373	0.155411	0.155435	0.155586	0.155354	0.155263	0.155365	0.152927	0.152814	0.152119	0.151414	0.151414	0.151395	0.151406	0.151374	0.1514	0.151405	0.153085	0.150403	0.15485	0.152731	0.153286	0.152404	0.152249	0.152255	0.152255	0.152237	0.152191	0.152398	0.154814	0.15491	0.154922	0.154911	0.154911	0.154936	0.154948	0.15593	0.155652	0.155209	0.155189	0.155153	0.1581	0.16119
	700497	12299	0.159599	0.159661	0.167078	0.160647	0.156707	0.156744	0.156768	0.15692	0.156687	0.156596	0.156698	0.15426	0.154147	0.153453	0.152747	0.152747	0.152729	0.15274	0.152708	0.152733	0.152738	0.154418	0.151736	0.156183	0.154064	0.15462	0.153737	0.153582	0.153589	0.153589	0.153571	0.153525	0.153731	0.156147	0.156244	0.156255	0.156245	0.156245	0.156269	0.156281	0.157263	0.156986	0.156543	0.156522	0.156486	0.159433	0.162523
Singleton	53638	6	0.153659	0.153721	0.161138	0.154707	0.150767	0.150804	0.150828	0.15098	0.150747	0.150657	0.150758	0.148321	0.148207	0.147513	0.146807	0.146807	0.146789	0.1468	0.146768	0.146793	0.146798	0.148479	0.145796	0.150243	0.148124	0.14868	0.147797	0.147642	0.147649	0.147649	0.147631	0.147585	0.147791	0.150207	0.150304	0.150315	0.150305	0.150305	0.150329	0.150341	0.151323	0.151046	0.150603	0.150583	0.150546	0.153493	0.156583
ST93	100055	93	0.155681	0.155742	0.16316	0.156729	0.152789	0.152826	0.15285	0.153001	0.152769	0.152678	0.15278	0.150342	0.150229	0.149535	0.148829	0.148829	0.14881	0.148822	0.148789	0.148815	0.14882	0.1505	0.147818	0.152265	0.150146	0.150702	0.149819	0.149664	0.14967	0.14967	0.149653	0.149606	0.149813	0.152229	0.152326	0.152337	0.152326	0.152326	0.152351	0.152363	0.153345	0.153068	0.152624	0.152604	0.152568	0.155515	0.158605
	300491	93	0.155687	0.155749	0.163166	0.156736	0.152795	0.152832	0.152856	0.153008	0.152775	0.152685	0.152787	0.150349	0.150235	0.149541	0.148835	0.148835	0.148817	0.148828	0.148796	0.148821	0.148826	0.150507	0.147824	0.152271	0.150152	0.150708	0.149825	0.14967	0.149677	0.149677	0.149659	0.149613	0.14982	0.152235	0.152332	0.152343	0.152333	0.152333	0.152357	0.152369	0.153351	0.153074	0.152631	0.152611	0.152574	0.155521	0.158611
	BL21	93	0.157344	0.157406	0.164823	0.158392	0.154452	0.154489	0.154513	0.154665	0.154432	0.154341	0.154443	0.152005	0.151892	0.151198	0.150492	0.150492	0.150473	0.150485	0.150453	0.150478	0.150483	0.152163	0.149481	0.153928	0.151809	0.152365	0.151482	0.151327	0.151334	0.151334	0.151316	0.15127	0.151476	0.153892	0.153989	0.154	0.15399	0.15399	0.154014	0.154026	0.155008	0.154731	0.154288	0.154267	0.154231	0.157178	0.160268
	200051	93	0.156115	0.156176	0.163594	0.157163	0.153222	0.15326	0.153284	0.153435	0.153203	0.153112	0.153214	0.150776	0.150663	0.149969	0.149263	0.149263	0.149244	0.149256	0.149223	0.149249	0.149254	0.150934	0.148252	0.152699	0.15058	0.151136	0.150253	0.150098	0.150104	0.150104	0.150086	0.15004	0.150247	0.152663	0.152759	0.152771	0.15276	0.15276	0.152785	0.152797	0.153779	0.153501	0.153058	0.153038	0.153002	0.155949	0.159039
	100341	484	0.156198	0.15626	0.163677	0.157246	0.153306	0.153343	0.153367	0.153519	0.153286	0.153195	0.153297	0.150859	0.150746	0.150052	0.149346	0.149346	0.149328	0.149339	0.149307	0.149332	0.149337	0.151017	0.148335	0.152782	0.150663	0.151219	0.150336	0.150181	0.150188	0.150188	0.15017	0.150124	0.15033	0.152746	0.152843	0.152854	0.152844	0.152844	0.152868	0.15288	0.153862	0.153585	0.153142	0.153121	0.153085	0.156032	0.159122
	300490	12315	0.154388	0.15445	0.161867	0.155437	0.151496	0.151534	0.151557	0.151709	0.151476	0.151386	0.151488	0.14905	0.148936	0.148242	0.147536	0.147536	0.147518	0.147529	0.147497	0.147522	0.147528	0.149208	0.146525	0.150973	0.148854	0.149409	0.148526	0.148372	0.148378	0.148378	0.14836	0.148314	0.148521	0.150936	0.151033	0.151045	0.151034	0.151034	0.151058	0.15107	0.152053	0.151775	0.151332	0.151312	0.151275	0.154223	0.157313
	500027	93	0.157483	0.157545	0.164963	0.158532	0.154591	0.154629	0.154653	0.154804	0.154572	0.154481	0.154583	0.152145	0.152032	0.151338	0.150632	0.150632	0.150613	0.150625	0.150592	0.150618	0.150623	0.152303	0.149621	0.154068	0.151949	0.152504	0.151622	0.151467	0.151473	0.151473	0.151455	0.151409	0.151616	0.154032	0.154128	0.15414	0.154129	0.154129	0.154154	0.154166	0.155148	0.15487	0.154427	0.154407	0.154371	0.157318	0.160408
	600027	93	0.157447	0.157508	0.164926	0.158495	0.154555	0.154592	0.154616	0.154767	0.154535	0.154444	0.154546	0.152108	0.151995	0.151301	0.150595	0.150595	0.150576	0.150588	0.150555	0.150581	0.150586	0.152266	0.149584	0.154031	0.151912	0.152468	0.151585	0.15143	0.151436	0.151436	0.151419	0.151372	0.151579	0.153995	0.154092	0.154103	0.154092	0.154092	0.154117	0.154129	0.155111	0.154833	0.15439	0.15437	0.154334	0.157281	0.160371
Singleton	400647	2705	0.154152	0.154214	0.161631	0.1552	0.15126	0.151297	0.151321	0.151473	0.15124	0.151149	0.151251	0.148813	0.1487	0.148006	0.1473	0.1473	0.147281	0.147293	0.147261	0.147286	0.147291	0.148971	0.146289	0.150736	0.148617	0.149173	0.14829	0.148135	0.148142	0.148142	0.148124	0.148077	0.148284	0.1507	0.150797	0.150808	0.150798	0.150798	0.150822	0.150834	0.151816	0.151539	0.151096	0.151075	0.151039	0.153986	0.157076
Singleton	600042	3525	0.154984	0.155046	0.162463	0.156032	0.152092	0.152129	0.152153	0.152305	0.152072	0.151982	0.152083	0.149645	0.149532	0.148838	0.148132	0.148132	0.148114	0.148125	0.148093	0.148118	0.148123	0.149803	0.147121	0.151568	0.149449	0.150005	0.149122	0.148967	0.148974	0.148974	0.148956	0.14891	0.149116	0.151532	0.151629	0.15164	0.15163	0.15163	0.151654	0.151666	0.152648	0.152371	0.151928	0.151907	0.151871	0.154818	0.157908
ST746	100059	746	0.151621	0.151682	0.1591	0.152669	0.148729	0.148766	0.14879	0.148942	0.148709	0.148618	0.14872	0.146282	0.146169	0.145475	0.144769	0.144769	0.14475	0.144762	0.144729	0.144755	0.14476	0.14644	0.143758	0.148205	0.146086	0.146642	0.145759	0.145604	0.145611	0.145611	0.145593	0.145546	0.145753	0.148169	0.148266	0.148277	0.148266	0.148266	0.148291	0.148303	0.149285	0.149008	0.148564	0.148544	0.148508	0.151455	0.154545
	MEX-1	746	0.151628	0.151689	0.159107	0.152676	0.148736	0.148773	0.148797	0.148948	0.148716	0.148625	0.148727	0.146289	0.146176	0.145482	0.144776	0.144776	0.144757	0.144769	0.144736	0.144762	0.144767	0.146447	0.143765	0.148212	0.146093	0.146649	0.145766	0.145611	0.145618	0.145618	0.1456	0.145553	0.14576	0.148176	0.148273	0.148284	0.148273	0.148273	0.148298	0.14831	0.149292	0.149015	0.148571	0.148551	0.148515	0.151462	0.154552
	300198	746	0.151631	0.151693	0.15911	0.15268	0.148739	0.148776	0.1488	0.148952	0.148719	0.148629	0.148731	0.146293	0.146179	0.145485	0.144779	0.144779	0.144761	0.144772	0.14474	0.144765	0.14477	0.146451	0.143768	0.148215	0.146097	0.146652	0.145769	0.145614	0.145621	0.145621	0.145603	0.145557	0.145764	0.148179	0.148276	0.148287	0.148277	0.148277	0.148301	0.148313	0.149295	0.149018	0.148575	0.148555	0.148518	0.151465	0.154555
	MEX-7	6082	0.151723	0.151785	0.159203	0.152772	0.148831	0.148869	0.148892	0.149044	0.148812	0.148721	0.148823	0.146385	0.146272	0.145577	0.144871	0.144871	0.144853	0.144864	0.144832	0.144858	0.144863	0.146543	0.14386	0.148308	0.146189	0.146744	0.145862	0.145707	0.145713	0.145713	0.145695	0.145649	0.145856	0.148271	0.148368	0.14838	0.148369	0.148369	0.148394	0.148405	0.149388	0.14911	0.148667	0.148647	0.14861	0.151558	0.154648
Singleton	E1057_ETEC_L11	5379	0.155202	0.155264	0.162682	0.156251	0.15231	0.152348	0.152372	0.152523	0.152291	0.1522	0.152302	0.149864	0.149751	0.149056	0.148351	0.148351	0.148332	0.148343	0.148311	0.148337	0.148342	0.150022	0.14734	0.151787	0.149668	0.150223	0.149341	0.149186	0.149192	0.149192	0.149174	0.149128	0.149335	0.151751	0.151847	0.151859	0.151848	0.151848	0.151873	0.151885	0.152867	0.152589	0.152146	0.152126	0.15209	0.155037	0.158127
ST757	100102	757	0.161561	0.161623	0.16904	0.16261	0.158669	0.158706	0.15873	0.158882	0.158649	0.158559	0.158661	0.156223	0.156109	0.155415	0.154709	0.154709	0.154691	0.154702	0.15467	0.154695	0.154701	0.156381	0.153698	0.158146	0.156027	0.156582	0.155699	0.155545	0.155551	0.155551	0.155533	0.155487	0.155694	0.158109	0.158206	0.158218	0.158207	0.158207	0.158231	0.158243	0.159226	0.158948	0.158505	0.158485	0.158448	0.161396	0.164486
	500003	757	0.161436	0.161498	0.168915	0.162485	0.158544	0.158581	0.158605	0.158757	0.158524	0.158434	0.158536	0.156098	0.155984	0.15529	0.154584	0.154584	0.154566	0.154577	0.154545	0.15457	0.154575	0.156256	0.153573	0.15802	0.155902	0.156457	0.155574	0.15542	0.155426	0.155426	0.155408	0.155362	0.155569	0.157984	0.158081	0.158093	0.158082	0.158082	0.158106	0.158118	0.1591	0.158823	0.15838	0.15836	0.158323	0.16127	0.164361
	500022	757	0.161436	0.161498	0.168915	0.162485	0.158544	0.158581	0.158605	0.158757	0.158524	0.158434	0.158536	0.156098	0.155984	0.15529	0.154584	0.154584	0.154566	0.154577	0.154545	0.15457	0.154575	0.156256	0.153573	0.15802	0.155902	0.156457	0.155574	0.15542	0.155426	0.155426	0.155408	0.155362	0.155569	0.157984	0.158081	0.158093	0.158082	0.158082	0.158106	0.158118	0.1591	0.158823	0.15838	0.15836	0.158323	0.16127	0.164361
	500037	757	0.161436	0.161498	0.168915	0.162485	0.158544	0.158581	0.158605	0.158757	0.158524	0.158434	0.158536	0.156098	0.155984	0.15529	0.154584	0.154584	0.154566	0.154577	0.154545	0.15457	0.154575	0.156256	0.153573	0.15802	0.155902	0.156457	0.155574	0.15542	0.155426	0.155426	0.155408	0.155362	0.155569	0.157984	0.158081	0.158093	0.158082	0.158082	0.158106	0.158118	0.1591	0.158823	0.15838	0.15836	0.158323	0.16127	0.164361
	500005	757	0.161436	0.161498	0.168915	0.162485	0.158544	0.158581	0.158605	0.158757	0.158524	0.158434	0.158536	0.156098	0.155984	0.15529	0.154584	0.154584	0.154566	0.154577	0.154545	0.15457	0.154575	0.156256	0.153573	0.15802	0.155902	0.156457	0.155574	0.15542	0.155426	0.155426	0.155408	0.155362	0.155569	0.157984	0.158081	0.158093	0.158082	0.158082	0.158106	0.158118	0.1591	0.158823	0.15838	0.15836	0.158323	0.16127	0.164361
	700444	757	0.161426	0.161488	0.168905	0.162474	0.158534	0.158571	0.158595	0.158747	0.158514	0.158424	0.158525	0.156088	0.155974	0.15528	0.154574	0.154574	0.154556	0.154567	0.154535	0.15456	0.154565	0.156246	0.153563	0.15801	0.155891	0.156447	0.155564	0.155409	0.155416	0.155416	0.155398	0.155352	0.155558	0.157974	0.158071	0.158082	0.158072	0.158072	0.158096	0.158108	0.15909	0.158813	0.15837	0.15835	0.158313	0.16126	0.16435
	600029	1602	0.160073	0.160135	0.167552	0.161122	0.157181	0.157218	0.157242	0.157394	0.157161	0.157071	0.157173	0.154735	0.154621	0.153927	0.153221	0.153221	0.153203	0.153214	0.153182	0.153207	0.153212	0.154893	0.15221	0.156658	0.154539	0.155094	0.154211	0.154057	0.154063	0.154063	0.154045	0.153999	0.154206	0.156621	0.156718	0.15673	0.156719	0.156719	0.156743	0.156755	0.157737	0.15746	0.157017	0.156997	0.15696	0.159907	0.162998
	600083	1602	0.160085	0.160147	0.167564	0.161133	0.157193	0.15723	0.157254	0.157406	0.157173	0.157083	0.157184	0.154746	0.154633	0.153939	0.153233	0.153233	0.153215	0.153226	0.153194	0.153219	0.153224	0.154904	0.152222	0.156669	0.15455	0.155106	0.154223	0.154068	0.154075	0.154075	0.154057	0.154011	0.154217	0.156633	0.15673	0.156741	0.156731	0.156731	0.156755	0.156767	0.157749	0.157472	0.157029	0.157008	0.156972	0.159919	0.163009
	700450	1602	0.160114	0.160176	0.167593	0.161163	0.157222	0.157259	0.157283	0.157435	0.157202	0.157112	0.157214	0.154776	0.154662	0.153968	0.153262	0.153262	0.153244	0.153255	0.153223	0.153248	0.153253	0.154934	0.152251	0.156698	0.15458	0.155135	0.154252	0.154098	0.154104	0.154104	0.154086	0.15404	0.154247	0.156662	0.156759	0.156771	0.15676	0.15676	0.156784	0.156796	0.157778	0.157501	0.157058	0.157038	0.157001	0.159948	0.163038
	500012	7027	0.162783	0.162845	0.170262	0.163832	0.159891	0.159929	0.159952	0.160104	0.159871	0.159781	0.159883	0.157445	0.157331	0.156637	0.155931	0.155931	0.155913	0.155924	0.155892	0.155917	0.155923	0.157603	0.15492	0.159368	0.157249	0.157804	0.156921	0.156767	0.156773	0.156773	0.156755	0.156709	0.156916	0.159331	0.159428	0.15944	0.159429	0.159429	0.159453	0.159465	0.160448	0.16017	0.159727	0.159707	0.15967	0.162618	0.165708
	500013	7027	0.162785	0.162846	0.170264	0.163833	0.159893	0.15993	0.159954	0.160105	0.159873	0.159782	0.159884	0.157446	0.157333	0.156639	0.155933	0.155933	0.155914	0.155926	0.155893	0.155919	0.155924	0.157604	0.154922	0.159369	0.15725	0.157806	0.156923	0.156768	0.156774	0.156774	0.156756	0.15671	0.156917	0.159333	0.15943	0.159441	0.15943	0.15943	0.159455	0.159467	0.160449	0.160171	0.159728	0.159708	0.159672	0.162619	0.165709
	600055	8308	0.163129	0.16319	0.170608	0.164177	0.160237	0.160274	0.160298	0.16045	0.160217	0.160126	0.160228	0.15779	0.157677	0.156983	0.156277	0.156277	0.156258	0.15627	0.156237	0.156263	0.156268	0.157948	0.155266	0.159713	0.157594	0.15815	0.157267	0.157112	0.157119	0.157119	0.157101	0.157054	0.157261	0.159677	0.159774	0.159785	0.159774	0.159774	0.159799	0.159811	0.160793	0.160516	0.160072	0.160052	0.160016	0.162963	0.166053
	500138	12287	0.158994	0.159055	0.166473	0.160042	0.156102	0.156139	0.156163	0.156314	0.156082	0.155991	0.156093	0.153655	0.153542	0.152848	0.152142	0.152142	0.152123	0.152135	0.152102	0.152128	0.152133	0.153813	0.151131	0.155578	0.153459	0.154015	0.153132	0.152977	0.152983	0.152983	0.152966	0.152919	0.153126	0.155542	0.155639	0.15565	0.155639	0.155639	0.155664	0.155676	0.156658	0.156381	0.155937	0.155917	0.155881	0.158828	0.161918
ST206	300486	206	0.159472	0.159534	0.166951	0.16052	0.15658	0.156617	0.156641	0.156793	0.15656	0.15647	0.156571	0.154134	0.15402	0.153326	0.15262	0.15262	0.152602	0.152613	0.152581	0.152606	0.152611	0.154292	0.151609	0.156056	0.153937	0.154493	0.15361	0.153455	0.153462	0.153462	0.153444	0.153398	0.153604	0.15602	0.156117	0.156128	0.156118	0.156118	0.156142	0.156154	0.157136	0.156859	0.156416	0.156396	0.156359	0.159306	0.162396
	EPEC5_103338	ND	0.160264	0.160326	0.167744	0.161313	0.157372	0.15741	0.157433	0.157585	0.157353	0.157262	0.157364	0.154926	0.154813	0.154118	0.153412	0.153412	0.153394	0.153405	0.153373	0.153399	0.153404	0.155084	0.152401	0.156849	0.15473	0.155285	0.154403	0.154248	0.154254	0.154254	0.154236	0.15419	0.154397	0.156812	0.156909	0.156921	0.15691	0.15691	0.156935	0.156946	0.157929	0.157651	0.157208	0.157188	0.157151	0.160099	0.163189
	600014	206	0.160132	0.160194	0.167611	0.161181	0.15724	0.157277	0.157301	0.157453	0.15722	0.15713	0.157232	0.154794	0.15468	0.153986	0.15328	0.15328	0.153262	0.153273	0.153241	0.153266	0.153271	0.154952	0.152269	0.156717	0.154598	0.155153	0.15427	0.154116	0.154122	0.154122	0.154104	0.154058	0.154265	0.15668	0.156777	0.156789	0.156778	0.156778	0.156802	0.156814	0.157796	0.157519	0.157076	0.157056	0.157019	0.159966	0.163057
	600078	206	0.160132	0.160194	0.167611	0.161181	0.15724	0.157277	0.157301	0.157453	0.15722	0.15713	0.157232	0.154794	0.15468	0.153986	0.15328	0.15328	0.153262	0.153273	0.153241	0.153266	0.153271	0.154952	0.152269	0.156717	0.154598	0.155153	0.15427	0.154116	0.154122	0.154122	0.154104	0.154058	0.154265	0.15668	0.156777	0.156789	0.156778	0.156778	0.156802	0.156814	0.157796	0.157519	0.157076	0.157056	0.157019	0.159966	0.163057
	600085	12293	0.15948	0.159541	0.166959	0.160528	0.156588	0.156625	0.156649	0.1568	0.156568	0.156477	0.156579	0.154141	0.154028	0.153334	0.152628	0.152628	0.152609	0.152621	0.152588	0.152614	0.152619	0.154299	0.151617	0.156064	0.153945	0.154501	0.153618	0.153463	0.15347	0.153469	0.153452	0.153405	0.153612	0.156028	0.156125	0.156136	0.156125	0.156125	0.15615	0.156162	0.157144	0.156867	0.156423	0.156403	0.156367	0.159314	0.162404
	600001	206	0.159234	0.159296	0.166713	0.160282	0.156342	0.156379	0.156403	0.156555	0.156322	0.156231	0.156333	0.153895	0.153782	0.153088	0.152382	0.152382	0.152364	0.152375	0.152343	0.152368	0.152373	0.154053	0.151371	0.155818	0.153699	0.154255	0.153372	0.153217	0.153224	0.153224	0.153206	0.15316	0.153366	0.155782	0.155879	0.15589	0.15588	0.15588	0.155904	0.155916	0.156898	0.156621	0.156178	0.156157	0.156121	0.159068	0.162158
	MEX-12	7025	0.158989	0.159051	0.166468	0.160038	0.156097	0.156134	0.156158	0.15631	0.156077	0.155987	0.156089	0.153651	0.153537	0.152843	0.152137	0.152137	0.152119	0.15213	0.152098	0.152123	0.152128	0.153809	0.151126	0.155573	0.153455	0.15401	0.153127	0.152972	0.152979	0.152979	0.152961	0.152915	0.153122	0.155537	0.155634	0.155645	0.155635	0.155635	0.155659	0.155671	0.156653	0.156376	0.155933	0.155913	0.155876	0.158823	0.161913
	EPEC5_401140	1788	0.158483	0.158545	0.165963	0.159532	0.155591	0.155629	0.155653	0.155804	0.155572	0.155481	0.155583	0.153145	0.153032	0.152338	0.151632	0.151632	0.151613	0.151624	0.151592	0.151618	0.151623	0.153303	0.150621	0.155068	0.152949	0.153504	0.152622	0.152467	0.152473	0.152473	0.152455	0.152409	0.152616	0.155032	0.155128	0.15514	0.155129	0.155129	0.155154	0.155166	0.156148	0.15587	0.155427	0.155407	0.155371	0.158318	0.161408
Singleton	203449	5386	0.162034	0.162096	0.169514	0.163083	0.159142	0.15918	0.159204	0.159355	0.159123	0.159032	0.159134	0.156696	0.156583	0.155888	0.155182	0.155182	0.155164	0.155175	0.155143	0.155169	0.155174	0.156854	0.154171	0.158619	0.1565	0.157055	0.156173	0.156018	0.156024	0.156024	0.156006	0.15596	0.156167	0.158582	0.158679	0.158691	0.15868	0.15868	0.158705	0.158717	0.159699	0.159421	0.158978	0.158958	0.158922	0.161869	0.164959
ST542	600016	542	0.16018	0.160242	0.16766	0.161229	0.157288	0.157326	0.157349	0.157501	0.157269	0.157178	0.15728	0.154842	0.154729	0.154034	0.153328	0.153328	0.15331	0.153321	0.153289	0.153315	0.15332	0.155	0.152317	0.156765	0.154646	0.155201	0.154319	0.154164	0.15417	0.15417	0.154152	0.154106	0.154313	0.156728	0.156825	0.156837	0.156826	0.156826	0.156851	0.156862	0.157845	0.157567	0.157124	0.157104	0.157067	0.160015	0.163105
	600028	12294	0.160117	0.160179	0.167596	0.161166	0.157225	0.157262	0.157286	0.157438	0.157205	0.157115	0.157217	0.154779	0.154665	0.153971	0.153265	0.153265	0.153247	0.153258	0.153226	0.153251	0.153256	0.154937	0.152254	0.156701	0.154582	0.155138	0.154255	0.1541	0.154107	0.154107	0.154089	0.154043	0.15425	0.156665	0.156762	0.156773	0.156763	0.156763	0.156787	0.156799	0.157781	0.157504	0.157061	0.157041	0.157004	0.159951	0.163041
Singleton	400784	12324	0.155571	0.155633	0.16305	0.15662	0.152679	0.152716	0.15274	0.152892	0.152659	0.152569	0.152671	0.150233	0.150119	0.149425	0.148719	0.148719	0.148701	0.148712	0.14868	0.148705	0.148711	0.150391	0.147708	0.152156	0.150037	0.150592	0.149709	0.149555	0.149561	0.149561	0.149543	0.149497	0.149704	0.152119	0.152216	0.152228	0.152217	0.152217	0.152241	0.152253	0.153236	0.152958	0.152515	0.152495	0.152458	0.155406	0.158496
ST226	100305	226	0.155077	0.155139	0.162556	0.156125	0.152185	0.152222	0.152246	0.152398	0.152165	0.152075	0.152176	0.149738	0.149625	0.148931	0.148225	0.148225	0.148207	0.148218	0.148186	0.148211	0.148216	0.149896	0.147214	0.151661	0.149542	0.150098	0.149215	0.14906	0.149067	0.149067	0.149049	0.149003	0.149209	0.151625	0.151722	0.151733	0.151723	0.151723	0.151747	0.151759	0.152741	0.152464	0.152021	0.152001	0.151964	0.154911	0.158001
	300439	226	0.154555	0.154616	0.162034	0.155603	0.151663	0.1517	0.151724	0.151875	0.151643	0.151552	0.151654	0.149216	0.149103	0.148409	0.147703	0.147703	0.147684	0.147696	0.147663	0.147689	0.147694	0.149374	0.146692	0.151139	0.14902	0.149576	0.148693	0.148538	0.148545	0.148545	0.148527	0.14848	0.148687	0.151103	0.1512	0.151211	0.1512	0.1512	0.151225	0.151237	0.152219	0.151942	0.151498	0.151478	0.151442	0.154389	0.157479
	E167_ETEC_L11	5460	0.154583	0.154645	0.162062	0.155631	0.151691	0.151728	0.151752	0.151904	0.151671	0.15158	0.151682	0.149244	0.149131	0.148437	0.147731	0.147731	0.147712	0.147724	0.147692	0.147717	0.147722	0.149402	0.14672	0.151167	0.149048	0.149604	0.148721	0.148566	0.148573	0.148573	0.148555	0.148509	0.148715	0.151131	0.151228	0.151239	0.151229	0.151229	0.151253	0.151265	0.152247	0.15197	0.151527	0.151506	0.15147	0.154417	0.157507
Singleton	700013	1178	0.158043	0.158105	0.165522	0.159092	0.155151	0.155188	0.155212	0.155364	0.155131	0.155041	0.155143	0.152705	0.152591	0.151897	0.151191	0.151191	0.151173	0.151184	0.151152	0.151177	0.151182	0.152863	0.15018	0.154628	0.152509	0.153064	0.152181	0.152027	0.152033	0.152033	0.152015	0.151969	0.152176	0.154591	0.154688	0.1547	0.154689	0.154689	0.154713	0.154725	0.155707	0.15543	0.154987	0.154967	0.15493	0.157877	0.160968
ST165	700448	165	0.157677	0.157738	0.165156	0.158725	0.154785	0.154822	0.154846	0.154998	0.154765	0.154674	0.154776	0.152338	0.152225	0.151531	0.150825	0.150825	0.150806	0.150818	0.150785	0.150811	0.150816	0.152496	0.149814	0.154261	0.152142	0.152698	0.151815	0.15166	0.151667	0.151667	0.151649	0.151602	0.151809	0.154225	0.154322	0.154333	0.154322	0.154322	0.154347	0.154359	0.155341	0.155064	0.15462	0.1546	0.154564	0.157511	0.160601
	EPEC15_102366	301	0.164484	0.164546	0.171963	0.165533	0.161592	0.16163	0.161653	0.161805	0.161572	0.161482	0.161584	0.159146	0.159032	0.158338	0.157632	0.157632	0.157614	0.157625	0.157593	0.157619	0.157624	0.159304	0.156621	0.161069	0.15895	0.159505	0.158622	0.158468	0.158474	0.158474	0.158456	0.15841	0.158617	0.161032	0.161129	0.161141	0.16113	0.16113	0.161155	0.161166	0.162149	0.161871	0.161428	0.161408	0.161371	0.164319	0.167409
	EPEC15_503537	382	0.15931	0.159372	0.16679	0.160359	0.156418	0.156456	0.156479	0.156631	0.156399	0.156308	0.15641	0.153972	0.153859	0.153164	0.152458	0.152458	0.15244	0.152451	0.152419	0.152445	0.15245	0.15413	0.151447	0.155895	0.153776	0.154331	0.153449	0.153294	0.1533	0.1533	0.153282	0.153236	0.153443	0.155858	0.155955	0.155967	0.155956	0.155956	0.155981	0.155992	0.156975	0.156697	0.156254	0.156234	0.156197	0.159145	0.162235
	E1525_ETEC_L13	750	0.157987	0.158049	0.165466	0.159036	0.155095	0.155133	0.155156	0.155308	0.155075	0.154985	0.155087	0.152649	0.152535	0.151841	0.151135	0.151135	0.151117	0.151128	0.151096	0.151121	0.151127	0.152807	0.150124	0.154572	0.152453	0.153008	0.152125	0.151971	0.151977	0.151977	0.151959	0.151913	0.15212	0.154535	0.154632	0.154644	0.154633	0.154633	0.154658	0.154669	0.155652	0.155374	0.154931	0.154911	0.154874	0.157822	0.160912
	E628_ETEC_L13	165	0.15993	0.159992	0.167409	0.160979	0.157038	0.157075	0.157099	0.157251	0.157018	0.156928	0.15703	0.154592	0.154478	0.153784	0.153078	0.153078	0.15306	0.153071	0.153039	0.153064	0.15307	0.15475	0.152067	0.156515	0.154396	0.154951	0.154068	0.153914	0.15392	0.15392	0.153902	0.153856	0.154063	0.156478	0.156575	0.156587	0.156576	0.156576	0.1566	0.156612	0.157594	0.157317	0.156874	0.156854	0.156817	0.159764	0.162855
	UMNK88	100	0.158386	0.158448	0.165865	0.159435	0.155494	0.155531	0.155555	0.155707	0.155474	0.155384	0.155486	0.153048	0.152934	0.15224	0.151534	0.151534	0.151516	0.151527	0.151495	0.15152	0.151525	0.153206	0.150523	0.154971	0.152852	0.153407	0.152524	0.15237	0.152376	0.152376	0.152358	0.152312	0.152519	0.154934	0.155031	0.155043	0.155032	0.155032	0.155056	0.155068	0.15605	0.155773	0.15533	0.15531	0.155273	0.15822	0.161311
ST10	100167	43	0.167255	0.167317	0.174734	0.168303	0.164363	0.1644	0.164424	0.164576	0.164343	0.164253	0.164354	0.161916	0.161803	0.161109	0.160403	0.160403	0.160385	0.160396	0.160364	0.160389	0.160394	0.162074	0.159392	0.163839	0.16172	0.162276	0.161393	0.161238	0.161245	0.161245	0.161227	0.161181	0.161387	0.163803	0.1639	0.163911	0.163901	0.163901	0.163925	0.163937	0.164919	0.164642	0.164199	0.164178	0.164142	0.167089	0.170179
	100312	43	0.167257	0.167319	0.174737	0.168306	0.164365	0.164403	0.164427	0.164578	0.164346	0.164255	0.164357	0.161919	0.161806	0.161111	0.160405	0.160405	0.160387	0.160398	0.160366	0.160392	0.160397	0.162077	0.159394	0.163842	0.161723	0.162278	0.161396	0.161241	0.161247	0.161247	0.161229	0.161183	0.16139	0.163805	0.163902	0.163914	0.163903	0.163903	0.163928	0.16394	0.164922	0.164644	0.164201	0.164181	0.164145	0.167092	0.170182
	200112	43	0.164641	0.164703	0.172121	0.16569	0.161749	0.161787	0.16181	0.161962	0.161729	0.161639	0.161741	0.159303	0.15919	0.158495	0.157789	0.157789	0.157771	0.157782	0.15775	0.157776	0.157781	0.159461	0.156778	0.161226	0.159107	0.159662	0.15878	0.158625	0.158631	0.158631	0.158613	0.158567	0.158774	0.161189	0.161286	0.161298	0.161287	0.161287	0.161312	0.161323	0.162306	0.162028	0.161585	0.161565	0.161528	0.164476	0.167566
	600084	43	0.16033	0.160392	0.167809	0.161378	0.157438	0.157475	0.157499	0.157651	0.157418	0.157328	0.157429	0.154991	0.154878	0.154184	0.153478	0.153478	0.15346	0.153471	0.153439	0.153464	0.153469	0.155149	0.152467	0.156914	0.154795	0.155351	0.154468	0.154313	0.15432	0.15432	0.154302	0.154256	0.154462	0.156878	0.156975	0.156986	0.156976	0.156976	0.157	0.157012	0.157994	0.157717	0.157274	0.157254	0.157217	0.160164	0.163254
	500024	4760	0.161539	0.161601	0.169018	0.162587	0.158647	0.158684	0.158708	0.15886	0.158627	0.158536	0.158638	0.1562	0.156087	0.155393	0.154687	0.154687	0.154668	0.15468	0.154647	0.154673	0.154678	0.156358	0.153676	0.158123	0.156004	0.15656	0.155677	0.155522	0.155529	0.155529	0.155511	0.155464	0.155671	0.158087	0.158184	0.158195	0.158184	0.158184	0.158209	0.158221	0.159203	0.158926	0.158482	0.158462	0.158426	0.161373	0.164463
	500036	4760	0.161539	0.161601	0.169018	0.162587	0.158647	0.158684	0.158708	0.15886	0.158627	0.158536	0.158638	0.1562	0.156087	0.155393	0.154687	0.154687	0.154668	0.15468	0.154647	0.154673	0.154678	0.156358	0.153676	0.158123	0.156004	0.15656	0.155677	0.155522	0.155529	0.155529	0.155511	0.155464	0.155671	0.158087	0.158184	0.158195	0.158184	0.158184	0.158209	0.158221	0.159203	0.158926	0.158482	0.158462	0.158426	0.161373	0.164463
	500032	4760	0.161539	0.161601	0.169018	0.162587	0.158647	0.158684	0.158708	0.15886	0.158627	0.158536	0.158638	0.1562	0.156087	0.155393	0.154687	0.154687	0.154668	0.15468	0.154647	0.154673	0.154678	0.156358	0.153676	0.158123	0.156004	0.15656	0.155677	0.155522	0.155529	0.155529	0.155511	0.155464	0.155671	0.158087	0.158184	0.158195	0.158184	0.158184	0.158209	0.158221	0.159203	0.158926	0.158482	0.158462	0.158426	0.161373	0.164463
	100157	10	0.157859	0.157921	0.165338	0.158908	0.154967	0.155005	0.155028	0.15518	0.154947	0.154857	0.154959	0.152521	0.152407	0.151713	0.151007	0.151007	0.150989	0.151	0.150968	0.150993	0.150999	0.152679	0.149996	0.154444	0.152325	0.15288	0.151997	0.151843	0.151849	0.151849	0.151831	0.151785	0.151992	0.154407	0.154504	0.154516	0.154505	0.154505	0.154529	0.154541	0.155524	0.155246	0.154803	0.154783	0.154746	0.157694	0.160784
	STEC_S1191	1260	0.158003	0.158065	0.165483	0.159052	0.155111	0.155149	0.155172	0.155324	0.155092	0.155001	0.155103	0.152665	0.152552	0.151857	0.151151	0.151151	0.151133	0.151144	0.151112	0.151138	0.151143	0.152823	0.15014	0.154588	0.152469	0.153024	0.152142	0.151987	0.151993	0.151993	0.151975	0.151929	0.152136	0.154551	0.154648	0.15466	0.154649	0.154649	0.154674	0.154685	0.155668	0.15539	0.154947	0.154927	0.15489	0.157838	0.160928
	EPEC10_C260_92	10	0.15776	0.157822	0.165239	0.158808	0.154868	0.154905	0.154929	0.155081	0.154848	0.154758	0.154859	0.152421	0.152308	0.151614	0.150908	0.150908	0.15089	0.150901	0.150869	0.150894	0.150899	0.152579	0.149897	0.154344	0.152225	0.152781	0.151898	0.151743	0.15175	0.15175	0.151732	0.151686	0.151892	0.154308	0.154405	0.154416	0.154406	0.154406	0.15443	0.154442	0.155424	0.155147	0.154704	0.154683	0.154647	0.157594	0.160684
	400793	4238	0.157655	0.157716	0.165134	0.158703	0.154763	0.1548	0.154824	0.154976	0.154743	0.154652	0.154754	0.152316	0.152203	0.151509	0.150803	0.150803	0.150784	0.150796	0.150763	0.150789	0.150794	0.152474	0.149792	0.154239	0.15212	0.152676	0.151793	0.151638	0.151645	0.151645	0.151627	0.15158	0.151787	0.154203	0.1543	0.154311	0.1543	0.1543	0.154325	0.154337	0.155319	0.155042	0.154598	0.154578	0.154542	0.157489	0.160579
	MEX-18	ND	0.157372	0.157434	0.164851	0.158421	0.15448	0.154517	0.154541	0.154693	0.15446	0.15437	0.154472	0.152034	0.15192	0.151226	0.15052	0.15052	0.150502	0.150513	0.150481	0.150506	0.150511	0.152192	0.149509	0.153956	0.151837	0.152393	0.15151	0.151355	0.151362	0.151362	0.151344	0.151298	0.151505	0.15392	0.154017	0.154028	0.154018	0.154018	0.154042	0.154054	0.155036	0.154759	0.154316	0.154296	0.154259	0.157206	0.160296
	EAEC_17_2	10	0.159023	0.159084	0.166502	0.160071	0.156131	0.156168	0.156192	0.156344	0.156111	0.15602	0.156122	0.153684	0.153571	0.152877	0.152171	0.152171	0.152152	0.152164	0.152131	0.152157	0.152162	0.153842	0.15116	0.155607	0.153488	0.154044	0.153161	0.153006	0.153013	0.153013	0.152995	0.152948	0.153155	0.155571	0.155668	0.155679	0.155668	0.155668	0.155693	0.155705	0.156687	0.15641	0.155966	0.155946	0.15591	0.158857	0.161947
	MEX-11	10	0.160673	0.160735	0.168153	0.161722	0.157781	0.157819	0.157842	0.157994	0.157762	0.157671	0.157773	0.155335	0.155222	0.154527	0.153821	0.153821	0.153803	0.153814	0.153782	0.153808	0.153813	0.155493	0.15281	0.157258	0.155139	0.155694	0.154812	0.154657	0.154663	0.154663	0.154645	0.154599	0.154806	0.157221	0.157318	0.15733	0.157319	0.157319	0.157344	0.157355	0.158338	0.15806	0.157617	0.157597	0.15756	0.160508	0.163598
	MEX-13	10	0.160024	0.160086	0.167503	0.161072	0.157132	0.157169	0.157193	0.157345	0.157112	0.157021	0.157123	0.154685	0.154572	0.153878	0.153172	0.153172	0.153153	0.153165	0.153133	0.153158	0.153163	0.154843	0.152161	0.156608	0.154489	0.155045	0.154162	0.154007	0.154014	0.154014	0.153996	0.15395	0.154156	0.156572	0.156669	0.15668	0.15667	0.15667	0.156694	0.156706	0.157688	0.157411	0.156968	0.156947	0.156911	0.159858	0.162948
	MEX-15	10	0.159091	0.159153	0.16657	0.160139	0.156199	0.156236	0.15626	0.156412	0.156179	0.156089	0.15619	0.153752	0.153639	0.152945	0.152239	0.152239	0.152221	0.152232	0.1522	0.152225	0.15223	0.15391	0.151228	0.155675	0.153556	0.154112	0.153229	0.153074	0.153081	0.153081	0.153063	0.153017	0.153223	0.155639	0.155736	0.155747	0.155737	0.155737	0.155761	0.155773	0.156755	0.156478	0.156035	0.156014	0.155978	0.158925	0.162015
	200044	5824	0.161187	0.161249	0.168666	0.162236	0.158295	0.158332	0.158356	0.158508	0.158275	0.158185	0.158287	0.155849	0.155735	0.155041	0.154335	0.154335	0.154317	0.154328	0.154296	0.154321	0.154327	0.156007	0.153324	0.157772	0.155653	0.156208	0.155325	0.155171	0.155177	0.155177	0.155159	0.155113	0.15532	0.157735	0.157832	0.157844	0.157833	0.157833	0.157857	0.157869	0.158852	0.158574	0.158131	0.158111	0.158074	0.161022	0.164112
	MEX-16	34	0.159088	0.15915	0.166567	0.160137	0.156196	0.156233	0.156257	0.156409	0.156176	0.156086	0.156188	0.15375	0.153636	0.152942	0.152236	0.152236	0.152218	0.152229	0.152197	0.152222	0.152227	0.153908	0.151225	0.155672	0.153553	0.154109	0.153226	0.153071	0.153078	0.153078	0.15306	0.153014	0.153221	0.155636	0.155733	0.155744	0.155734	0.155734	0.155758	0.15577	0.156752	0.156475	0.156032	0.156012	0.155975	0.158922	0.162012
	EPEC10_100329	34	0.15866	0.158722	0.16614	0.159709	0.155768	0.155806	0.15583	0.155981	0.155749	0.155658	0.15576	0.153322	0.153209	0.152514	0.151808	0.151808	0.15179	0.151801	0.151769	0.151795	0.1518	0.15348	0.150797	0.155245	0.153126	0.153681	0.152799	0.152644	0.15265	0.15265	0.152632	0.152586	0.152793	0.155208	0.155305	0.155317	0.155306	0.155306	0.155331	0.155343	0.156325	0.156047	0.155604	0.155584	0.155548	0.158495	0.161585
	200088	10	0.159838	0.1599	0.167318	0.160887	0.156946	0.156984	0.157007	0.157159	0.156926	0.156836	0.156938	0.1545	0.154387	0.153692	0.152986	0.152986	0.152968	0.152979	0.152947	0.152973	0.152978	0.154658	0.151975	0.156423	0.154304	0.154859	0.153976	0.153822	0.153828	0.153828	0.15381	0.153764	0.153971	0.156386	0.156483	0.156495	0.156484	0.156484	0.156509	0.15652	0.157503	0.157225	0.156782	0.156762	0.156725	0.159673	0.162763
	200809	10	0.161359	0.16142	0.168838	0.162407	0.158467	0.158504	0.158528	0.15868	0.158447	0.158356	0.158458	0.15602	0.155907	0.155213	0.154507	0.154507	0.154488	0.1545	0.154467	0.154493	0.154498	0.156178	0.153496	0.157943	0.155824	0.15638	0.155497	0.155342	0.155349	0.155349	0.155331	0.155284	0.155491	0.157907	0.158004	0.158015	0.158004	0.158004	0.158029	0.158041	0.159023	0.158746	0.158302	0.158282	0.158246	0.161193	0.164283
	200444	167	0.161614	0.161675	0.169093	0.162662	0.158722	0.158759	0.158783	0.158935	0.158702	0.158611	0.158713	0.156275	0.156162	0.155468	0.154762	0.154762	0.154743	0.154755	0.154722	0.154748	0.154753	0.156433	0.153751	0.158198	0.156079	0.156635	0.155752	0.155597	0.155604	0.155604	0.155586	0.155539	0.155746	0.158162	0.158259	0.15827	0.158259	0.158259	0.158284	0.158296	0.159278	0.159001	0.158557	0.158537	0.158501	0.161448	0.164538
	700028	167	0.16174	0.161802	0.169219	0.162789	0.158848	0.158885	0.158909	0.159061	0.158828	0.158738	0.15884	0.156402	0.156288	0.155594	0.154888	0.154888	0.15487	0.154881	0.154849	0.154874	0.154879	0.15656	0.153877	0.158325	0.156206	0.156761	0.155878	0.155724	0.15573	0.15573	0.155712	0.155666	0.155873	0.158288	0.158385	0.158397	0.158386	0.158386	0.15841	0.158422	0.159404	0.159127	0.158684	0.158664	0.158627	0.161574	0.164665
	700020	167	0.160989	0.161051	0.168468	0.162038	0.158097	0.158135	0.158158	0.15831	0.158077	0.157987	0.158089	0.155651	0.155538	0.154843	0.154137	0.154137	0.154119	0.15413	0.154098	0.154124	0.154129	0.155809	0.153126	0.157574	0.155455	0.15601	0.155127	0.154973	0.154979	0.154979	0.154961	0.154915	0.155122	0.157537	0.157634	0.157646	0.157635	0.157635	0.15766	0.157671	0.158654	0.158376	0.157933	0.157913	0.157876	0.160824	0.163914
	300416	167	0.16038	0.160442	0.16786	0.161429	0.157488	0.157526	0.157549	0.157701	0.157469	0.157378	0.15748	0.155042	0.154929	0.154234	0.153528	0.153528	0.15351	0.153521	0.153489	0.153515	0.15352	0.1552	0.152517	0.156965	0.154846	0.155401	0.154519	0.154364	0.15437	0.15437	0.154352	0.154306	0.154513	0.156928	0.157025	0.157037	0.157026	0.157026	0.157051	0.157062	0.158045	0.157767	0.157324	0.157304	0.157267	0.160215	0.163305
	400802	167	0.159729	0.159791	0.167209	0.160778	0.156837	0.156875	0.156899	0.15705	0.156818	0.156727	0.156829	0.154391	0.154278	0.153583	0.152877	0.152877	0.152859	0.15287	0.152838	0.152864	0.152869	0.154549	0.151866	0.156314	0.154195	0.15475	0.153868	0.153713	0.153719	0.153719	0.153701	0.153655	0.153862	0.156277	0.156374	0.156386	0.156375	0.156375	0.1564	0.156411	0.157394	0.157116	0.156673	0.156653	0.156616	0.159564	0.162654
	200090	10	0.159508	0.15957	0.166988	0.160557	0.156616	0.156654	0.156677	0.156829	0.156596	0.156506	0.156608	0.15417	0.154057	0.153362	0.152656	0.152656	0.152638	0.152649	0.152617	0.152643	0.152648	0.154328	0.151645	0.156093	0.153974	0.154529	0.153646	0.153492	0.153498	0.153498	0.15348	0.153434	0.153641	0.156056	0.156153	0.156165	0.156154	0.156154	0.156179	0.15619	0.157173	0.156895	0.156452	0.156432	0.156395	0.159343	0.162433
	MEX-6	10	0.159962	0.160024	0.167441	0.161011	0.15707	0.157108	0.157131	0.157283	0.15705	0.15696	0.157062	0.154624	0.15451	0.153816	0.15311	0.15311	0.153092	0.153103	0.153071	0.153096	0.153102	0.154782	0.152099	0.156547	0.154428	0.154983	0.1541	0.153946	0.153952	0.153952	0.153934	0.153888	0.154095	0.15651	0.156607	0.156619	0.156608	0.156608	0.156633	0.156644	0.157627	0.157349	0.156906	0.156886	0.156849	0.159797	0.162887
	MEX-3	10	0.159606	0.159668	0.167085	0.160655	0.156714	0.156751	0.156775	0.156927	0.156694	0.156604	0.156706	0.154268	0.154154	0.15346	0.152754	0.152754	0.152736	0.152747	0.152715	0.15274	0.152745	0.154426	0.151743	0.156191	0.154072	0.154627	0.153744	0.15359	0.153596	0.153596	0.153578	0.153532	0.153739	0.156154	0.156251	0.156263	0.156252	0.156252	0.156276	0.156288	0.15727	0.156993	0.15655	0.15653	0.156493	0.15944	0.162531
	200170	10	0.157924	0.157986	0.165404	0.158973	0.155032	0.15507	0.155094	0.155245	0.155013	0.154922	0.155024	0.152586	0.152473	0.151779	0.151073	0.151073	0.151054	0.151066	0.151033	0.151059	0.151064	0.152744	0.150062	0.154509	0.15239	0.152945	0.152063	0.151908	0.151914	0.151914	0.151896	0.15185	0.152057	0.154473	0.154569	0.154581	0.15457	0.15457	0.154595	0.154607	0.155589	0.155311	0.154868	0.154848	0.154812	0.157759	0.160849
	STEC_EH250	10	0.157745	0.157806	0.165224	0.158793	0.154853	0.15489	0.154914	0.155066	0.154833	0.154742	0.154844	0.152406	0.152293	0.151599	0.150893	0.150893	0.150874	0.150886	0.150853	0.150879	0.150884	0.152564	0.149882	0.154329	0.15221	0.152766	0.151883	0.151728	0.151735	0.151735	0.151717	0.15167	0.151877	0.154293	0.15439	0.154401	0.15439	0.15439	0.154415	0.154427	0.155409	0.155132	0.154688	0.154668	0.154632	0.157579	0.160669
	E1091_ETEC_L15	10	0.157398	0.15746	0.164878	0.158447	0.154506	0.154544	0.154568	0.154719	0.154487	0.154396	0.154498	0.15206	0.151947	0.151253	0.150547	0.150547	0.150528	0.15054	0.150507	0.150533	0.150538	0.152218	0.149536	0.153983	0.151864	0.152419	0.151537	0.151382	0.151388	0.151388	0.15137	0.151324	0.151531	0.153947	0.154043	0.154055	0.154044	0.154044	0.154069	0.154081	0.155063	0.154785	0.154342	0.154322	0.154286	0.157233	0.160323
	MEX-21	10	0.159544	0.159605	0.167023	0.160592	0.156652	0.156689	0.156713	0.156865	0.156632	0.156541	0.156643	0.154205	0.154092	0.153398	0.152692	0.152692	0.152673	0.152685	0.152652	0.152678	0.152683	0.154363	0.151681	0.156128	0.154009	0.154565	0.153682	0.153527	0.153534	0.153534	0.153516	0.153469	0.153676	0.156092	0.156189	0.1562	0.156189	0.156189	0.156214	0.156226	0.157208	0.156931	0.156487	0.156467	0.156431	0.159378	0.162468
	E2377_ETEC_L15	10	0.158841	0.158903	0.16632	0.159889	0.155949	0.155986	0.15601	0.156162	0.155929	0.155838	0.15594	0.153502	0.153389	0.152695	0.151989	0.151989	0.151971	0.151982	0.15195	0.151975	0.15198	0.15366	0.150978	0.155425	0.153306	0.153862	0.152979	0.152824	0.152831	0.152831	0.152813	0.152767	0.152973	0.155389	0.155486	0.155497	0.155487	0.155487	0.155511	0.155523	0.156505	0.156228	0.155785	0.155764	0.155728	0.158675	0.161765
	K12_MG1655	10	0.15701	0.157072	0.164489	0.158058	0.154118	0.154155	0.154179	0.154331	0.154098	0.154007	0.154109	0.151671	0.151558	0.150864	0.150158	0.150158	0.150139	0.150151	0.150119	0.150144	0.150149	0.151829	0.149147	0.153594	0.151475	0.152031	0.151148	0.150993	0.151	0.151	0.150982	0.150936	0.151142	0.153558	0.153655	0.153666	0.153656	0.153656	0.15368	0.153692	0.154674	0.154397	0.153954	0.153933	0.153897	0.156844	0.159934
	100187	10	0.156147	0.156209	0.163626	0.157195	0.153255	0.153292	0.153316	0.153468	0.153235	0.153144	0.153246	0.150808	0.150695	0.150001	0.149295	0.149295	0.149276	0.149288	0.149256	0.149281	0.149286	0.150966	0.148284	0.152731	0.150612	0.151168	0.150285	0.15013	0.150137	0.150137	0.150119	0.150072	0.150279	0.152695	0.152792	0.152803	0.152792	0.152792	0.152817	0.152829	0.153811	0.153534	0.153091	0.15307	0.153034	0.155981	0.159071
	200137	10	0.155271	0.155333	0.16275	0.156319	0.152379	0.152416	0.15244	0.152592	0.152359	0.152269	0.15237	0.149933	0.149819	0.149125	0.148419	0.148419	0.148401	0.148412	0.14838	0.148405	0.14841	0.150091	0.147408	0.151855	0.149736	0.150292	0.149409	0.149254	0.149261	0.149261	0.149243	0.149197	0.149403	0.151819	0.151916	0.151927	0.151917	0.151917	0.151941	0.151953	0.152935	0.152658	0.152215	0.152195	0.152158	0.155105	0.158195
	300247	10	0.156	0.156062	0.163479	0.157049	0.153108	0.153146	0.153169	0.153321	0.153088	0.152998	0.1531	0.150662	0.150548	0.149854	0.149148	0.149148	0.14913	0.149141	0.149109	0.149134	0.14914	0.15082	0.148137	0.152585	0.150466	0.151021	0.150138	0.149984	0.14999	0.14999	0.149972	0.149926	0.150133	0.152548	0.152645	0.152657	0.152646	0.152646	0.152671	0.152682	0.153665	0.153387	0.152944	0.152924	0.152887	0.155835	0.158925
	400648	10	0.156975	0.157037	0.164454	0.158023	0.154083	0.15412	0.154144	0.154296	0.154063	0.153973	0.154074	0.151636	0.151523	0.150829	0.150123	0.150123	0.150105	0.150116	0.150084	0.150109	0.150114	0.151794	0.149112	0.153559	0.15144	0.151996	0.151113	0.150958	0.150965	0.150965	0.150947	0.150901	0.151107	0.153523	0.15362	0.153631	0.153621	0.153621	0.153645	0.153657	0.154639	0.154362	0.153919	0.153899	0.153862	0.156809	0.159899
	600059	10	0.156488	0.15655	0.163967	0.157537	0.153596	0.153633	0.153657	0.153809	0.153576	0.153486	0.153588	0.15115	0.151036	0.150342	0.149636	0.149636	0.149618	0.149629	0.149597	0.149622	0.149627	0.151308	0.148625	0.153072	0.150953	0.151509	0.150626	0.150471	0.150478	0.150478	0.15046	0.150414	0.15062	0.153036	0.153133	0.153144	0.153134	0.153134	0.153158	0.15317	0.154152	0.153875	0.153432	0.153412	0.153375	0.156322	0.159412
	400621	10	0.156985	0.157047	0.164464	0.158034	0.154093	0.15413	0.154154	0.154306	0.154073	0.153983	0.154085	0.151647	0.151533	0.150839	0.150133	0.150133	0.150115	0.150126	0.150094	0.150119	0.150125	0.151805	0.149122	0.15357	0.151451	0.152006	0.151123	0.150969	0.150975	0.150975	0.150957	0.150911	0.151118	0.153533	0.15363	0.153642	0.153631	0.153631	0.153655	0.153667	0.154649	0.154372	0.153929	0.153909	0.153872	0.15682	0.15991
	600067	10	0.158314	0.158376	0.165793	0.159363	0.155422	0.155459	0.155483	0.155635	0.155402	0.155312	0.155414	0.152976	0.152862	0.152168	0.151462	0.151462	0.151444	0.151455	0.151423	0.151448	0.151453	0.153134	0.150451	0.154899	0.15278	0.153335	0.152452	0.152298	0.152304	0.152304	0.152286	0.15224	0.152447	0.154862	0.154959	0.154971	0.15496	0.15496	0.154984	0.154996	0.155978	0.155701	0.155258	0.155238	0.155201	0.158148	0.161239
ST4	100195	1312	0.155136	0.155198	0.162615	0.156185	0.152244	0.152281	0.152305	0.152457	0.152224	0.152134	0.152236	0.149798	0.149684	0.14899	0.148284	0.148284	0.148266	0.148277	0.148245	0.14827	0.148275	0.149956	0.147273	0.15172	0.149601	0.150157	0.149274	0.149119	0.149126	0.149126	0.149108	0.149062	0.149269	0.151684	0.151781	0.151792	0.151782	0.151782	0.151806	0.151818	0.1528	0.152523	0.15208	0.15206	0.152023	0.15497	0.15806
	600036	1312	0.155147	0.155209	0.162627	0.156196	0.152255	0.152293	0.152316	0.152468	0.152235	0.152145	0.152247	0.149809	0.149696	0.149001	0.148295	0.148295	0.148277	0.148288	0.148256	0.148282	0.148287	0.149967	0.147284	0.151732	0.149613	0.150168	0.149286	0.149131	0.149137	0.149137	0.149119	0.149073	0.14928	0.151695	0.151792	0.151804	0.151793	0.151793	0.151818	0.151829	0.152812	0.152534	0.152091	0.152071	0.152034	0.154982	0.158072
	300092	1312	0.155166	0.155228	0.162645	0.156214	0.152274	0.152311	0.152335	0.152487	0.152254	0.152164	0.152265	0.149827	0.149714	0.14902	0.148314	0.148314	0.148296	0.148307	0.148275	0.1483	0.148305	0.149985	0.147303	0.15175	0.149631	0.150187	0.149304	0.149149	0.149156	0.149156	0.149138	0.149092	0.149298	0.151714	0.151811	0.151822	0.151812	0.151812	0.151836	0.151848	0.15283	0.152553	0.15211	0.152089	0.152053	0.155	0.15809
	600075	1312	0.15517	0.155232	0.16265	0.156219	0.152278	0.152316	0.15234	0.152491	0.152259	0.152168	0.15227	0.149832	0.149719	0.149024	0.148318	0.148318	0.1483	0.148311	0.148279	0.148305	0.14831	0.14999	0.147307	0.151755	0.149636	0.150191	0.149309	0.149154	0.14916	0.14916	0.149142	0.149096	0.149303	0.151718	0.151815	0.151827	0.151816	0.151816	0.151841	0.151853	0.152835	0.152557	0.152114	0.152094	0.152057	0.155005	0.158095
	700461	1312	0.155152	0.155214	0.162631	0.156201	0.15226	0.152297	0.152321	0.152473	0.15224	0.15215	0.152252	0.149814	0.1497	0.149006	0.1483	0.1483	0.148282	0.148293	0.148261	0.148286	0.148291	0.149972	0.147289	0.151736	0.149618	0.150173	0.14929	0.149135	0.149142	0.149142	0.149124	0.149078	0.149285	0.1517	0.151797	0.151809	0.151798	0.151798	0.151822	0.151834	0.152816	0.152539	0.152096	0.152076	0.152039	0.154986	0.158076
	E1115_ETEC_L4	3931	0.15523	0.155292	0.16271	0.156279	0.152338	0.152376	0.152399	0.152551	0.152318	0.152228	0.15233	0.149892	0.149779	0.149084	0.148378	0.148378	0.14836	0.148371	0.148339	0.148365	0.14837	0.15005	0.147367	0.151815	0.149696	0.150251	0.149369	0.149214	0.14922	0.14922	0.149202	0.149156	0.149363	0.151778	0.151875	0.151887	0.151876	0.151876	0.151901	0.151912	0.152895	0.152617	0.152174	0.152154	0.152117	0.155065	0.158155
	E1365_ETEC_L4	1312	0.155175	0.155237	0.162654	0.156224	0.152283	0.152321	0.152344	0.152496	0.152263	0.152173	0.152275	0.149837	0.149723	0.149029	0.148323	0.148323	0.148305	0.148316	0.148284	0.14831	0.148315	0.149995	0.147312	0.15176	0.149641	0.150196	0.149313	0.149159	0.149165	0.149165	0.149147	0.149101	0.149308	0.151723	0.15182	0.151832	0.151821	0.151821	0.151846	0.151857	0.15284	0.152562	0.152119	0.152099	0.152062	0.15501	0.1581
	500147	1312	0.155172	0.155234	0.162651	0.156221	0.15228	0.152317	0.152341	0.152493	0.15226	0.15217	0.152272	0.149834	0.14972	0.149026	0.14832	0.14832	0.148302	0.148313	0.148281	0.148306	0.148311	0.149992	0.147309	0.151756	0.149637	0.150193	0.14931	0.149155	0.149162	0.149162	0.149144	0.149098	0.149304	0.15172	0.151817	0.151828	0.151818	0.151818	0.151842	0.151854	0.152836	0.152559	0.152116	0.152096	0.152059	0.155006	0.158096
	700022	4656	0.155869	0.155931	0.163348	0.156918	0.152977	0.153014	0.153038	0.15319	0.152957	0.152867	0.152969	0.150531	0.150417	0.149723	0.149017	0.149017	0.148999	0.14901	0.148978	0.149003	0.149008	0.150689	0.148006	0.152454	0.150335	0.15089	0.150007	0.149853	0.149859	0.149859	0.149841	0.149795	0.150002	0.152417	0.152514	0.152526	0.152515	0.152515	0.152539	0.152551	0.153533	0.153256	0.152813	0.152793	0.152756	0.155703	0.158794
	300032	48	0.153911	0.153973	0.16139	0.15496	0.151019	0.151056	0.15108	0.151232	0.150999	0.150909	0.151011	0.148573	0.148459	0.147765	0.147059	0.147059	0.147041	0.147052	0.14702	0.147045	0.14705	0.148731	0.146048	0.150495	0.148376	0.148932	0.148049	0.147894	0.147901	0.147901	0.147883	0.147837	0.148044	0.150459	0.150556	0.150567	0.150557	0.150557	0.150581	0.150593	0.151575	0.151298	0.150855	0.150835	0.150798	0.153745	0.156835
	H10407	48	0.15507	0.155131	0.162549	0.156118	0.152178	0.152215	0.152239	0.152391	0.152158	0.152067	0.152169	0.149731	0.149618	0.148924	0.148218	0.148218	0.148199	0.148211	0.148178	0.148204	0.148209	0.149889	0.147207	0.151654	0.149535	0.150091	0.149208	0.149053	0.14906	0.14906	0.149042	0.148995	0.149202	0.151618	0.151715	0.151726	0.151715	0.151715	0.15174	0.151752	0.152734	0.152457	0.152013	0.151993	0.151957	0.154904	0.157994
	700498	48	0.157741	0.157802	0.16522	0.158789	0.154849	0.154886	0.15491	0.155061	0.154829	0.154738	0.15484	0.152402	0.152289	0.151595	0.150889	0.150889	0.15087	0.150882	0.150849	0.150875	0.15088	0.15256	0.149878	0.154325	0.152206	0.152762	0.151879	0.151724	0.15173	0.15173	0.151712	0.151666	0.151873	0.154289	0.154386	0.154397	0.154386	0.154386	0.154411	0.154423	0.155405	0.155127	0.154684	0.154664	0.154628	0.157575	0.160665
	200174	2690	0.158735	0.158797	0.166214	0.159784	0.155843	0.15588	0.155904	0.156056	0.155823	0.155733	0.155835	0.153397	0.153283	0.152589	0.151883	0.151883	0.151865	0.151876	0.151844	0.151869	0.151874	0.153555	0.150872	0.155319	0.153201	0.153756	0.152873	0.152718	0.152725	0.152725	0.152707	0.152661	0.152868	0.155283	0.15538	0.155392	0.155381	0.155381	0.155405	0.155417	0.156399	0.156122	0.155679	0.155659	0.155622	0.158569	0.161659
	2846750	4	0.157935	0.157997	0.165414	0.158984	0.155043	0.155081	0.155104	0.155256	0.155023	0.154933	0.155035	0.152597	0.152483	0.151789	0.151083	0.151083	0.151065	0.151076	0.151044	0.151069	0.151075	0.152755	0.150072	0.15452	0.152401	0.152956	0.152073	0.151919	0.151925	0.151925	0.151907	0.151861	0.152068	0.154483	0.15458	0.154592	0.154581	0.154581	0.154606	0.154617	0.1556	0.155322	0.154879	0.154859	0.154822	0.15777	0.16086
	E66_ETEC_L2	4	0.157853	0.157915	0.165332	0.158901	0.154961	0.154998	0.155022	0.155174	0.154941	0.154851	0.154952	0.152514	0.152401	0.151707	0.151001	0.151001	0.150983	0.150994	0.150962	0.150987	0.150992	0.152672	0.14999	0.154437	0.152318	0.152874	0.151991	0.151836	0.151843	0.151843	0.151825	0.151779	0.151985	0.154401	0.154498	0.154509	0.154499	0.154499	0.154523	0.154535	0.155517	0.15524	0.154797	0.154776	0.15474	0.157687	0.160777
	TW10598	4	0.157762	0.157824	0.165241	0.15881	0.15487	0.154907	0.154931	0.155083	0.15485	0.15476	0.154861	0.152423	0.15231	0.151616	0.15091	0.15091	0.150892	0.150903	0.150871	0.150896	0.150901	0.152581	0.149899	0.154346	0.152227	0.152783	0.1519	0.151745	0.151752	0.151752	0.151734	0.151688	0.151894	0.15431	0.154407	0.154418	0.154408	0.154408	0.154432	0.154444	0.155426	0.155149	0.154706	0.154685	0.154649	0.157596	0.160686
	BCE019_MS_13	2353	0.160498	0.160559	0.167977	0.161546	0.157606	0.157643	0.157667	0.157819	0.157586	0.157495	0.157597	0.155159	0.155046	0.154352	0.153646	0.153646	0.153627	0.153639	0.153606	0.153632	0.153637	0.155317	0.152635	0.157082	0.154963	0.155519	0.154636	0.154481	0.154488	0.154488	0.15447	0.154423	0.15463	0.157046	0.157143	0.157154	0.157143	0.157143	0.157168	0.15718	0.158162	0.157885	0.157441	0.157421	0.157385	0.160332	0.163422
	E8_ETEC_L1	2353	0.160447	0.160509	0.167927	0.161496	0.157555	0.157593	0.157616	0.157768	0.157536	0.157445	0.157547	0.155109	0.154996	0.154301	0.153595	0.153595	0.153577	0.153588	0.153556	0.153582	0.153587	0.155267	0.152584	0.157032	0.154913	0.155468	0.154586	0.154431	0.154437	0.154437	0.154419	0.154373	0.15458	0.156995	0.157092	0.157104	0.157093	0.157093	0.157118	0.157129	0.158112	0.157834	0.157391	0.157371	0.157334	0.160282	0.163372
	MP021566_1	2353	0.160505	0.160567	0.167984	0.161553	0.157613	0.15765	0.157674	0.157826	0.157593	0.157502	0.157604	0.155166	0.155053	0.154359	0.153653	0.153653	0.153634	0.153646	0.153614	0.153639	0.153644	0.155324	0.152642	0.157089	0.15497	0.155526	0.154643	0.154488	0.154495	0.154495	0.154477	0.15443	0.154637	0.157053	0.15715	0.157161	0.15715	0.15715	0.157175	0.157187	0.158169	0.157892	0.157449	0.157428	0.157392	0.160339	0.163429
	E632_ETEC_L1	4	0.160391	0.160453	0.16787	0.16144	0.157499	0.157536	0.15756	0.157712	0.157479	0.157389	0.157491	0.155053	0.154939	0.154245	0.153539	0.153539	0.153521	0.153532	0.1535	0.153525	0.15353	0.155211	0.152528	0.156975	0.154856	0.155412	0.154529	0.154374	0.154381	0.154381	0.154363	0.154317	0.154524	0.156939	0.157036	0.157047	0.157037	0.157037	0.157061	0.157073	0.158055	0.157778	0.157335	0.157315	0.157278	0.160225	0.163315
	E822_ETEC_L2	3854	0.15801	0.158072	0.165489	0.159058	0.155118	0.155155	0.155179	0.155331	0.155098	0.155008	0.155109	0.152671	0.152558	0.151864	0.151158	0.151158	0.15114	0.151151	0.151119	0.151144	0.151149	0.152829	0.150147	0.154594	0.152475	0.153031	0.152148	0.151993	0.152	0.152	0.151982	0.151936	0.152142	0.154558	0.154655	0.154666	0.154656	0.154656	0.15468	0.154692	0.155674	0.155397	0.154954	0.154933	0.154897	0.157844	0.160934
Singleton	401653	2601	0.149751	0.149813	0.15723	0.1508	0.146859	0.146896	0.14692	0.147072	0.146839	0.146749	0.146851	0.144413	0.144299	0.143605	0.142899	0.142899	0.142881	0.142892	0.14286	0.142885	0.14289	0.144571	0.141888	0.146335	0.144217	0.144772	0.143889	0.143734	0.143741	0.143741	0.143723	0.143677	0.143884	0.146299	0.146396	0.146408	0.146397	0.146397	0.146421	0.146433	0.147415	0.147138	0.146695	0.146675	0.146638	0.149585	0.152675
Singleton	300068	6438	0.150687	0.150748	0.158166	0.151735	0.147795	0.147832	0.147856	0.148007	0.147775	0.147684	0.147786	0.145348	0.145235	0.144541	0.143835	0.143835	0.143816	0.143828	0.143795	0.143821	0.143826	0.145506	0.142824	0.147271	0.145152	0.145708	0.144825	0.14467	0.144676	0.144676	0.144659	0.144612	0.144819	0.147235	0.147332	0.147343	0.147332	0.147332	0.147357	0.147369	0.148351	0.148074	0.14763	0.14761	0.147574	0.150521	0.153611
Singleton	300437	12318	0.150821	0.150883	0.1583	0.15187	0.147929	0.147966	0.14799	0.148142	0.147909	0.147819	0.147921	0.145483	0.145369	0.144675	0.143969	0.143969	0.143951	0.143962	0.14393	0.143955	0.14396	0.145641	0.142958	0.147405	0.145286	0.145842	0.144959	0.144804	0.144811	0.144811	0.144793	0.144747	0.144954	0.147369	0.147466	0.147477	0.147467	0.147467	0.147491	0.147503	0.148485	0.148208	0.147765	0.147745	0.147708	0.150655	0.153745
Singleton	400786	1434	0.143204	0.143266	0.150683	0.144253	0.140312	0.140349	0.140373	0.140525	0.140292	0.140202	0.140304	0.137866	0.137752	0.137058	0.136352	0.136352	0.136334	0.136345	0.136313	0.136338	0.136343	0.138024	0.135341	0.139788	0.137669	0.138225	0.137342	0.137187	0.137194	0.137194	0.137176	0.13713	0.137336	0.139752	0.139849	0.13986	0.13985	0.13985	0.139874	0.139886	0.140868	0.140591	0.140148	0.140128	0.140091	0.143038	0.146128
ST2332	E636_ETEC_L6	2332	0.141696	0.141757	0.149175	0.142744	0.138804	0.138841	0.138865	0.139016	0.138784	0.138693	0.138795	0.136357	0.136244	0.13555	0.134844	0.134844	0.134825	0.134837	0.134804	0.13483	0.134835	0.136515	0.133833	0.13828	0.136161	0.136717	0.135834	0.135679	0.135685	0.135685	0.135668	0.135621	0.135828	0.138244	0.138341	0.138352	0.138341	0.138341	0.138366	0.138378	0.13936	0.139082	0.138639	0.138619	0.138583	0.14153	0.14462
	E897_ETEC_L6	5532	0.141717	0.141779	0.149196	0.142766	0.138825	0.138863	0.138886	0.139038	0.138805	0.138715	0.138817	0.136379	0.136265	0.135571	0.134865	0.134865	0.134847	0.134858	0.134826	0.134851	0.134857	0.136537	0.133854	0.138302	0.136183	0.136738	0.135855	0.135701	0.135707	0.135707	0.135689	0.135643	0.13585	0.138265	0.138362	0.138374	0.138363	0.138363	0.138388	0.138399	0.139382	0.139104	0.138661	0.138641	0.138604	0.141552	0.144642
Singleton	100247	10190	0.141059	0.141121	0.148538	0.142108	0.138167	0.138205	0.138228	0.13838	0.138147	0.138057	0.138159	0.135721	0.135607	0.134913	0.134207	0.134207	0.134189	0.1342	0.134168	0.134194	0.134199	0.135879	0.133196	0.137644	0.135525	0.13608	0.135197	0.135043	0.135049	0.135049	0.135031	0.134985	0.135192	0.137607	0.137704	0.137716	0.137705	0.137705	0.13773	0.137741	0.138724	0.138446	0.138003	0.137983	0.137946	0.140894	0.143984
Singleton	100181	2614	0.147607	0.147669	0.155087	0.148656	0.144715	0.144753	0.144776	0.144928	0.144695	0.144605	0.144707	0.142269	0.142156	0.141461	0.140755	0.140755	0.140737	0.140748	0.140716	0.140742	0.140747	0.142427	0.139744	0.144192	0.142073	0.142628	0.141746	0.141591	0.141597	0.141597	0.141579	0.141533	0.14174	0.144155	0.144252	0.144264	0.144253	0.144253	0.144278	0.144289	0.145272	0.144994	0.144551	0.144531	0.144494	0.147442	0.150532
ST11	CB9615	335	0.147959	0.148021	0.155438	0.149008	0.145067	0.145104	0.145128	0.14528	0.145047	0.144957	0.145059	0.142621	0.142507	0.141813	0.141107	0.141107	0.141089	0.1411	0.141068	0.141093	0.141098	0.142779	0.140096	0.144544	0.142425	0.14298	0.142097	0.141943	0.141949	0.141949	0.141931	0.141885	0.142092	0.144507	0.144604	0.144616	0.144605	0.144605	0.144629	0.144641	0.145623	0.145346	0.144903	0.144883	0.144846	0.147793	0.150884
	EDL933	ND	0.148391	0.148453	0.15587	0.149439	0.145499	0.145536	0.14556	0.145712	0.145479	0.145388	0.14549	0.143052	0.142939	0.142245	0.141539	0.141539	0.14152	0.141532	0.1415	0.141525	0.14153	0.14321	0.140528	0.144975	0.142856	0.143412	0.142529	0.142374	0.142381	0.142381	0.142363	0.142317	0.142523	0.144939	0.145036	0.145047	0.145037	0.145037	0.145061	0.145073	0.146055	0.145778	0.145335	0.145314	0.145278	0.148225	0.151315
	Sakai	11	0.14835	0.148412	0.155829	0.149398	0.145458	0.145495	0.145519	0.145671	0.145438	0.145347	0.145449	0.143011	0.142898	0.142204	0.141498	0.141498	0.141479	0.141491	0.141459	0.141484	0.141489	0.143169	0.140487	0.144934	0.142815	0.143371	0.142488	0.142333	0.14234	0.14234	0.142322	0.142276	0.142482	0.144898	0.144995	0.145006	0.144996	0.144996	0.14502	0.145032	0.146014	0.145737	0.145294	0.145273	0.145237	0.148184	0.151274
Singleton	STEC_MHI813	3233	0.14455	0.144611	0.152029	0.145598	0.141658	0.141695	0.141719	0.141871	0.141638	0.141547	0.141649	0.139211	0.139098	0.138404	0.137698	0.137698	0.137679	0.137691	0.137658	0.137684	0.137689	0.139369	0.136687	0.141134	0.139015	0.139571	0.138688	0.138533	0.13854	0.13854	0.138522	0.138475	0.138682	0.141098	0.141195	0.141206	0.141195	0.141195	0.14122	0.141232	0.142214	0.141937	0.141493	0.141473	0.141437	0.144384	0.147474
Singleton	Sd197	146	0.158165	0.158227	0.165644	0.159213	0.155273	0.15531	0.155334	0.155486	0.155253	0.155163	0.155264	0.152826	0.152713	0.152019	0.151313	0.151313	0.151295	0.151306	0.151274	0.151299	0.151304	0.152984	0.150302	0.154749	0.15263	0.153186	0.152303	0.152148	0.152155	0.152155	0.152137	0.152091	0.152297	0.154713	0.15481	0.154821	0.154811	0.154811	0.154835	0.154847	0.155829	0.155552	0.155109	0.155088	0.155052	0.157999	0.161089
ST2064	100416	11660	0.143967	0.144028	0.151446	0.145015	0.141075	0.141112	0.141136	0.141287	0.141055	0.140964	0.141066	0.138628	0.138515	0.137821	0.137115	0.137115	0.137096	0.137108	0.137075	0.137101	0.137106	0.138786	0.136104	0.140551	0.138432	0.138988	0.138105	0.13795	0.137956	0.137956	0.137939	0.137892	0.138099	0.140515	0.140612	0.140623	0.140612	0.140612	0.140637	0.140649	0.141631	0.141354	0.14091	0.14089	0.140854	0.143801	0.146891
	400782	11660	0.143796	0.143858	0.151275	0.144845	0.140904	0.140941	0.140965	0.141117	0.140884	0.140794	0.140896	0.138458	0.138344	0.13765	0.136944	0.136944	0.136926	0.136937	0.136905	0.13693	0.136935	0.138616	0.135933	0.14038	0.138261	0.138817	0.137934	0.137779	0.137786	0.137786	0.137768	0.137722	0.137928	0.140344	0.140441	0.140452	0.140442	0.140442	0.140466	0.140478	0.14146	0.141183	0.14074	0.14072	0.140683	0.14363	0.14672
	700032	2064	0.142558	0.14262	0.150037	0.143607	0.139666	0.139703	0.139727	0.139879	0.139646	0.139556	0.139658	0.13722	0.137106	0.136412	0.135706	0.135706	0.135688	0.135699	0.135667	0.135692	0.135697	0.137378	0.134695	0.139142	0.137024	0.137579	0.136696	0.136541	0.136548	0.136548	0.13653	0.136484	0.136691	0.139106	0.139203	0.139215	0.139204	0.139204	0.139228	0.13924	0.140222	0.139945	0.139502	0.139482	0.139445	0.142392	0.145482
ST182	2845650	182	0.138779	0.138841	0.146259	0.139828	0.135887	0.135925	0.135949	0.1361	0.135868	0.135777	0.135879	0.133441	0.133328	0.132634	0.131928	0.131928	0.131909	0.13192	0.131888	0.131914	0.131919	0.133599	0.130917	0.135364	0.133245	0.1338	0.132918	0.132763	0.132769	0.132769	0.132751	0.132705	0.132912	0.135328	0.135424	0.135436	0.135425	0.135425	0.13545	0.135462	0.136444	0.136166	0.135723	0.135703	0.135667	0.138614	0.141704
	E1484_ETEC_L7	182	0.138701	0.138763	0.146181	0.13975	0.135809	0.135847	0.135871	0.136022	0.13579	0.135699	0.135801	0.133363	0.13325	0.132555	0.131849	0.131849	0.131831	0.131842	0.13181	0.131836	0.131841	0.133521	0.130838	0.135286	0.133167	0.133722	0.13284	0.132685	0.132691	0.132691	0.132673	0.132627	0.132834	0.135249	0.135346	0.135358	0.135347	0.135347	0.135372	0.135384	0.136366	0.136088	0.135645	0.135625	0.135589	0.138536	0.141626
	E370_ETEC_L7	182	0.139001	0.139063	0.14648	0.14005	0.136109	0.136146	0.13617	0.136322	0.136089	0.135999	0.136101	0.133663	0.133549	0.132855	0.132149	0.132149	0.132131	0.132142	0.13211	0.132135	0.13214	0.133821	0.131138	0.135585	0.133467	0.134022	0.133139	0.132985	0.132991	0.132991	0.132973	0.132927	0.133134	0.135549	0.135646	0.135658	0.135647	0.135647	0.135671	0.135683	0.136665	0.136388	0.135945	0.135925	0.135888	0.138835	0.141925
Singleton	700030	12290	0.138639	0.138701	0.146118	0.139688	0.135747	0.135784	0.135808	0.13596	0.135727	0.135637	0.135739	0.133301	0.133187	0.132493	0.131787	0.131787	0.131769	0.13178	0.131748	0.131773	0.131779	0.133459	0.130776	0.135224	0.133105	0.13366	0.132777	0.132623	0.132629	0.132629	0.132611	0.132565	0.132772	0.135187	0.135284	0.135296	0.135285	0.135285	0.135309	0.135321	0.136304	0.136026	0.135583	0.135563	0.135526	0.138474	0.141564
ST127	100002	127	0.150091	0.150153	0.173885	0.167454	0.163513	0.163551	0.163575	0.163726	0.163494	0.163403	0.163505	0.161067	0.160954	0.160259	0.159554	0.159554	0.159535	0.159546	0.159514	0.15954	0.159545	0.161225	0.158543	0.16299	0.160871	0.161426	0.160544	0.160389	0.160395	0.160395	0.160377	0.160331	0.160538	0.162954	0.16305	0.163062	0.163051	0.163051	0.163076	0.163088	0.16407	0.163792	0.163349	0.163329	0.163293	0.16624	0.16933
	300039	127	0.150103	0.150164	0.173896	0.167466	0.163525	0.163562	0.163586	0.163738	0.163505	0.163415	0.163517	0.161079	0.160965	0.160271	0.159565	0.159565	0.159547	0.159558	0.159526	0.159551	0.159556	0.161237	0.158554	0.163001	0.160883	0.161438	0.160555	0.160401	0.160407	0.160407	0.160389	0.160343	0.16055	0.162965	0.163062	0.163074	0.163063	0.163063	0.163087	0.163099	0.164081	0.163804	0.163361	0.163341	0.163304	0.166251	0.169341
	200048	127	0.150087	0.150148	0.17388	0.16745	0.163509	0.163546	0.16357	0.163722	0.163489	0.163399	0.163501	0.161063	0.160949	0.160255	0.159549	0.159549	0.159531	0.159542	0.15951	0.159535	0.15954	0.161221	0.158538	0.162985	0.160867	0.161422	0.160539	0.160384	0.160391	0.160391	0.160373	0.160327	0.160534	0.162949	0.163046	0.163058	0.163047	0.163047	0.163071	0.163083	0.164065	0.163788	0.163345	0.163325	0.163288	0.166235	0.169325
	536	127	0.150465	0.150527	0.174259	0.167828	0.163888	0.163925	0.163949	0.164101	0.163868	0.163777	0.163879	0.161441	0.161328	0.160634	0.159928	0.159928	0.15991	0.159921	0.159889	0.159914	0.159919	0.161599	0.158917	0.163364	0.161245	0.161801	0.160918	0.160763	0.16077	0.16077	0.160752	0.160706	0.160912	0.163328	0.163425	0.163436	0.163426	0.163426	0.16345	0.163462	0.164444	0.164167	0.163724	0.163703	0.163667	0.166614	0.169704
ST636	700014	636	0.154646	0.154707	0.178439	0.172009	0.168068	0.168105	0.168129	0.168281	0.168048	0.167958	0.16806	0.165622	0.165508	0.164814	0.164108	0.164108	0.16409	0.164101	0.164069	0.164094	0.164099	0.16578	0.163097	0.167544	0.165425	0.165981	0.165098	0.164943	0.16495	0.16495	0.164932	0.164886	0.165093	0.167508	0.167605	0.167616	0.167606	0.167606	0.16763	0.167642	0.168624	0.168347	0.167904	0.167884	0.167847	0.170794	0.173884
	MEX-5	636	0.154669	0.154731	0.178462	0.172032	0.168091	0.168129	0.168152	0.168304	0.168071	0.167981	0.168083	0.165645	0.165531	0.164837	0.164131	0.164131	0.164113	0.164124	0.164092	0.164117	0.164123	0.165803	0.16312	0.167568	0.165449	0.166004	0.165121	0.164967	0.164973	0.164973	0.164955	0.164909	0.165116	0.167531	0.167628	0.16764	0.167629	0.167629	0.167653	0.167665	0.168648	0.16837	0.167927	0.167907	0.16787	0.170818	0.173908
ST73	400625	73	0.150019	0.150081	0.173813	0.167382	0.163441	0.163479	0.163503	0.163654	0.163422	0.163331	0.163433	0.160995	0.160882	0.160187	0.159482	0.159482	0.159463	0.159474	0.159442	0.159468	0.159473	0.161153	0.158471	0.162918	0.160799	0.161354	0.160472	0.160317	0.160323	0.160323	0.160305	0.160259	0.160466	0.162882	0.162978	0.16299	0.162979	0.162979	0.163004	0.163016	0.163998	0.16372	0.163277	0.163257	0.163221	0.166168	0.169258
	CFT073	73	0.150095	0.150157	0.173889	0.167458	0.163517	0.163555	0.163578	0.16373	0.163498	0.163407	0.163509	0.161071	0.160958	0.160263	0.159557	0.159557	0.159539	0.15955	0.159518	0.159544	0.159549	0.161229	0.158546	0.162994	0.160875	0.16143	0.160548	0.160393	0.160399	0.160399	0.160381	0.160335	0.160542	0.162957	0.163054	0.163066	0.163055	0.163055	0.16308	0.163091	0.164074	0.163796	0.163353	0.163333	0.163296	0.166244	0.169334
	401656	73	0.150042	0.150104	0.173836	0.167406	0.163465	0.163502	0.163526	0.163678	0.163445	0.163355	0.163457	0.161019	0.160905	0.160211	0.159505	0.159505	0.159487	0.159498	0.159466	0.159491	0.159496	0.161177	0.158494	0.162941	0.160822	0.161378	0.160495	0.16034	0.160347	0.160347	0.160329	0.160283	0.160489	0.162905	0.163002	0.163013	0.163003	0.163003	0.163027	0.163039	0.164021	0.163744	0.163301	0.163281	0.163244	0.166191	0.169281
ST452	500114	452	0.148758	0.14882	0.172552	0.166121	0.162181	0.162218	0.162242	0.162394	0.162161	0.162071	0.162172	0.159735	0.159621	0.158927	0.158221	0.158221	0.158203	0.158214	0.158182	0.158207	0.158212	0.159893	0.15721	0.161657	0.159538	0.160094	0.159211	0.159056	0.159063	0.159063	0.159045	0.158999	0.159205	0.161621	0.161718	0.161729	0.161719	0.161719	0.161743	0.161755	0.162737	0.16246	0.162017	0.161997	0.16196	0.164907	0.167997
	500164	452	0.148758	0.14882	0.172552	0.166121	0.162181	0.162218	0.162242	0.162394	0.162161	0.162071	0.162172	0.159735	0.159621	0.158927	0.158221	0.158221	0.158203	0.158214	0.158182	0.158207	0.158212	0.159893	0.15721	0.161657	0.159538	0.160094	0.159211	0.159056	0.159063	0.159063	0.159045	0.158999	0.159205	0.161621	0.161718	0.161729	0.161719	0.161719	0.161743	0.161755	0.162737	0.16246	0.162017	0.161997	0.16196	0.164907	0.167997
	500154	452	0.148758	0.14882	0.172552	0.166121	0.162181	0.162218	0.162242	0.162394	0.162161	0.162071	0.162172	0.159735	0.159621	0.158927	0.158221	0.158221	0.158203	0.158214	0.158182	0.158207	0.158212	0.159893	0.15721	0.161657	0.159538	0.160094	0.159211	0.159056	0.159063	0.159063	0.159045	0.158999	0.159205	0.161621	0.161718	0.161729	0.161719	0.161719	0.161743	0.161755	0.162737	0.16246	0.162017	0.161997	0.16196	0.164907	0.167997
	500156	452	0.148761	0.148823	0.172555	0.166124	0.162184	0.162221	0.162245	0.162397	0.162164	0.162073	0.162175	0.159737	0.159624	0.15893	0.158224	0.158224	0.158205	0.158217	0.158184	0.15821	0.158215	0.159895	0.157213	0.16166	0.159541	0.160097	0.159214	0.159059	0.159066	0.159066	0.159048	0.159001	0.159208	0.161624	0.161721	0.161732	0.161721	0.161721	0.161746	0.161758	0.16274	0.162463	0.162019	0.161999	0.161963	0.16491	0.168
	500127	452	0.14878	0.148842	0.172573	0.166143	0.162202	0.162239	0.162263	0.162415	0.162182	0.162092	0.162194	0.159756	0.159642	0.158948	0.158242	0.158242	0.158224	0.158235	0.158203	0.158228	0.158234	0.159914	0.157231	0.161679	0.15956	0.160115	0.159232	0.159078	0.159084	0.159084	0.159066	0.15902	0.159227	0.161642	0.161739	0.161751	0.16174	0.16174	0.161764	0.161776	0.162759	0.162481	0.162038	0.162018	0.161981	0.164929	0.168019
	ED1a	452	0.148803	0.148864	0.172596	0.166166	0.162225	0.162262	0.162286	0.162438	0.162205	0.162115	0.162217	0.159779	0.159665	0.158971	0.158265	0.158265	0.158247	0.158258	0.158226	0.158251	0.158256	0.159937	0.157254	0.161701	0.159583	0.160138	0.159255	0.159101	0.159107	0.159107	0.159089	0.159043	0.15925	0.161665	0.161762	0.161774	0.161763	0.161763	0.161787	0.161799	0.162781	0.162504	0.162061	0.162041	0.162004	0.164951	0.168042
ST95	100426	95	0.148484	0.148546	0.172278	0.165847	0.161906	0.161944	0.161968	0.162119	0.161887	0.161796	0.161898	0.15946	0.159347	0.158652	0.157947	0.157947	0.157928	0.157939	0.157907	0.157933	0.157938	0.159618	0.156936	0.161383	0.159264	0.159819	0.158937	0.158782	0.158788	0.158788	0.15877	0.158724	0.158931	0.161347	0.161443	0.161455	0.161444	0.161444	0.161469	0.161481	0.162463	0.162185	0.161742	0.161722	0.161686	0.164633	0.167723
	APEC_O1	95	0.148629	0.148691	0.172423	0.165992	0.162052	0.162089	0.162113	0.162265	0.162032	0.161941	0.162043	0.159605	0.159492	0.158798	0.158092	0.158092	0.158073	0.158085	0.158053	0.158078	0.158083	0.159763	0.157081	0.161528	0.159409	0.159965	0.159082	0.158927	0.158934	0.158934	0.158916	0.15887	0.159076	0.161492	0.161589	0.1616	0.16159	0.16159	0.161614	0.161626	0.162608	0.162331	0.161888	0.161867	0.161831	0.164778	0.167868
	300078	12310	0.149627	0.149689	0.173421	0.16699	0.16305	0.163087	0.163111	0.163263	0.16303	0.162939	0.163041	0.160603	0.16049	0.159796	0.15909	0.15909	0.159071	0.159083	0.15905	0.159076	0.159081	0.160761	0.158079	0.162526	0.160407	0.160963	0.16008	0.159925	0.159932	0.159932	0.159914	0.159867	0.160074	0.16249	0.162587	0.162598	0.162587	0.162587	0.162612	0.162624	0.163606	0.163329	0.162885	0.162865	0.162829	0.165776	0.168866
	600032	95	0.149634	0.149696	0.173428	0.166997	0.163057	0.163094	0.163118	0.163269	0.163037	0.162946	0.163048	0.16061	0.160497	0.159803	0.159097	0.159097	0.159078	0.15909	0.159057	0.159083	0.159088	0.160768	0.158086	0.162533	0.160414	0.16097	0.160087	0.159932	0.159938	0.159938	0.15992	0.159874	0.160081	0.162497	0.162594	0.162605	0.162594	0.162594	0.162619	0.162631	0.163613	0.163335	0.162892	0.162872	0.162836	0.165783	0.168873
	400645	421	0.149341	0.149403	0.173134	0.166704	0.162763	0.1628	0.162824	0.162976	0.162743	0.162653	0.162755	0.160317	0.160203	0.159509	0.158803	0.158803	0.158785	0.158796	0.158764	0.158789	0.158795	0.160475	0.157792	0.16224	0.160121	0.160676	0.159793	0.159639	0.159645	0.159645	0.159627	0.159581	0.159788	0.162203	0.1623	0.162312	0.162301	0.162301	0.162325	0.162337	0.163319	0.163042	0.162599	0.162579	0.162542	0.16549	0.16858
	S88	95	0.149918	0.14998	0.173712	0.167281	0.163341	0.163378	0.163402	0.163554	0.163321	0.16323	0.163332	0.160894	0.160781	0.160087	0.159381	0.159381	0.159362	0.159374	0.159341	0.159367	0.159372	0.161052	0.15837	0.162817	0.160698	0.161254	0.160371	0.160216	0.160223	0.160223	0.160205	0.160158	0.160365	0.162781	0.162878	0.162889	0.162878	0.162878	0.162903	0.162915	0.163897	0.16362	0.163176	0.163156	0.16312	0.166067	0.169157
	UTI89	95	0.148299	0.148361	0.172093	0.165662	0.161721	0.161759	0.161783	0.161934	0.161702	0.161611	0.161713	0.159275	0.159162	0.158467	0.157761	0.157761	0.157743	0.157754	0.157722	0.157748	0.157753	0.159433	0.15675	0.161198	0.159079	0.159634	0.158752	0.158597	0.158603	0.158603	0.158585	0.158539	0.158746	0.161161	0.161258	0.16127	0.161259	0.161259	0.161284	0.161296	0.162278	0.162	0.161557	0.161537	0.161501	0.164448	0.167538
ST12	400787	827	0.14952	0.149582	0.173313	0.166883	0.162942	0.162979	0.163003	0.163155	0.162922	0.162832	0.162934	0.160496	0.160382	0.159688	0.158982	0.158982	0.158964	0.158975	0.158943	0.158968	0.158974	0.160654	0.157971	0.162419	0.1603	0.160855	0.159972	0.159818	0.159824	0.159824	0.159806	0.15976	0.159967	0.162382	0.162479	0.162491	0.16248	0.16248	0.162504	0.162516	0.163498	0.163221	0.162778	0.162758	0.162721	0.165668	0.168759
	600008	12	0.14959	0.149652	0.173384	0.166953	0.163013	0.16305	0.163074	0.163226	0.162993	0.162902	0.163004	0.160566	0.160453	0.159759	0.159053	0.159053	0.159035	0.159046	0.159014	0.159039	0.159044	0.160724	0.158042	0.162489	0.16037	0.160926	0.160043	0.159888	0.159895	0.159895	0.159877	0.159831	0.160037	0.162453	0.16255	0.162561	0.162551	0.162551	0.162575	0.162587	0.163569	0.163292	0.162849	0.162828	0.162792	0.165739	0.168829
ST28	EPEC4_302150	28	0.146067	0.146128	0.16986	0.16343	0.159489	0.159526	0.15955	0.159702	0.159469	0.159379	0.159481	0.157043	0.156929	0.156235	0.155529	0.155529	0.155511	0.155522	0.15549	0.155515	0.15552	0.157201	0.154518	0.158965	0.156847	0.157402	0.156519	0.156364	0.156371	0.156371	0.156353	0.156307	0.156514	0.158929	0.159026	0.159037	0.159027	0.159027	0.159051	0.159063	0.160045	0.159768	0.159325	0.159305	0.159268	0.162215	0.165305
	EPEC4_C581_05	28	0.146073	0.146135	0.169867	0.163436	0.159496	0.159533	0.159557	0.159709	0.159476	0.159385	0.159487	0.157049	0.156936	0.156242	0.155536	0.155536	0.155517	0.155529	0.155497	0.155522	0.155527	0.157207	0.154525	0.158972	0.156853	0.157409	0.156526	0.156371	0.156378	0.156378	0.15636	0.156314	0.15652	0.158936	0.159033	0.159044	0.159034	0.159034	0.159058	0.15907	0.160052	0.159775	0.159332	0.159311	0.159275	0.162222	0.165312
Singleton	EPEC6_C184_1	582	0.146088	0.14615	0.169882	0.163451	0.15951	0.159548	0.159571	0.159723	0.159491	0.1594	0.159502	0.157064	0.156951	0.156256	0.15555	0.15555	0.155532	0.155543	0.155511	0.155537	0.155542	0.157222	0.154539	0.158987	0.156868	0.157423	0.156541	0.156386	0.156392	0.156392	0.156374	0.156328	0.156535	0.15895	0.159047	0.159059	0.159048	0.159048	0.159073	0.159084	0.160067	0.159789	0.159346	0.159326	0.159289	0.162237	0.165327
Singleton	EPEC6_IAL4867	526	0.144684	0.144746	0.168478	0.162047	0.158106	0.158144	0.158167	0.158319	0.158086	0.157996	0.158098	0.15566	0.155547	0.154852	0.154146	0.154146	0.154128	0.154139	0.154107	0.154133	0.154138	0.155818	0.153135	0.157583	0.155464	0.156019	0.155137	0.154982	0.154988	0.154988	0.15497	0.154924	0.155131	0.157546	0.157643	0.157655	0.157644	0.157644	0.157669	0.15768	0.158663	0.158385	0.157942	0.157922	0.157885	0.160833	0.163923
ST131	100073	131	0.148083	0.148145	0.171877	0.165446	0.161505	0.161543	0.161567	0.161718	0.161486	0.161395	0.161497	0.159059	0.158946	0.158252	0.157546	0.157546	0.157527	0.157539	0.157506	0.157532	0.157537	0.159217	0.156535	0.160982	0.158863	0.159419	0.158536	0.158381	0.158387	0.158387	0.158369	0.158323	0.15853	0.160946	0.161043	0.161054	0.161043	0.161043	0.161068	0.16108	0.162062	0.161784	0.161341	0.161321	0.161285	0.164232	0.167322
	MEX-8	131	0.148108	0.14817	0.171902	0.165471	0.16153	0.161568	0.161592	0.161743	0.161511	0.16142	0.161522	0.159084	0.158971	0.158277	0.157571	0.157571	0.157552	0.157564	0.157531	0.157557	0.157562	0.159242	0.15656	0.161007	0.158888	0.159443	0.158561	0.158406	0.158412	0.158412	0.158394	0.158348	0.158555	0.160971	0.161067	0.161079	0.161068	0.161068	0.161093	0.161105	0.162087	0.161809	0.161366	0.161346	0.16131	0.164257	0.167347
	300485	131	0.148189	0.148251	0.171983	0.165552	0.161612	0.161649	0.161673	0.161825	0.161592	0.161501	0.161603	0.159165	0.159052	0.158358	0.157652	0.157652	0.157634	0.157645	0.157613	0.157638	0.157643	0.159323	0.156641	0.161088	0.158969	0.159525	0.158642	0.158487	0.158494	0.158494	0.158476	0.15843	0.158636	0.161052	0.161149	0.16116	0.16115	0.16115	0.161174	0.161186	0.162168	0.161891	0.161448	0.161427	0.161391	0.164338	0.167428
	100190	131	0.14642	0.146482	0.170213	0.163783	0.159842	0.159879	0.159903	0.160055	0.159822	0.159732	0.159834	0.157396	0.157282	0.156588	0.155882	0.155882	0.155864	0.155875	0.155843	0.155868	0.155873	0.157554	0.154871	0.159319	0.1572	0.157755	0.156872	0.156718	0.156724	0.156724	0.156706	0.15666	0.156867	0.159282	0.159379	0.159391	0.15938	0.15938	0.159404	0.159416	0.160398	0.160121	0.159678	0.159658	0.159621	0.162568	0.165659
	700035	131	0.146424	0.146486	0.170218	0.163787	0.159846	0.159884	0.159907	0.160059	0.159827	0.159736	0.159838	0.1574	0.157287	0.156592	0.155886	0.155886	0.155868	0.155879	0.155847	0.155873	0.155878	0.157558	0.154875	0.159323	0.157204	0.157759	0.156877	0.156722	0.156728	0.156728	0.15671	0.156664	0.156871	0.159286	0.159383	0.159395	0.159384	0.159384	0.159409	0.15942	0.160403	0.160125	0.159682	0.159662	0.159625	0.162573	0.165663
	600071	131	0.146422	0.146484	0.170215	0.163785	0.159844	0.159881	0.159905	0.160057	0.159824	0.159734	0.159836	0.157398	0.157284	0.15659	0.155884	0.155884	0.155866	0.155877	0.155845	0.15587	0.155876	0.157556	0.154873	0.159321	0.157202	0.157757	0.156874	0.15672	0.156726	0.156726	0.156708	0.156662	0.156869	0.159284	0.159381	0.159393	0.159382	0.159382	0.159406	0.159418	0.1604	0.160123	0.15968	0.15966	0.159623	0.16257	0.165661
	200010	131	0.14707	0.147132	0.170864	0.164433	0.160492	0.16053	0.160554	0.160705	0.160473	0.160382	0.160484	0.158046	0.157933	0.157238	0.156532	0.156532	0.156514	0.156525	0.156493	0.156519	0.156524	0.158204	0.155521	0.159969	0.15785	0.158405	0.157523	0.157368	0.157374	0.157374	0.157356	0.15731	0.157517	0.159932	0.160029	0.160041	0.16003	0.16003	0.160055	0.160067	0.161049	0.160771	0.160328	0.160308	0.160272	0.163219	0.166309
ST15	EPEC1_2362_75	19	0.140374	0.140436	0.164168	0.157737	0.153797	0.153834	0.153858	0.154009	0.153777	0.153686	0.153788	0.15135	0.151237	0.150543	0.149837	0.149837	0.149818	0.14983	0.149797	0.149823	0.149828	0.151508	0.148826	0.153273	0.151154	0.15171	0.150827	0.150672	0.150678	0.150678	0.150661	0.150614	0.150821	0.153237	0.153334	0.153345	0.153334	0.153334	0.153359	0.153371	0.154353	0.154076	0.153632	0.153612	0.153576	0.156523	0.159613
	EPEC1_E2348_69	15	0.139683	0.139745	0.163477	0.157046	0.153105	0.153143	0.153167	0.153318	0.153086	0.152995	0.153097	0.150659	0.150546	0.149851	0.149145	0.149145	0.149127	0.149138	0.149106	0.149132	0.149137	0.150817	0.148134	0.152582	0.150463	0.151018	0.150136	0.149981	0.149987	0.149987	0.149969	0.149923	0.15013	0.152545	0.152642	0.152654	0.152643	0.152643	0.152668	0.15268	0.153662	0.153384	0.152941	0.152921	0.152885	0.155832	0.158922
ST5342	EPEC8_300214	5342	0.148419	0.14848	0.172212	0.165782	0.161841	0.161878	0.161902	0.162054	0.161821	0.161731	0.161833	0.159395	0.159281	0.158587	0.157881	0.157881	0.157863	0.157874	0.157842	0.157867	0.157872	0.159553	0.15687	0.161317	0.159199	0.159754	0.158871	0.158717	0.158723	0.158723	0.158705	0.158659	0.158866	0.161281	0.161378	0.16139	0.161379	0.161379	0.161403	0.161415	0.162397	0.16212	0.161677	0.161657	0.16162	0.164567	0.167657
	EPEC8_401588	5342	0.14842	0.148482	0.172214	0.165783	0.161843	0.16188	0.161904	0.162055	0.161823	0.161732	0.161834	0.159396	0.159283	0.158589	0.157883	0.157883	0.157864	0.157876	0.157843	0.157869	0.157874	0.159554	0.156872	0.161319	0.1592	0.159756	0.158873	0.158718	0.158724	0.158724	0.158706	0.15866	0.158867	0.161283	0.16138	0.161391	0.16138	0.16138	0.161405	0.161417	0.162399	0.162121	0.161678	0.161658	0.161622	0.164569	0.167659
ST2346	EPEC9_302053	2346	0.151145	0.151207	0.174939	0.168508	0.164568	0.164605	0.164629	0.164781	0.164548	0.164457	0.164559	0.162121	0.162008	0.161314	0.160608	0.160608	0.160589	0.160601	0.160569	0.160594	0.160599	0.162279	0.159597	0.164044	0.161925	0.162481	0.161598	0.161443	0.16145	0.16145	0.161432	0.161385	0.161592	0.164008	0.164105	0.164116	0.164106	0.164106	0.16413	0.164142	0.165124	0.164847	0.164404	0.164383	0.164347	0.167294	0.170384
	EPEC9_303145	2346	0.151126	0.151188	0.17492	0.168489	0.164548	0.164586	0.164609	0.164761	0.164529	0.164438	0.16454	0.162102	0.161989	0.161294	0.160588	0.160588	0.16057	0.160581	0.160549	0.160575	0.16058	0.16226	0.159577	0.164025	0.161906	0.162461	0.161579	0.161424	0.16143	0.16143	0.161412	0.161366	0.161573	0.163988	0.164085	0.164097	0.164086	0.164086	0.164111	0.164122	0.165105	0.164827	0.164384	0.164364	0.164327	0.167275	0.170365
	EPEC9_702324	2346	0.149606	0.149667	0.173399	0.166969	0.163028	0.163065	0.163089	0.163241	0.163008	0.162918	0.16302	0.160582	0.160468	0.159774	0.159068	0.159068	0.15905	0.159061	0.159029	0.159054	0.159059	0.16074	0.158057	0.162504	0.160385	0.160941	0.160058	0.159903	0.15991	0.15991	0.159892	0.159846	0.160053	0.162468	0.162565	0.162576	0.162566	0.162566	0.16259	0.162602	0.163584	0.163307	0.162864	0.162844	0.162807	0.165754	0.168844
Singleton	200164	1163	0.114005	0.114067	0.137799	0.131368	0.127428	0.127465	0.127489	0.127641	0.127408	0.127317	0.127419	0.124981	0.124868	0.124174	0.123468	0.123468	0.123449	0.123461	0.123429	0.123454	0.123459	0.125139	0.122457	0.126904	0.124785	0.125341	0.124458	0.124303	0.12431	0.12431	0.124292	0.124246	0.124452	0.126868	0.126965	0.126976	0.126966	0.126966	0.12699	0.127002	0.127984	0.127707	0.127264	0.127243	0.127207	0.130154	0.133244
ST117	200177	117	0.112372	0.112434	0.136165	0.129735	0.125794	0.125831	0.125855	0.126007	0.125774	0.125684	0.125786	0.123348	0.123234	0.12254	0.121834	0.121834	0.121816	0.121827	0.121795	0.12182	0.121825	0.123506	0.120823	0.125271	0.123152	0.123707	0.122824	0.12267	0.122676	0.122676	0.122658	0.122612	0.122819	0.125234	0.125331	0.125343	0.125332	0.125332	0.125356	0.125368	0.12635	0.126073	0.12563	0.12561	0.125573	0.12852	0.131611
	700491	844	0.112479	0.112541	0.136273	0.129842	0.125902	0.125939	0.125963	0.126115	0.125882	0.125791	0.125893	0.123455	0.123342	0.122648	0.121942	0.121942	0.121923	0.121935	0.121903	0.121928	0.121933	0.123613	0.120931	0.125378	0.123259	0.123815	0.122932	0.122777	0.122784	0.122784	0.122766	0.122719	0.122926	0.125342	0.125439	0.12545	0.125439	0.125439	0.125464	0.125476	0.126458	0.126181	0.125738	0.125717	0.125681	0.128628	0.131718
ST648	200242	648	0.0621518	0.0622137	0.130285	0.123854	0.119914	0.119951	0.119975	0.120127	0.119894	0.119804	0.119905	0.117467	0.117354	0.11666	0.115954	0.115954	0.115936	0.115947	0.115915	0.11594	0.115945	0.117625	0.114943	0.11939	0.117271	0.117827	0.116944	0.116789	0.116796	0.116796	0.116778	0.116732	0.116938	0.119354	0.119451	0.119462	0.119452	0.119452	0.119476	0.119488	0.12047	0.120193	0.11975	0.11973	0.119693	0.12264	0.12573
	200505	12323	0.0621402	0.0622021	0.130274	0.123843	0.119902	0.11994	0.119963	0.120115	0.119883	0.119792	0.119894	0.117456	0.117343	0.116648	0.115942	0.115942	0.115924	0.115935	0.115903	0.115929	0.115934	0.117614	0.114931	0.119379	0.11726	0.117815	0.116933	0.116778	0.116784	0.116784	0.116766	0.11672	0.116927	0.119342	0.119439	0.119451	0.11944	0.11944	0.119465	0.119476	0.120459	0.120181	0.119738	0.119718	0.119681	0.122629	0.125719
	500001	648	0.0638382	0.0639001	0.131972	0.125541	0.1216	0.121638	0.121661	0.121813	0.121581	0.12149	0.121592	0.119154	0.119041	0.118346	0.11764	0.11764	0.117622	0.117633	0.117601	0.117627	0.117632	0.119312	0.116629	0.121077	0.118958	0.119513	0.118631	0.118476	0.118482	0.118482	0.118464	0.118418	0.118625	0.12104	0.121137	0.121149	0.121138	0.121138	0.121163	0.121174	0.122157	0.121879	0.121436	0.121416	0.121379	0.124327	0.127417
	500006	648	0.0632173	0.0632792	0.131351	0.12492	0.120979	0.121017	0.121041	0.121192	0.12096	0.120869	0.120971	0.118533	0.11842	0.117725	0.117019	0.117019	0.117001	0.117012	0.11698	0.117006	0.117011	0.118691	0.116008	0.120456	0.118337	0.118892	0.11801	0.117855	0.117861	0.117861	0.117843	0.117797	0.118004	0.120419	0.120516	0.120528	0.120517	0.120517	0.120542	0.120554	0.121536	0.121258	0.120815	0.120795	0.120758	0.123706	0.126796
	500010	648	0.0632173	0.0632792	0.131351	0.12492	0.120979	0.121017	0.121041	0.121192	0.12096	0.120869	0.120971	0.118533	0.11842	0.117725	0.117019	0.117019	0.117001	0.117012	0.11698	0.117006	0.117011	0.118691	0.116008	0.120456	0.118337	0.118892	0.11801	0.117855	0.117861	0.117861	0.117843	0.117797	0.118004	0.120419	0.120516	0.120528	0.120517	0.120517	0.120542	0.120554	0.121536	0.121258	0.120815	0.120795	0.120758	0.123706	0.126796
	500019	648	0.065455	0.0655168	0.133588	0.127158	0.123217	0.123254	0.123278	0.12343	0.123197	0.123107	0.123209	0.120771	0.120657	0.119963	0.119257	0.119257	0.119239	0.11925	0.119218	0.119243	0.119248	0.120929	0.118246	0.122693	0.120574	0.12113	0.120247	0.120092	0.120099	0.120099	0.120081	0.120035	0.120242	0.122657	0.122754	0.122765	0.122755	0.122755	0.122779	0.122791	0.123773	0.123496	0.123053	0.123033	0.122996	0.125943	0.129033
	500111	648	0.0634195	0.0634814	0.131553	0.125122	0.121182	0.121219	0.121243	0.121395	0.121162	0.121071	0.121173	0.118735	0.118622	0.117928	0.117222	0.117222	0.117203	0.117215	0.117182	0.117208	0.117213	0.118893	0.116211	0.120658	0.118539	0.119095	0.118212	0.118057	0.118064	0.118064	0.118046	0.117999	0.118206	0.120622	0.120719	0.12073	0.120719	0.120719	0.120744	0.120756	0.121738	0.121461	0.121017	0.120997	0.120961	0.123908	0.126998
	500149	648	0.0634195	0.0634814	0.131553	0.125122	0.121182	0.121219	0.121243	0.121395	0.121162	0.121071	0.121173	0.118735	0.118622	0.117928	0.117222	0.117222	0.117203	0.117215	0.117182	0.117208	0.117213	0.118893	0.116211	0.120658	0.118539	0.119095	0.118212	0.118057	0.118064	0.118064	0.118046	0.117999	0.118206	0.120622	0.120719	0.12073	0.120719	0.120719	0.120744	0.120756	0.121738	0.121461	0.121017	0.120997	0.120961	0.123908	0.126998
	500146	648	0.0634195	0.0634814	0.131553	0.125122	0.121182	0.121219	0.121243	0.121395	0.121162	0.121071	0.121173	0.118735	0.118622	0.117928	0.117222	0.117222	0.117203	0.117215	0.117182	0.117208	0.117213	0.118893	0.116211	0.120658	0.118539	0.119095	0.118212	0.118057	0.118064	0.118064	0.118046	0.117999	0.118206	0.120622	0.120719	0.12073	0.120719	0.120719	0.120744	0.120756	0.121738	0.121461	0.121017	0.120997	0.120961	0.123908	0.126998
ST2141	700027	12291	0.0597531	0.0598149	0.141707	0.135277	0.131336	0.131373	0.131397	0.131549	0.131316	0.131226	0.131328	0.12889	0.128776	0.128082	0.127376	0.127376	0.127358	0.127369	0.127337	0.127362	0.127367	0.129048	0.126365	0.130812	0.128694	0.129249	0.128366	0.128211	0.128218	0.128218	0.1282	0.128154	0.128361	0.130776	0.130873	0.130884	0.130874	0.130874	0.130898	0.13091	0.131892	0.131615	0.131172	0.131152	0.131115	0.134062	0.137152
	700449	2141	0.0597645	0.0598264	0.141719	0.135288	0.131347	0.131385	0.131409	0.13156	0.131328	0.131237	0.131339	0.128901	0.128788	0.128094	0.127388	0.127388	0.127369	0.127381	0.127348	0.127374	0.127379	0.129059	0.126377	0.130824	0.128705	0.129261	0.128378	0.128223	0.128229	0.128229	0.128211	0.128165	0.128372	0.130788	0.130885	0.130896	0.130885	0.130885	0.13091	0.130922	0.131904	0.131626	0.131183	0.131163	0.131127	0.134074	0.137164
	700496	2141	0.0586391	0.0587009	0.140593	0.134163	0.130222	0.130259	0.130283	0.130435	0.130202	0.130112	0.130214	0.127776	0.127662	0.126968	0.126262	0.126262	0.126244	0.126255	0.126223	0.126248	0.126253	0.127934	0.125251	0.129698	0.127579	0.128135	0.127252	0.127097	0.127104	0.127104	0.127086	0.12704	0.127247	0.129662	0.129759	0.12977	0.12976	0.12976	0.129784	0.129796	0.130778	0.130501	0.130058	0.130038	0.130001	0.132948	0.136038
Singleton	SMS_3_5	354	0.0613309	0.0613928	0.143285	0.136854	0.132914	0.132951	0.132975	0.133127	0.132894	0.132804	0.132905	0.130467	0.130354	0.12966	0.128954	0.128954	0.128936	0.128947	0.128915	0.12894	0.128945	0.130625	0.127943	0.13239	0.130271	0.130827	0.129944	0.129789	0.129796	0.129796	0.129778	0.129732	0.129938	0.132354	0.132451	0.132462	0.132452	0.132452	0.132476	0.132488	0.13347	0.133193	0.13275	0.13273	0.132693	0.13564	0.13873
[truncated: 401 more columns]
