# Supplementary material for: Genomic diversity of non-diarrheagenic fecal Escherichia coli from children in sub-Saharan Africa and south Asia and their relatedness to diarrheagenic E. coli
Source: Nat Commun. 2023 Mar 14;14:1400. doi: 10.1038/s41467-023-36337-y (PMC10011798; doi:10.1038/s41467-023-36337-y)
Supplement: Supplementary file 7 — Supplementary Dataset 4 [file 41467_2023_36337_MOESM7_ESM.xlsx]

## Sheet: 504838 ST173
Locus No.	Molecule	Gene Coordinates		Gene	Predicted Function	E810_ETEC_L3	E36_ETEC_L3	TW10828	BCE034_MS14	2851500	2866450	300441
EC504838_1	chromosome	698	1111		yedD-like family protein	1	1	0.96	1	0.96	0.96	1
EC504838_2	chromosome	2314	1145		alpha amylase, catalytic domain protein	1	1	0.94	1	0.93	0.93	1
EC504838_3	chromosome	2631	2272		alpha amylase, catalytic domain protein	0.99	0.99	0.99	0.99	0.99	0.99	0.99
EC504838_4	chromosome	3073	2765	fliT	flagellar protein FliT	0.99	0.99	0.99	0.99	0.99	0.99	0.99
EC504838_5	chromosome	3482	3228	fliS	flagellar protein FliS	0.98	0.98	0.98	0.98	0.98	0.98	0.98
EC504838_6	chromosome	4913	3507	fliD	flagellar hook-associated protein 2	1	1	0.95	1	0.95	0.95	1
EC504838_7	chromosome	5179	6321		bacterial flagellin N-terminal helical region family protein	1	1	0.43	1	0.43	0.43	1
EC504838_8	chromosome	6327	6965		bacterial flagellin C-terminal helical region family protein	1	1	0.41	1	0.41	0.41	1
EC504838_9	chromosome	7285	8004	fliA	RNA polymerase sigma factor for flagellar operon	1	1	1	1	1	1	1
EC504838_10	chromosome	8050	8601	fliZ	flagellar regulatory protein FliZ	1	1	0.95	1	0.95	0.95	1
EC504838_11	chromosome	8689	9489		bacterial extracellular solute-binding, 3 family protein	1	1	0.96	1	0.96	0.96	1
EC504838_12	chromosome	9594	10580	dcyD	D-cysteine desulfhydrase	1	1	0.96	1	0.96	0.96	1
EC504838_13	chromosome	10595	11263	yecS	inner membrane amino-acid ABC transporter permease protein YecS	1	1	0.94	1	0.94	0.94	1
EC504838_14	chromosome	11260	12012		ABC transporter family protein	1	1	0.97	1	0.97	0.97	1
EC504838_15	chromosome	12242	12964	sdiA	regulatory protein SdiA	1	1	0.97	1	0.97	0.97	1
EC504838_16	chromosome	13255	13031		conserved hypothetical protein	1	1	0.98	1	1	1	1
EC504838_17	chromosome	13713	14369	uvrY	response regulator	1	1	0.99	1	0.99	0.99	1
EC504838_18	chromosome	14366	16198	uvrC	excinuclease ABC subunit C	1	1	0.97	1	0.97	0.97	1
EC504838_19	chromosome	16255	16803	pgsA	CDP-diacylglycerol--glycerol-3-phosphate 3-phosphatidyltransferase	1	1	0.98	1	0.98	0.98	1
EC504838_23	chromosome	17453	18118		yecA family protein	1	1	0.99	1	0.99	0.99	1
EC504838_24	chromosome	19391	18180	tyrP	tyrosine-specific transport protein	1	1	0.95	1	0.95	0.95	1
EC504838_25	chromosome	19581	19820		conserved hypothetical protein	1	1	0.93	1	0.93	0.93	1
EC504838_26	chromosome	20355	19858	ftnA	ferritin-1	1	1	0.97	1	0.97	0.97	1
EC504838_27	chromosome	20850	20527		yecR-like lipofamily protein	1	1	0.95	1	0.95	0.95	1
EC504838_28	chromosome	21314	21565		conserved hypothetical protein	1	1	1	1	1	1	1
EC504838_29	chromosome	22147	21644		ferritin-like domain protein	1	1	0.99	1	1	1	1
EC504838_30	chromosome	22944	23933		periplasmic binding and sugar binding domain of LacI family protein	1	1	0.94	1	0.94	0.94	1
EC504838_31	chromosome	24003	25517	araG	arabinose import ATP-binding protein AraG	1	1	0.97	1	0.97	0.97	1
EC504838_32	chromosome	25532	26518		branched-chain amino acid transport system / permease component family protein	1	1	0.96	1	0.96	0.96	1
EC504838_33	chromosome	26685	27485	otsB	trehalose-phosphatase	1	1	0.97	1	0.96	0.96	1
EC504838_34	chromosome	27460	28884	otsA	alpha,alpha-trehalose-phosphate synthase	1	1	0.99	1	0.99	0.99	1
EC504838_35	chromosome	29319	28891		universal stress family protein	1	0.99	0.99	1	0.99	0.99	1
EC504838_36	chromosome	30098	30448		flagellar transcriptional activator family protein	1	1	0.98	1	0.98	0.98	1
EC504838_37	chromosome	30451	31029		flagellar transcriptional activator family protein	1	1	0.99	1	0.99	0.99	1
EC504838_38	chromosome	31156	32043	motA	flagellar motor stator protein MotA	1	1	0.99	1	0.99	0.99	1
EC504838_39	chromosome	32040	32966	motB	motility protein B	1	1	0.97	1	0.97	0.97	1
EC504838_40	chromosome	32971	34935	cheA	chemotaxis protein CheA	1	1	0.97	1	0.97	0.97	1
EC504838_41	chromosome	34956	35459		cheW-like domain protein	1	1	0.97	1	0.97	0.97	1
EC504838_42	chromosome	35604	37265	tar	methyl-accepting chemotaxis protein II	1	1	0.99	1	0.99	0.99	1
EC504838_43	chromosome	37311	38912	tap	methyl-accepting chemotaxis protein IV	1	1	0.99	1	0.99	0.99	1
EC504838_44	chromosome	38931	39791	cheR	chemotaxis protein methyltransferase	1	1	1	1	1	1	1
EC504838_45	chromosome	39794	40843		cheB methylesterase family protein	1	1	0.96	1	0.96	0.96	1
EC504838_46	chromosome	40858	41247	cheY	chemotaxis protein CheY	1	1	1	1	1	1	1
EC504838_47	chromosome	41258	41902	cheZ	protein phosphatase CheZ	1	1	0.97	1	0.97	0.97	1
EC504838_48	chromosome	42104	43252	flhB	flagellar biosynthetic protein FlhB	1	1	1	1	1	1	1
EC504838_49	chromosome	43245	45323	flhA	flagellar biosynthesis protein FlhA	1	1	1	1	1	1	1
EC504838_50	chromosome	45323	45715	flhE	flagellar protein FlhE	0.99	0.99	0.99	0.99	0.99	0.99	0.99
EC504838_51	chromosome	46323	45835		conserved hypothetical protein	0.99	0.99	0.99	1	0.99	0.99	0.99
EC504838_52	chromosome	48233	46500	argS	arginine--tRNA ligase	1	1	1	1	1	1	1
EC504838_53	chromosome	48449	49015	yecM	protein YecM	1	1	1	1	1	1	1
EC504838_54	chromosome	49029	49775	cutC	copper homeostasis protein CutC	1	1	1	1	1	1	1
EC504838_55	chromosome	50164	51264	torY	cytochrome c-type protein TorY	1	1	1	1	1	1	1
EC504838_56	chromosome	51289	53718	torZ	trimethylamine-N-oxide reductase 2	1	1	1	1	1	1	1
EC504838_57	chromosome	54854	53883	cmoB	tRNA (mo5U34)-methyltransferase	1	1	1	1	1	1	1
EC504838_58	chromosome	55594	54851	cmoA	tRNA (cmo5U34)-methyltransferase	1	1	1	1	1	1	1
EC504838_59	chromosome	56030	55635	yecN	inner membrane protein YecN	1	1	1	1	1	1	1
EC504838_60	chromosome	56808	56083		conserved hypothetical protein	1	1	1	1	1	1	1
EC504838_61	chromosome	58148	56835		phage integrase family protein	1	1	0	1	0	0	1
EC504838_62	chromosome	58440	58204		conserved hypothetical protein	1	1	0	0.52	0	0	1
EC504838_63	chromosome	58595	58449		conserved hypothetical protein	0.98	1	0	1	0	0	0.98
EC504838_64	chromosome	58841	58599		conserved hypothetical protein	1	1	0	1	0	0	1
EC504838_65	chromosome	59244	58873		conserved hypothetical protein	1	1	0	1	0	0	1
EC504838_66	chromosome	60112	59285		SPFH domain / Band 7 family protein	1	1	0.02	1	0.02	0.02	1
EC504838_67	chromosome	61056	60475		conserved hypothetical protein	1	1	0	1	0	0	1
EC504838_68	chromosome	61241	61053		conserved hypothetical protein	1	1	0.1	1	0.1	0.1	1
EC504838_69	chromosome	61359	61246		conserved hypothetical protein	1	1	0	1	0	0	1
EC504838_70	chromosome	61644	61438		conserved hypothetical protein	1	1	0	1	0	0	1
EC504838_71	chromosome	62480	61932		helix-turn-helix family protein	1	1	0	1	0	0	1
EC504838_72	chromosome	63315	62626		helix-turn-helix family protein	1	1	0.06	1	0.03	0.03	1
EC504838_73	chromosome	63449	63721		putative predicted antirepressor protein Cro	1	1	0	1	0	0	1
EC504838_74	chromosome	64085	63792		conserved hypothetical protein	1	1	0	1	0	0	1
EC504838_75	chromosome	64205	64912		phage regulatory Rha family protein	1	1	0	1	0	0	1
EC504838_76	chromosome	65025	65687		ash family protein	1	1	0.04	1	0.04	0.04	1
EC504838_77	chromosome	65684	65878		conserved hypothetical protein	1	1	0	1	0	0	1
EC504838_78	chromosome	65875	66099		conserved hypothetical protein	1	1	0	1	0	0	1
EC504838_79	chromosome	66096	67022		helix-turn-helix domain protein	0.62	0.62	0.04	0.96	0.04	0.04	0.95
EC504838_80	chromosome	67033	67575		putative bacterial DnaA protein	0.99	0.99	0	0.99	0	0	0.99
EC504838_81	chromosome	67575	67910		istB-like ATP binding family protein	1	1	0	1	0	0	1
EC504838_82	chromosome	67907	69298		dnaB-like helicase C terminal domain protein	1	1	0.02	1	0.02	0.02	1
EC504838_83	chromosome	69295	69552		conserved hypothetical protein	1	1	0.07	1	0.07	0.07	1
EC504838_84	chromosome	69552	69935		phage antitermination Q family protein	1	1	0.52	1	0.52	0.52	1
EC504838_85	chromosome	71222	70125	ompD	outer membrane porin protein OmpD	1	1	0.79	1	0.79	0.79	1
EC504838_86	chromosome	71675	71872		conserved hypothetical protein	0.68	0.81	0.95	0.97	0.95	0.95	0.97
EC504838_87	chromosome	72023	73069		DNA methylase family protein	0.59	0.64	0.69	1	0.69	0.69	1
EC504838_92	chromosome	73704	73943		conserved hypothetical protein	1	1	0.14	1	0.14	0.14	1
EC504838_93	chromosome	74187	74612		tellurite resistance TerB family protein	1	1	0.36	1	0.36	0.36	1
EC504838_94	chromosome	74609	74761		conserved hypothetical protein	0.85	0.94	0.85	1	0.85	0.85	1
EC504838_95	chromosome	74853	75245		putative holin	0.86	0.91	0.86	1	0.86	0.86	1
EC504838_96	chromosome	75235	75510		conserved hypothetical protein	0.42	1	0.94	1	0.94	0.94	1
EC504838_97	chromosome	75516	75893		D-alanyl-D-alanine carboxypeptidase family protein	0.37	0.97	0.84	1	0.84	0.84	1
EC504838_98	chromosome	75935	76090		conserved hypothetical protein	0.78	0.78	0.86	1	0.86	0.86	1
EC504838_99	chromosome	76123	76311		conserved hypothetical protein	1	1	0	1	0	0	1
EC504838_100	chromosome	76758	77252		conserved hypothetical protein	1	1	0.23	1	0.23	0.23	1
EC504838_101	chromosome	77252	79354		phage terminase large subunit family protein	0.97	0.54	0.01	0.57	0.01	0.01	0.96
EC504838_102	chromosome	79351	79563		conserved hypothetical protein	1	1	0	0.86	0	0	0.99
EC504838_103	chromosome	79563	81071		phage portal protein, lambda family	1	0.97	0	0.41	0	0	0.52
EC504838_104	chromosome	81085	83043		clp protease family protein	1	0.99	0.07	1	0.07	0.07	0.54
EC504838_105	chromosome	83130	83453		conserved hypothetical protein	1	1	0	1	0	0	1
EC504838_106	chromosome	83446	83721		ATP-binding sugar transporter from pro-phage family protein	1	1	0.07	1	0.07	0.07	0.51
EC504838_107	chromosome	83733	84311		prophage minor tail Z family protein	1	1	0.12	1	0.12	0.12	1
EC504838_108	chromosome	84308	84709		phage minor tail U family protein	1	0.99	0.11	0.99	0.11	0.11	0.5
EC504838_109	chromosome	84720	85463		bacterial Ig-like domain family protein	0.94	0.94	0.15	0.51	0.12	0.08	0.81
EC504838_110	chromosome	85524	85910		phage minor tail protein G	0.97	0.89	0	0.88	0	0	0.89
EC504838_111	chromosome	85931	86248		phage tail assembly protein T	1	0.99	0	0.97	0	0	0.99
EC504838_112	chromosome	86220	89285		phage tail tape measure protein, lambda family	0.97	0.99	0.02	0.43	0.02	0.02	0.97
EC504838_113	chromosome	89285	89614		phage minor tail family protein	0.97	1	0.09	1	0.09	0.09	0.97
EC504838_114	chromosome	89624	90322		phage minor tail protein L	0.74	0.54	0.79	0.88	0.34	0.34	0.93
EC504838_115	chromosome	90472	91071		nlpC/P60 family protein	0.88	0.93	0.94	0.85	0.9	0.9	0.91
EC504838_116	chromosome	91068	91610		bacteriophage lambda tail assembly I family protein	0.41	0.91	0.49	0.99	0.35	0.35	0.63
EC504838_117	chromosome	91671	95066		fibronectin type III family protein	0.42	0.41	0.75	0.26	0.31	0.29	0.69
EC504838_118	chromosome	95134	95733		enterobacterial Ail/Lom family protein	1	1	0.94	0.94	0.71	0.96	0.94
EC504838_119	chromosome	97032	96295		conserved hypothetical protein	0.73	0.6	0.98	0.74	0.98	0.58	0.89
EC504838_120	chromosome	97163	99148		phage tail fibre repeat family protein	0.77	0.77	0.8	0.55	0.8	0.55	0.37
EC504838_121	chromosome	99148	99732	tfa	tail fiber assembly protein	0.68	0.66	0.87	1	0.84	0.84	1
EC504838_122	chromosome	99897	100073		conserved hypothetical protein	1	1	0	1	0	0	1
EC504838_123	chromosome	100721	100155		isochorismatase family protein	1	1	1	1	1	1	1
EC504838_124	chromosome	101031	102803	aspS	aspartate--tRNA ligase	1	1	1	1	1	1	1
EC504838_125	chromosome	102933	103373	nudB	dihydroneopterin triphosphate pyrophosphatase	1	1	1	1	1	1	1
EC504838_126	chromosome	103402	104142		DNA-binding regulatory , YebC/PmpR family protein	1	1	1	1	1	1	1
EC504838_127	chromosome	104177	104698	ruvC	crossover junction endodeoxyribonuclease RuvC	1	1	1	1	1	1	1
EC504838_128	chromosome	105302	104700		conserved hypothetical protein	1	1	1	1	1	1	1
EC504838_129	chromosome	105577	106188	ruvA	holliday junction DNA helicase RuvA	1	1	1	1	1	1	1
EC504838_130	chromosome	106197	107207	ruvB	holliday junction DNA helicase RuvB	1	1	1	1	1	1	1
EC504838_131	chromosome	108139	107354	znuB	high-affinity zinc uptake system membrane protein ZnuB	1	1	1	1	1	1	1
EC504838_132	chromosome	108891	108136	znuC	zinc import ATP-binding protein ZnuC	1	1	1	1	1	1	1
EC504838_133	chromosome	108916	109902	znuA	high-affinity zinc uptake system protein ZnuA	1	1	1	1	1	1	1
EC504838_134	chromosome	109918	111240		peptidase M23 family protein	1	1	1	1	1	1	1
EC504838_135	chromosome	111360	112331	msbB	lipid A biosynthesis (KDO)2-(lauroyl)-lipid IVA acyltransferase	1	1	1	1	1	1	1
EC504838_136	chromosome	113904	112462	pyk	pyruvate kinase	1	1	1	1	1	1	1
EC504838_137	chromosome	114901	114032		helix-turn-helix domain, rpiR family protein	1	1	1	1	1	1	1
EC504838_138	chromosome	115239	116714	zwf	glucose-6-phosphate dehydrogenase	1	1	1	1	1	1	1
EC504838_139	chromosome	116949	118760	edd	phosphogluconate dehydratase	1	1	1	1	1	1	1
EC504838_140	chromosome	118797	119438	eda	KHG/KDPG aldolase	1	1	1	1	1	1	1
EC504838_141	chromosome	120672	119494	purT	phosphoribosylglycinamide formyltransferase 2	1	1	1	1	1	1	1
EC504838_142	chromosome	120806	121096		yebG family protein	1	1	1	1	1	1	1
EC504838_143	chromosome	121639	121433		putative predicted protein	1	1	1	1	1	1	1
EC504838_144	chromosome	121163	121519	yebF	protein YebF	1	1	1	1	1	1	1
EC504838_145	chromosome	121786	121676		conserved hypothetical protein	1	1	1	1	1	1	1
EC504838_146	chromosome	121846	122505	yebE	inner membrane protein YebE	1	1	1	1	1	1	1
EC504838_147	chromosome	125433	124771	exoX	exodeoxyribonuclease 10	1	1	1	1	1	1	1
EC504838_148	chromosome	122714	124774	ptrB	protease 2	1	1	1	1	1	1	1
EC504838_149	chromosome	126113	125457		carbon-nitrogen hydrolase family protein	1	1	1	1	1	1	1
EC504838_150	chromosome	126445	126215	holE	DNA polymerase III subunit theta	1	1	1	1	1	1	1
EC504838_151	chromosome	126584	126958	yobA	protein YobA	1	1	1	1	1	1	1
EC504838_152	chromosome	126962	127834	yebZ	inner membrane protein YebZ	1	1	1	1	1	1	1
EC504838_153	chromosome	127850	128188		conserved hypothetical protein	1	1	1	1	1	1	1
EC504838_154	chromosome	129432	129241		conserved hypothetical protein	1	1	0.99	1	0.99	0.99	1
EC504838_155	chromosome	128584	129240	pphA	serine/threonine-protein phosphatase 1	1	1	1	1	1	1	1
EC504838_156	chromosome	129773	129537		conserved hypothetical protein	1	1	1	1	1	1	1
EC504838_157	chromosome	131336	129891	rsmF	ribosomal RNA small subunit methyltransferase F	1	1	1	1	1	1	1
EC504838_158	chromosome	134043	131410		mce related family protein	1	1	1	1	1	1	1
EC504838_159	chromosome	135295	134012	yebS	inner membrane protein YebS	1	1	1	1	1	1	1
EC504838_160	chromosome	135425	135922	msrC	free methionine-R-sulfoxide reductase	1	1	1	1	1	1	1
EC504838_161	chromosome	136019	136717	proQ	proP effector	1	1	1	1	1	1	1
EC504838_162	chromosome	136737	138785	prc	tail-specific protease	1	1	1	1	1	1	1
EC504838_163	chromosome	138977	139858	htpX	protease HtpX	1	1	1	1	1	1	1
EC504838_164	chromosome	141277	139904		major Facilitator Superfamily protein	1	1	1	1	1	1	1
EC504838_165	chromosome	141454	142245	kdgR	transcriptional regulator KdgR	1	1	1	1	1	1	1
EC504838_166	chromosome	142627	142388		yobH-like family protein	1	1	1	1	1	1	1
EC504838_167	chromosome	143004	143291		yebO-like family protein	1	1	0.99	1	0.99	0.99	1
EC504838_168	chromosome	144118	144327	cspC	cold shock-like protein CspC	1	1	1	1	1	1	1
EC504838_169	chromosome	145865	145299		putative manganese efflux pump MntP	1	1	1	1	1	1	1
EC504838_170	chromosome	144493	145302	rlmA	23S rRNA (guanine(745)-N(1))-methyltransferase	1	1	1	1	1	1	1
EC504838_171	chromosome	146752	146294		conserved hypothetical protein	1	1	1	1	1	1	1
EC504838_172	chromosome	147658	146807		PTS system, mannose/fructose/sorbose , IID component family protein	1	1	1	1	1	1	1
EC504838_173	chromosome	148471	147671		PTS system, mannose/fructose/sorbose , IIC component family protein	1	1	1	1	1	1	1
EC504838_174	chromosome	149505	148534	manX	PTS system mannose-specific EIIAB component	1	1	1	1	1	1	1
EC504838_175	chromosome	149771	149980		putative cytoplasmic protein	1	1	1	1	1	1	1
EC504838_176	chromosome	149968	151524		conserved hypothetical protein	1	1	1	1	1	1	1
EC504838_177	chromosome	153126	151528		EAL domain protein	1	1	1	1	1	1	1
EC504838_178	chromosome	154621	153257		L-serine ammonia-lyase	1	1	1	1	1	1	1
EC504838_179	chromosome	155383	154805		NUDIX domain protein	1	1	1	1	1	1	1
EC504838_180	chromosome	156748	155387	pabB	aminodeoxychorismate synthase, component I	1	1	1	1	1	1	1
EC504838_181	chromosome	156822	157001		conserved hypothetical protein	1	1	1	1	1	1	1
EC504838_182	chromosome	157420	157121		conserved hypothetical protein	1	1	1	1	1	1	1
EC504838_183	chromosome	158187	157843		endoribonuclease L-PSP family protein	1	1	1	1	1	1	1
EC504838_184	chromosome	158319	160229		DEAD/DEAH box helicase family protein	1	1	1	1	1	1	1
EC504838_185	chromosome	160287	160982	yeaZ	tRNA threonylcarbamoyl adenosine modification protein YeaZ	1	1	1	1	1	1	1
EC504838_186	chromosome	161022	161603		outer membrane lipo, Slp family protein	1	1	1	1	1	1	1
EC504838_187	chromosome	161808	163493	fadD	long-chain-fatty-acid--CoA ligase	1	1	1	1	1	1	1
EC504838_188	chromosome	163575	164690	rnd	ribonuclease D	1	1	1	1	1	1	1
EC504838_189	chromosome	165709	164744		oxidoreductase FAD-binding domain protein	1	1	1	1	1	1	1
EC504838_190	chromosome	166889	165765		ring hydroxylating alpha subunit family protein	1	1	1	1	1	1	1
EC504838_191	chromosome	168531	166921		transporter, betaine/carnitine/choline transporter family protein	1	1	1	1	1	1	1
EC504838_192	chromosome	169867	168782		tartrate dehydrogenase	1	1	1	1	1	1	1
EC504838_193	chromosome	169970	170893	dmlR	HTH-type transcriptional regulator DmlR	1	1	1	1	1	1	1
EC504838_194	chromosome	171020	171658	leuE	leucine efflux protein	1	1	1	1	1	1	1
EC504838_195	chromosome	171831	172190		conserved hypothetical protein	1	1	1	1	1	1	1
EC504838_196	chromosome	172187	172381	yoaG	YoaG domain protein	1	1	1	1	1	1	1
EC504838_197	chromosome	172896	174044		transposase, IS605 OrfB family	0.91	0.9	1	0.58	0.65	0.63	1
EC504838_198	chromosome	174271	174519		transglycosylase associated family protein	1	1	1	1	1	1	1
EC504838_199	chromosome	175811	174786		putative diguanylate cyclase YeaP	1	1	1	1	1	1	1
EC504838_200	chromosome	175994	176248		conserved hypothetical protein	1	1	0.99	1	0.99	0.99	1
EC504838_201	chromosome	176617	176270		conserved hypothetical protein	1	1	1	1	1	1	1
EC504838_202	chromosome	177853	176672	yeaN	inner membrane transport protein YeaN	1	1	1	1	1	1	1
EC504838_203	chromosome	179174	178728		conserved hypothetical protein	1	1	1	1	1	1	1
EC504838_204	chromosome	177953	178771		bacterial regulatory helix-turn-helix, AraC family protein	1	1	0.99	1	0.99	0.99	1
EC504838_205	chromosome	179952	179449		ybaK / prolyl-tRNA synthetases associated domain protein	1	1	1	1	1	1	1
EC504838_206	chromosome	181485	179995		diguanylate cyclase domain protein	1	1	1	1	1	1	1
EC504838_207	chromosome	183141	181666	yeaI	inner membrane protein YeaI	1	1	1	1	1	1	1
EC504838_208	chromosome	184571	183288		conserved hypothetical protein	1	1	1	1	1	1	1
EC504838_209	chromosome	186618	184684		prkA AAA domain protein	1	1	1	1	1	1	1
EC504838_210	chromosome	187054	187800	mipA	mltA-interacting protein	1	1	1	1	1	1	1
EC504838_211	chromosome	187890	188744		aldo/keto reductase family protein	1	1	1	1	1	1	1
EC504838_212	chromosome	189679	188795		putative glucose-6-phosphate 1-epimerase	1	1	1	1	1	1	1
EC504838_213	chromosome	190758	189763	gap	glyceraldehyde-3-phosphate dehydrogenase, type I	1	1	1	1	1	1	1
EC504838_214	chromosome	191100	191513	msrB	methionine-R-sulfoxide reductase	1	1	1	1	1	1	1
EC504838_215	chromosome	191555	191827		conserved hypothetical protein	1	1	1	1	1	1	1
EC504838_216	chromosome	192197	193273		zinc-binding dehydrogenase family protein	1	1	1	1	1	1	1
EC504838_217	chromosome	193300	194679		major Facilitator Superfamily protein	1	1	1	1	1	1	1
EC504838_218	chromosome	194696	195739		alcohol dehydrogenase GroES-like domain protein	1	1	1	1	1	1	1
EC504838_219	chromosome	195760	196596		ketose-bisphosphate aldolase family protein	1	1	1	1	1	1	1
EC504838_220	chromosome	196601	197548		conserved hypothetical protein	1	1	1	1	1	1	1
EC504838_221	chromosome	197558	198538		aldo/keto reductase family protein	1	1	1	1	1	1	1
EC504838_222	chromosome	198675	199433		deoR C terminal sensor domain protein	1	1	1	1	1	1	1
EC504838_223	chromosome	199551	200909	ydjE	inner membrane metabolite transport protein YdjE	1	1	1	1	1	1	1
EC504838_224	chromosome	201643	201002		isochorismatase family protein	1	1	1	1	1	1	1
EC504838_225	chromosome	202670	201654	ansA	L-asparaginase 1	1	1	1	1	1	1	1
EC504838_226	chromosome	204693	202837	sppA	signal peptide peptidase SppA, 67K type	1	1	1	1	1	1	1
EC504838_227	chromosome	204854	205405		putative NAD(P)H nitroreductase YdjA	1	1	1	1	1	1	1
EC504838_228	chromosome	205522	206565	selD	selenide, water dikinase	1	1	1	1	1	1	1
EC504838_229	chromosome	206570	208531	topB	DNA topoisomerase 3	1	1	1	1	1	1	1
EC504838_230	chromosome	208659	208856	ynjI	inner membrane YnjI domain protein	1	1	1	1	0.98	0.98	0.98
EC504838_231	chromosome	209014	209700	ynjI	inner membrane protein YnjI	1	1	1	1	1	1	1
EC504838_232	chromosome	211160	209817	gdhA	NADP-specific glutamate dehydrogenase	1	1	1	1	1	1	1
EC504838_233	chromosome	212041	211634	nudG	CTP pyrophosphohydrolase	1	1	1	1	1	1	1
EC504838_234	chromosome	211396	211668		conserved hypothetical protein	1	1	1	1	1	1	1
EC504838_235	chromosome	212128	212748	ynjF	inner membrane protein YnjF	1	1	1	1	1	1	1
EC504838_236	chromosome	214064	212757	ynjE	thiosulfate sulfurtransferase YnjE	0.68	1	1	1	1	1	1
EC504838_237	chromosome	214784	214131		ABC transporter family protein	1	1	1	1	1	1	1
EC504838_238	chromosome	216319	214784	ynjC	inner membrane ABC transporter permease protein YnjC	1	1	1	1	1	1	1
EC504838_239	chromosome	217458	216292	ynjB	protein YnjB	1	1	1	1	1	1	1
EC504838_240	chromosome	218016	217468		carboxymuconolactone decarboxylase family protein	1	1	1	1	1	1	1
EC504838_241	chromosome	218723	218016		conserved hypothetical protein	1	1	1	1	1	1	1
EC504838_242	chromosome	219415	218738		conserved hypothetical protein	1	1	1	1	1	1	1
EC504838_243	chromosome	220130	219420		conserved hypothetical protein	1	1	1	1	1	1	1
EC504838_244	chromosome	221103	220297	xth	exodeoxyribonuclease III	1	1	1	1	1	1	1
EC504838_245	chromosome	221549	222769	astC	succinylornithine transaminase	1	1	1	1	1	1	1
EC504838_246	chromosome	222766	223800	astA	arginine N-succinyltransferase	1	1	1	1	1	1	1
EC504838_247	chromosome	223797	225275	astD	succinylglutamic semialdehyde dehydrogenase	1	1	1	1	1	1	1
EC504838_248	chromosome	225272	226615	astB	succinylarginine dihydrolase	1	1	1	1	1	1	1
EC504838_249	chromosome	226608	227576	astE	succinylglutamate desuccinylase	1	1	1	1	0.99	0.99	1
EC504838_250	chromosome	227906	228391	spy	periplasmic protein related to spheroblast formation	1	1	1	1	1	1	1
EC504838_251	chromosome	230016	229129	cho	excinuclease cho	1	1	1	1	1	1	1
EC504838_252	chromosome	228594	229169	ves	protein ves	1	1	1	1	1	1	1
EC504838_253	chromosome	231073	230246	nadE	NH(3)-dependent NAD(+) synthetase	1	1	1	1	1	1	1
EC504838_254	chromosome	231275	231613		smpA / OmlA family protein	1	1	1	0.99	1	1	1
EC504838_255	chromosome	231912	232232	chbB	N,N'-diacetylchitobiose-specific phosphotransferase enzyme IIB component	1	1	1	1	1	1	1
EC504838_256	chromosome	232317	233675	celB	PTS system, cellobiose-specific IIC component	1	1	1	1	1	1	1
EC504838_257	chromosome	233726	234076	chbA	N,N'-diacetylchitobiose-specific phosphotransferase enzyme IIA component	1	1	1	1	1	1	1
EC504838_258	chromosome	234087	234926	chbR	HTH-type transcriptional regulator ChbR	1	1	1	1	1	1	1
EC504838_259	chromosome	235031	236383	chbF	6-phospho-beta-glucosidase	1	1	1	1	1	1	1
EC504838_260	chromosome	236396	237154		ydjC-like family protein	1	1	1	1	1	1	1
EC504838_261	chromosome	239462	237201	katE	catalase HPII	1	1	1	1	1	1	1
EC504838_262	chromosome	239666	239908	cedA	cell division activator CedA	1	1	1	1	1	1	1
EC504838_263	chromosome	241824	240253		transposase IS66 family protein	0.37	0.37	0.96	0.58	0.79	0.53	0.96
EC504838_264	chromosome	242191	241844		putative transposase	0.81	0.68	0.93	0.99	0.63	0.63	1
EC504838_265	chromosome	242838	242191		transposase family protein	1	1	0.31	1	0.3	0.31	1
EC504838_266	chromosome	242997	243260		conserved hypothetical protein	1	1	1	1	1	1	1
EC504838_267	chromosome	243331	243708		conserved hypothetical protein	1	1	0.99	1	0.99	0.99	1
EC504838_268	chromosome	245103	243712		sodium:dicarboxylate symporter family protein	1	1	1	1	1	1	1
EC504838_269	chromosome	245826	245236	ydjM	inner membrane protein YdjM	1	1	1	1	1	1	1
EC504838_270	chromosome	246657	245989	yniC	2-deoxyglucose-6-phosphate phosphatase	1	1	1	1	1	1	1
EC504838_271	chromosome	246804	247340		yniB-like family protein	1	1	1	1	1	1	1
EC504838_272	chromosome	248241	247381		fructosamine kinase family protein	1	1	1	1	1	1	1
EC504838_273	chromosome	248637	248347		conserved hypothetical protein	1	1	1	1	1	1	1
EC504838_274	chromosome	249667	248738	pfkB	6-phosphofructokinase isozyme 2	1	1	1	1	1	1	1
EC504838_275	chromosome	249954	250712		conserved hypothetical protein	1	1	1	1	1	1	1
EC504838_276	chromosome	252434	251283		shET2 enterotoxin, N-terminal region family protein	1	1	1	1	1	1	1
EC504838_277	chromosome	253440	255368	thrS	threonine--tRNA ligase	1	1	1	1	1	1	1
EC504838_278	chromosome	255480	255914	infC	translation initiation factor IF-3	1	1	1	1	1	1	1
EC504838_279	chromosome	256011	256208	rpmI	ribosomal protein L35	1	1	1	1	1	1	1
EC504838_280	chromosome	256261	256617	rplT	ribosomal protein L20	1	1	1	1	1	1	1
EC504838_281	chromosome	257068	258051	pheS	phenylalanine--tRNA ligase, alpha subunit	1	1	1	1	1	1	1
EC504838_282	chromosome	258066	260453	pheT	phenylalanine--tRNA ligase, beta subunit	1	1	1	1	1	1	1
EC504838_283	chromosome	260458	260757	ihfA	integration host factor, alpha subunit	1	1	1	1	1	1	1
EC504838_284	chromosome	260858	261838		fecCD transport family protein	1	1	1	1	1	1	1
EC504838_285	chromosome	261901	262452		glutathione peroxidase family protein	1	1	1	1	1	1	1
EC504838_286	chromosome	262452	263201	btuD	vitamin B12 import ATP-binding protein BtuD	1	1	1	1	1	1	1
EC504838_287	chromosome	263279	263743		nlpC/P60 family protein	1	1	1	1	1	1	1
EC504838_288	chromosome	263990	264703		putative anti-FlhC(2)FlhD(4) factor YdiV	1	1	1	1	1	1	1
EC504838_289	chromosome	264766	266202		conserved hypothetical protein	1	1	1	1	1	1	1
EC504838_290	chromosome	266397	266206		hemin uptake hemP family protein	1	1	1	1	1	1	1
EC504838_291	chromosome	267575	266529		3-deoxy-7-phosphoheptulonate synthase	1	1	1	1	1	1	1
EC504838_292	chromosome	268565	267732	ppsR	phosphoenolpyruvate synthase regulatory protein	1	1	1	1	1	1	1
EC504838_293	chromosome	268898	271276	ppsA	phosphoenolpyruvate synthase	1	1	1	1	1	1	1
EC504838_294	chromosome	272979	271333	fadK	short-chain-fatty-acid--CoA ligase	1	1	1	1	1	1	1
EC504838_295	chromosome	273329	273036		conserved hypothetical protein	1	1	1	1	1	1	1
EC504838_296	chromosome	274615	273326		FAD binding domain protein	1	1	1	1	1	1	1
EC504838_297	chromosome	275609	274671		electron transfer flavodomain protein	1	1	1	1	1	1	1
EC504838_298	chromosome	276393	275629		electron transfer flavodomain protein	1	1	1	1	1	1	1
EC504838_299	chromosome	276430	276606		conserved hypothetical protein	1	1	1	1	1	1	1
EC504838_300	chromosome	276709	277620		cupin domain protein	1	1	1	1	1	1	1
EC504838_301	chromosome	278814	277663		acyl-CoA dehydrogenase, N-terminal domain protein	1	1	1	1	1	1	1
EC504838_302	chromosome	280423	278828	ydiF	acetate CoA-transferase YdiF	1	1	1	1	1	1	1
EC504838_303	chromosome	281325	280567	aroD	3-dehydroquinate dehydratase	1	1	1	1	1	0.99	1
EC504838_304	chromosome	282222	281356	ydiB	quinate/shikimate dehydrogenase	1	1	1	1	1	1	1
EC504838_305	chromosome	283499	282234	ydiN	inner membrane transport protein YdiN	1	1	1	1	1	1	1
EC504838_306	chromosome	284940	283726	ydiM	inner membrane transport protein YdiM	1	1	1	1	1	1	1
EC504838_307	chromosome	285396	285040		conserved hypothetical protein	1	1	1	1	1	1	1
EC504838_308	chromosome	286937	285825		conserved hypothetical protein	1	1	1	1	1	1	1
EC504838_309	chromosome	287326	290382		FAD linked oxidase, C-terminal domain protein	1	1	1	1	1	1	1
EC504838_310	chromosome	290379	290789	ydiI	esterase YdiI	1	1	1	1	1	1	1
EC504838_311	chromosome	290889	291077		conserved hypothetical protein	1	1	1	1	1	1	1
EC504838_312	chromosome	291626	291994	sufA	feS assembly scaffold SufA	1	1	1	1	1	1	1
EC504838_313	chromosome	292003	293490	sufB	feS assembly protein SufB	1	1	1	1	1	1	1
EC504838_314	chromosome	293500	294246	sufC	feS assembly ATPase SufC	1	1	1	1	1	1	1
EC504838_315	chromosome	294221	295492	sufD	feS assembly protein SufD	1	1	1	1	1	1	1
EC504838_316	chromosome	295489	296709	sufS	cysteine desulfurase	1	1	1	1	1	1	1
EC504838_317	chromosome	296722	297138	sufE	cysteine desulfuration protein SufE	1	1	1	1	1	1	1
EC504838_318	chromosome	297287	298291		putative L,D-transpeptidase YnhG	1	1	1	1	1	1	1
EC504838_319	chromosome	298590	298354	lpp	major outer membrane lipoprotein Lpp	1	1	1	1	1	1	1
EC504838_320	chromosome	300313	298901	pyk	pyruvate kinase	1	1	1	1	1	1	1
EC504838_321	chromosome	300870	301079		conserved hypothetical protein	1	1	1	1	1	1	1
EC504838_322	chromosome	301535	302161		conserved hypothetical protein	1	1	1	1	1	1	1
EC504838_323	chromosome	302182	304284		aldehyde ferredoxin oxidoreductase, domains 2 & 3 family protein	1	1	1	1	1	1	1
EC504838_324	chromosome	304297	305001		putative oxidoreductase	1	1	0.98	1	0.98	0.98	1
EC504838_325	chromosome	305120	305674		4Fe-4S dicluster domain protein	1	1	1	1	1	1	1
EC504838_326	chromosome	305671	306456		prokaryotic cytochrome b561 family protein	1	1	1	1	1	1	1
EC504838_327	chromosome	306508	307272		conserved hypothetical protein	1	1	1	1	1	1	1
EC504838_328	chromosome	308888	307284		FAD-NAD(P)-binding family protein	1	1	1	1	1	1	1
EC504838_329	chromosome	309319	309014		putative monooxygenase YdhR	1	1	1	1	1	1	1
EC504838_332	chromosome	309892	311148		pertactin family protein	1	1	1	1	1	1	1
EC504838_333	chromosome	312562	311189	mdtK	multidrug resistance protein MdtK	1	1	1	1	1	1	1
EC504838_334	chromosome	312777	313418	ribE	riboflavin synthase, alpha subunit	1	1	1	1	1	1	1
EC504838_335	chromosome	314606	313458	cfa	cyclopropane-fatty-acyl-phospholipid synthase	1	1	1	1	1	1	1
EC504838_336	chromosome	316108	314897	ydhC	inner membrane transport protein YdhC	1	1	1	1	1	1	1
EC504838_337	chromosome	318175	317150		periplasmic binding protein-like domain protein	1	1	1	1	1	1	1
EC504838_338	chromosome	316221	317153		bacterial regulatory helix-turn-helix , lysR family protein	1	1	1	1	1	1	1
EC504838_339	chromosome	318474	318563		conserved hypothetical protein	1	1	1	1	1	1	1
EC504838_340	chromosome	318729	319898	ydhP	inner membrane transport protein YdhP	1	1	1	1	1	1	1
EC504838_341	chromosome	320625	320044	sodB	superoxide dismutase [Fe]	1	1	1	1	1	1	1
EC504838_342	chromosome	321568	320753		nlpC/P60 family protein	1	1	1	1	1	1	1
EC504838_343	chromosome	321903	322250	grxD	monothiol glutaredoxin, Grx4 family	1	1	1	1	1	1	1
EC504838_344	chromosome	326917	322301		helicase conserved C-terminal domain protein	1	1	1	1	1	1	1
EC504838_345	chromosome	327657	327010	rnt	ribonuclease T	1	1	1	1	1	1	1
EC504838_346	chromosome	328167	327760	gloA	lactoylglutathione lyase	1	1	1	1	1	1	1
EC504838_347	chromosome	329345	328248	nemA	N-ethylmaleimide reductase	1	1	1	1	1	1	1
EC504838_348	chromosome	329981	329382	nemR	HTH-type transcriptional repressor NemR	1	1	1	1	1	1	1
EC504838_349	chromosome	330084	330323		conserved hypothetical protein	1	1	1	1	1	1	1
EC504838_350	chromosome	330372	331268	ydhF	oxidoreductase YdhF	1	1	1	1	1	1	1
EC504838_351	chromosome	333883	331871		fusaric acid resistance family protein	1	1	1	1	1	1	1
EC504838_352	chromosome	331349	331870	sodC	superoxide dismutase [Cu-Zn]	1	1	1	1	1	1	1
EC504838_353	chromosome	334740	333883		efflux transporter, RND family, MFP subunit	1	1	1	1	1	1	1
EC504838_354	chromosome	334979	334743		conserved hypothetical protein	1	1	0.99	1	1	1	1
EC504838_355	chromosome	335180	335614	slyA	transcriptional regulator SlyA	1	1	1	1	1	1	1
EC504838_356	chromosome	336128	335661	slyB	outer membrane lipoprotein SlyB	1	1	1	1	1	1	1
EC504838_357	chromosome	336402	337511	anmK	anhydro-N-acetylmuramic acid kinase	1	1	1	1	1	1	1
EC504838_358	chromosome	337615	337938	mliC	membrane-bound lysozyme inhibitor of C-type lysozyme	1	1	1	1	1	1	1
EC504838_359	chromosome	337997	338653	pdxH	pyridoxamine 5'-phosphate oxidase	1	1	1	1	1	1	1
EC504838_360	chromosome	338782	340056	tyrS	tyrosine--tRNA ligase	1	1	1	1	1	1	1
EC504838_361	chromosome	340118	340978		pyridoxal kinase	1	1	1	1	1	1	1
EC504838_362	chromosome	341627	341022	gstA	glutathione S-transferase GstA	1	1	1	1	1	1	1
EC504838_363	chromosome	343235	341733	dtpA	dipeptide and tripeptide permease A	1	1	1	1	1	1	1
EC504838_364	chromosome	343718	343518		conserved hypothetical protein	1	1	1	1	0.99	1	1
EC504838_365	chromosome	344481	343846	nth	endonuclease III	1	1	1	1	1	1	1
EC504838_366	chromosome	345176	344481		electron transport complex, RnfABCDGE type, E subunit	1	1	1	1	1	1	1
EC504838_367	chromosome	345800	345180		electron transport complex, RnfABCDGE type, G subunit	1	1	1	1	1	1	1
EC504838_368	chromosome	346568	345804		electron transport complex, RnfABCDGE type, D subunit	1	1	1	1	1	1	1
EC504838_369	chromosome	346861	346544		NQR2, RnfD, RnfE family protein	0.99	0.99	0.99	0.99	0.99	0.99	0.99
EC504838_370	chromosome	349084	346862		electron transport complex, RnfABCDGE type, C subunit	0.92	0.92	1	0.88	0.78	0.91	0.92
EC504838_371	chromosome	349655	349077		electron transport complex, RnfABCDGE type, B subunit	1	1	1	1	1	1	1
EC504838_372	chromosome	350245	349655		electron transport complex, RnfABCDGE type, A subunit	0.97	0.97	0.97	0.97	0.97	0.97	0.97
EC504838_373	chromosome	350762	350322	ydgK	inner membrane protein YdgK	1	1	1	1	0.99	0.99	1
EC504838_374	chromosome	351063	350848	cnu	oriC-binding nucleoid-associated protein	1	1	1	1	1	1	1
EC504838_375	chromosome	351704	352744		conserved hypothetical protein	1	1	1	1	1	1	1
EC504838_376	chromosome	353780	352779	add	adenosine deaminase	1	1	1	1	1	1	1
EC504838_377	chromosome	355056	353884	malY	protein MalY	1	1	1	1	1	1	1
EC504838_378	chromosome	356658	355066		PTS system, maltose and glucose-specific subfamily, IIC component domain protein	1	1	1	1	1	1	1
EC504838_379	chromosome	356833	357861		periplasmic binding and sugar binding domain of LacI family protein	1	1	1	1	1	1	1
EC504838_380	chromosome	357973	358740	hdhA	7-alpha-hydroxysteroid dehydrogenase	1	1	1	1	1	1	1
EC504838_381	chromosome	358981	359559		bacterial regulatory, tetR family protein	1	1	1	1	1	1	1
EC504838_382	chromosome	359947	361758	uidA	beta-glucuronidase	1	1	1	1	1	1	1
EC504838_383	chromosome	361755	363128	uidB	glucuronide carrier protein	1	1	1	1	1	1	1
EC504838_384	chromosome	363167	364432	uidC	membrane-associated protein UidC	1	1	1	1	1	1	1
EC504838_385	chromosome	365985	364477	ydgA	protein YdgA	1	1	1	1	1	1	1
EC504838_386	chromosome	367261	366086	manA	mannose-6-phosphate isomerase, class I	1	1	1	1	1	1	1
EC504838_387	chromosome	367460	369106	fumA	fumarate hydratase class I, aerobic	1	1	1	1	1	1	1
EC504838_388	chromosome	371578	370649	tus	DNA replication terminus site-binding protein	1	1	1	1	1	1	1
EC504838_389	chromosome	369249	370652	fumC	fumarate hydratase, class II	1	1	1	1	1	1	1
EC504838_390	chromosome	372955	371654	rstB	sensor protein RstB	1	1	1	1	1	1	1
EC504838_391	chromosome	373678	372959	rstA	transcriptional regulatory protein RstA	1	1	1	1	1	1	1
EC504838_392	chromosome	374861	374139	folM	dihydrofolate reductase FolM	1	1	1	1	1	1	1
EC504838_393	chromosome	373807	374142	ydgC	inner membrane protein YdgC	1	1	1	1	1	1	1
EC504838_394	chromosome	376280	374898		putative arginine/ornithine antiporter	1	1	1	1	1	1	1
EC504838_395	chromosome	377410	376466	ydgH	protein YdgH	1	1	1	1	1	1	1
EC504838_396	chromosome	377934	379466	pntA	NAD(P)(+) transhydrogenase (AB-specific), alpha subunit	1	1	1	1	1	1	1
EC504838_397	chromosome	379477	380865	pntB	NAD(P) transhydrogenase subunit beta	1	1	1	1	1	1	1
EC504838_398	chromosome	381924	380890	tqsA	AI-2 transport protein TqsA	1	1	1	1	1	1	1
EC504838_399	chromosome	382336	382701	mdtJ	spermidine export protein MdtJ	1	1	1	1	1	1	1
EC504838_400	chromosome	382688	383017		small Multidrug Resistance family protein	1	1	1	1	1	1	1
EC504838_401	chromosome	383877	383056		trypsin family protein	1	1	1	1	1	1	1
EC504838_402	chromosome	384461	384153		acid shock repeat family protein	1	1	1	1	1	1	1
EC504838_403	chromosome	386138	384885	ynfM	inner membrane transport protein YnfM	1	1	1	1	1	1	1
EC504838_404	chromosome	386245	387138		lysR substrate binding domain protein	1	1	1	1	1	1	1
EC504838_405	chromosome	387273	388493	mlc	protein mlc	1	1	1	1	1	1	1
EC504838_406	chromosome	390522	389266	clcB	voltage-gated ClC-type chloride channel ClcB	1	1	1	1	1	0.99	1
EC504838_407	chromosome	388618	389313	bioD	dethiobiotin synthase	1	1	1	1	1	1	1
EC504838_408	chromosome	391330	390716	dmsD	tat proofreading chaperone DmsD	1	1	1	1	1	1	1
EC504838_409	chromosome	392227	391373		DMSO reductase anchor subunit family protein	1	1	1	1	1	1	1
EC504838_410	chromosome	392846	392229	dmsB	dimethylsulfoxide reductase, chain B	1	1	1	1	1	1	1
EC504838_411	chromosome	395253	392857		anaerobic dimethyl sulfoxide reductase, A subunit, DmsA/YnfE family protein	1	1	1	1	1	1	1
EC504838_412	chromosome	397767	395341		anaerobic dimethyl sulfoxide reductase, A subunit, DmsA/YnfE family protein	1	1	1	1	1	1	1
EC504838_413	chromosome	398271	397966		conserved hypothetical protein	1	1	1	1	1	1	1
EC504838_414	chromosome	398343	399089		conserved hypothetical protein	1	1	1	1	1	1	1
EC504838_415	chromosome	399652	399092	speG	spermidine N(1)-acetyltransferase	1	1	1	1	1	1	1
EC504838_416	chromosome	400028	399687		conserved hypothetical protein	1	1	0.99	1	0.99	0.99	1
EC504838_417	chromosome	400216	400488		conserved hypothetical protein	1	1	1	1	1	1	1
EC504838_418	chromosome	400694	401908		mandelate racemase / muconate lactonizing enzyme, C-terminal domain protein	1	1	0.51	1	0.51	0.51	1
EC504838_419	chromosome	401920	402939		alcohol dehydrogenase GroES-like domain protein	1	1	0	1	0.02	0.02	1
EC504838_420	chromosome	404407	403127		phage integrase family protein	1	1	0.02	1	0.02	0.02	1
EC504838_421	chromosome	404692	405339		transposase family protein	1	1	0.31	1	0.3	0.31	1
EC504838_422	chromosome	405339	405686		putative transposase	0.81	0.68	0.93	0.99	0.63	0.63	1
EC504838_423	chromosome	405706	407277		transposase IS66 family protein	0.37	0.37	0.96	0.58	0.79	0.53	0.96
EC504838_424	chromosome	407385	407281		conserved hypothetical protein	0.74	0.74	0.3	1	0.29	0.31	0.74
EC504838_425	chromosome	409944	407473		putative exonuclease VIII	0.34	0.37	0.87	0.82	0.87	0.87	1
EC504838_426	chromosome	410229	410038		conserved hypothetical protein	0.11	0.11	0.95	1	0.95	0.95	1
EC504838_427	chromosome	410414	410226		dicB family protein	0.54	0	0.85	1	0.85	0.85	1
EC504838_428	chromosome	411476	410901		conserved hypothetical protein	1	1	0	1	0	0	1
EC504838_429	chromosome	411633	411478		conserved hypothetical protein	1	1	0.62	1	0.62	0.62	1
EC504838_430	chromosome	412209	411802		helix-turn-helix family protein	1	1	0	1	0	0	1
EC504838_431	chromosome	412290	412517		putative dNA-binding transcriptional regulator DicC	1	1	0	1	0	0	1
EC504838_432	chromosome	412501	413022		conserved hypothetical protein	1	1	0	1	0	0	1
EC504838_433	chromosome	413003	413968		putative ybl78	1	1	0.12	1	0.05	0.05	1
EC504838_434	chromosome	414009	414431		conserved hypothetical protein	1	1	0.69	1	0.69	0.69	1
EC504838_435	chromosome	414749	416236		conserved hypothetical protein	1	1	0.01	1	0.01	0.01	1
EC504838_436	chromosome	416452	416664	hokC	protein HokC	0.93	1	0.9	1	0.9	0.9	1
EC504838_437	chromosome	416884	417132		putative predicted protein	0	1	0	1	0	0	1
EC504838_438	chromosome	417479	418528		conserved hypothetical protein	0.5	0.67	0.5	1	0.5	0.5	1
EC504838_439	chromosome	418541	418915		endodeoxyribonuclease RusA family protein	0.63	1	0.63	1	0.63	0.63	1
EC504838_440	chromosome	418912	419733		antitermination family protein	0.02	1	0	1	0	0	1
EC504838_442	chromosome	420950	421423	tolA	protein TolA	0.99	0.99	0	0.99	0	0	0.99
EC504838_443	chromosome	422065	421688		putative transposase	1	0.98	0.99	0.97	0.99	0.99	0.89
EC504838_444	chromosome	422137	422352		hypothetical protein	1	0.95	0.98	0.95	0.99	0.99	0.93
EC504838_445	chromosome	423074	422877		conserved hypothetical protein	1	1	0	1	0	0	1
EC504838_446	chromosome	423791	425074		H+ symporter family protein	0.72	1	1	1	1	1	1
EC504838_447	chromosome	425163	426623		mannitol dehydrogenase Rossmann domain protein	1	1	1	1	1	1	1
EC504838_448	chromosome	426862	426659		putative selenoprotein YdfZ	1	1	1	1	1	1	1
EC504838_449	chromosome	427726	427040		conserved hypothetical protein	1	1	1	1	1	1	1
EC504838_450	chromosome	428561	427815	ydfG	NADP-dependent 3-hydroxy acid dehydrogenase YdfG	1	1	1	1	1	1	1
EC504838_451	chromosome	428698	430743	dcp	peptidyl-dipeptidase dcp	1	1	1	0.53	0.53	0.53	1
EC504838_452	chromosome	431306	430788		competence/damage-inducible CinA C-terminal domain protein	1	1	1	1	1	1	1
EC504838_453	chromosome	431582	431974		bacterial OB fold family protein	1	1	1	1	1	1	1
EC504838_454	chromosome	432229	432522		MCP-signal associated domain protein	1	1	0.99	1	0.99	0.99	1
EC504838_455	chromosome	432556	433119	ydeH	diguanylate cyclase YdeH	1	1	1	1	1	1	1
EC504838_456	chromosome	433433	433338		conserved hypothetical protein	1	1	1	1	1	1	1
EC504838_457	chromosome	434747	433560		major Facilitator Superfamily protein	1	1	1	1	1	1	1
EC504838_458	chromosome	434942	435841		putative amino-acid metabolite efflux pump	1	1	1	1	1	1	1
EC504838_459	chromosome	436299	435886		UTRA domain protein	1	1	1	1	1	1	1
EC504838_460	chromosome	436584	436303		bacterial regulatory, gntR family protein	1	1	0.99	0.99	0.99	0.99	1
EC504838_461	chromosome	436783	437094		PTS system, Lactose/Cellobiose specific IIB subunit	1	1	0.99	1	0.98	0.98	1
EC504838_462	chromosome	437209	438531		PTS system, lactose/cellobiose IIC component family protein	1	1	1	1	1	1	1
EC504838_463	chromosome	438559	438870		PTS system, Lactose/Cellobiose specific IIA subunit	1	1	1	1	1	1	1
EC504838_464	chromosome	438926	440599	bglH	cryptic outer membrane porin BglH	1	1	1	0.64	1	1	1
EC504838_465	chromosome	440624	442063		glycosyl hydrolase 1 family protein	1	1	1	1	1	1	1
EC504838_466	chromosome	442338	442120		marB family protein	1	1	0.99	1	0.99	0.99	1
EC504838_467	chromosome	442753	442370	marA	multiple antibiotic resistance protein MarA	1	1	1	1	1	1	1
EC504838_468	chromosome	443207	442773	marR	multiple antibiotic resistance protein MarR	1	1	1	1	1	1	1
EC504838_469	chromosome	443419	444084		marC integral membrane family protein	1	1	0.99	1	0.99	0.99	1
EC504838_470	chromosome	445299	444109	sotB	sugar efflux transporter	1	1	1	1	1	1	1
EC504838_471	chromosome	446156	445449		conserved hypothetical protein	1	1	1	1	1	1	1
EC504838_472	chromosome	446563	446105		conserved hypothetical protein	1	1	1	1	1	1	1
EC504838_473	chromosome	447522	446641		lysR substrate binding domain protein	1	1	1	1	1	1	1
EC504838_474	chromosome	447623	449011	sad	succinate semialdehyde dehydrogenase [NAD(P)+] Sad	1	1	1	1	1	1	1
EC504838_475	chromosome	449075	450001	glsA	glutaminase A	1	1	1	1	1	1	1
EC504838_476	chromosome	450001	450360		conserved hypothetical protein	1	1	1	1	1	1	1
EC504838_477	chromosome	450499	451917		diguanylate cyclase domain protein	1	1	1	1	1	1	1
EC504838_478	chromosome	452144	453595	uxaB	altronate oxidoreductase	1	1	1	1	1	1	1
EC504838_479	chromosome	453802	454716		bestrophin, RFP-TM, chloride channel family protein	1	1	1	1	1	1	1
EC504838_480	chromosome	455478	454720	tam	trans-aconitate 2-methyltransferase	1	1	1	1	1	1	1
EC504838_481	chromosome	455825	455535	lsrG	autoinducer 2-degrading protein LsrG	1	1	1	1	1	1	1
EC504838_482	chromosome	456724	455849		conserved hypothetical protein	1	1	1	1	1	1	1
EC504838_483	chromosome	457773	456751	lsrB	autoinducer 2-binding protein LsrB	1	1	1	1	1	1	1
EC504838_484	chromosome	458777	457785		branched-chain amino acid transport system / permease component family protein	1	1	0.99	1	1	1	1
EC504838_485	chromosome	459805	458777		branched-chain amino acid transport system / permease component family protein	1	1	0.99	1	1	1	1
EC504838_486	chromosome	461334	459799	ccmA	heme ABC exporter, ATP-binding protein CcmA	1	1	1	1	1	1	1
EC504838_487	chromosome	461583	462536	lsrR	transcriptional regulator LsrR	1	1	1	1	1	1	1
EC504838_488	chromosome	462615	464207	lsrK	autoinducer 2 kinase LsrK	1	1	0.99	1	1	1	1
EC504838_489	chromosome	464738	466195		extended Signal Peptide of Type V secretion system family protein	1	1	1	1	1	1	1
EC504838_490	chromosome	466201	470073		outer membrane autotransporter barrel domain protein	1	1	0.76	1	0.87	0.87	1
EC504838_491	chromosome	470101	470193		conserved hypothetical protein	0.98	0.98	1	1	1	1	0.98
EC504838_492	chromosome	470282	470548	hipB	antitoxin HipB	1	1	1	1	1	1	1
EC504838_493	chromosome	470548	471870	hipA	serine/threonine-protein kinase HipA	1	1	1	1	1	1	1
EC504838_494	chromosome	473346	473795		type VII secretion system (T7SS), usher family protein	0.99	0.99	0.99	0.99	0.99	0.99	0.99
EC504838_495	chromosome	474455	473823		integrase core domain protein	0.43	0.72	0.39	0.48	0.39	0.39	0.17
EC504838_496	chromosome	474970	474668		transposase family protein	0.97	1	0.51	1	0.51	0.51	1
EC504838_497	chromosome	475347	475712		transposase family protein	0.97	0.86	0	0.97	0	0	0.98
EC504838_498	chromosome	475670	476575		integrase core domain protein	0.88	0.89	0.62	0.85	0.62	0.62	0.87
EC504838_499	chromosome	476739	477674		type VII secretion system (T7SS), usher family protein	1	1	1	1	1	1	1
EC504838_500	chromosome	477688	478218	fimF	protein FimF	1	1	1	1	1	1	1
EC504838_501	chromosome	478231	478734	fimG	protein FimG	1	1	1	1	1	1	1
EC504838_502	chromosome	478793	479707		fimbrial family protein	1	1	0.99	1	1	1	1
EC504838_503	chromosome	480041	482320		molybdopterin oxidoreductase family protein	1	1	1	1	1	1	1
EC504838_504	chromosome	482568	482765	safA	two-component-system connector protein SafA	1	1	1	1	1	1	1
EC504838_505	chromosome	482840	483601		bacterial regulatory helix-turn-helix, AraC family protein	1	1	0.99	1	0.99	0.99	1
EC504838_506	chromosome	484003	485685		sulfatase family protein	1	1	1	1	1	1	1
EC504838_507	chromosome	485737	486894		anaerobic sulfatase maturase	1	1	1	1	1	1	1
EC504838_508	chromosome	487212	488870	yddA	inner membrane ABC transporter ATP-binding protein YddA	1	1	1	1	1	1	1
EC504838_509	chromosome	488908	491280		tonB-dependent Receptor Plug domain protein	1	1	1	1	1	1	1
EC504838_510	chromosome	491337	494120		peptidase M16 inactive domain protein	1	1	1	1	1	1	1
EC504838_511	chromosome	494482	495882		glutamate decarboxylase	0.89	0.9	0.99	0.49	0.49	0.82	0.37
EC504838_512	chromosome	496038	497573	gadC	gamma-aminobutyrate antiporter	1	1	1	1	1	1	1
EC504838_513	chromosome	497704	499023		conserved hypothetical protein	1	1	1	1	1	1	1
EC504838_514	chromosome	499395	500777	dosC	diguanylate cyclase DosC	1	1	1	1	1	1	1
EC504838_515	chromosome	500802	503201	dosP	oxygen sensor protein DosP	1	1	1	1	1	1	1
EC504838_516	chromosome	503459	504040	ddpX	D-alanyl-D-alanine dipeptidase	1	1	1	1	1	1	1
EC504838_517	chromosome	504054	505604		bacterial extracellular solute-binding, 5 Middle family protein	1	1	1	1	1	1	1
EC504838_518	chromosome	505606	506628		putative D,D-dipeptide transport system permease protein DdpB	1	1	1	1	1	1	1
EC504838_519	chromosome	506625	507521		putative D,D-dipeptide transport system permease protein DdpC	1	1	1	1	1	1	1
EC504838_520	chromosome	507518	508504		oligopeptide/dipeptide ABC transporter, ATP-binding , C-terminal domain protein	1	1	1	1	1	1	1
EC504838_521	chromosome	508695	508832	sra	stationary-phase-induced ribosome-associated protein	1	1	1	1	1	1	1
EC504838_522	chromosome	508989	510686	maeA	NAD-dependent malic enzyme	1	1	1	1	1	1	1
EC504838_523	chromosome	510820	511830	adhP	alcohol dehydrogenase, propanol-preferring	1	1	1	1	1	1	1
EC504838_524	chromosome	511976	512260	higA	addiction module antidote protein, HigA family	1	1	0.99	1	0.99	0.99	1
EC504838_525	chromosome	512964	512311		formate dehydrogenase, gamma subunit	1	1	1	1	1	1	1
EC504838_526	chromosome	513841	512957	fdxH	formate dehydrogenase, beta subunit	1	1	1	1	1	1	1
EC504838_527	chromosome	516265	513854		formate dehydrogenase, alpha subunit	1	1	1	1	1	1	1
EC504838_528	chromosome	516901	516314		molybdopterin oxidoreductase Fe4S4 domain protein	1	1	1	1	1	1	1
EC504838_529	chromosome	517190	518014	yddG	aromatic amino acid exporter YddG	1	1	1	1	1	1	1
EC504838_530	chromosome	518273	518563		gram-negative porin family protein	1	1	1	1	1	1	1
EC504838_531	chromosome	518623	519918		leucine Rich repeats family protein	1	1	1	1	1	1	1
EC504838_532	chromosome	520242	521630	narU	nitrite extrusion protein 2	1	1	1	1	1	1	1
EC504838_533	chromosome	521712	525452		nitrate reductase, alpha subunit	1	1	1	1	1	1	1
EC504838_534	chromosome	525449	526993	narH	nitrate reductase, beta subunit	1	1	1	1	1	1	1
EC504838_535	chromosome	526993	527688	narJ	nitrate reductase molybdenum cofactor assembly chaperone	1	1	1	1	1	1	1
EC504838_536	chromosome	527685	528365	narI	respiratory nitrate reductase, gamma subunit	1	1	1	1	1	1	1
EC504838_537	chromosome	528444	529337		conserved hypothetical protein	1	1	1	1	1	1	1
EC504838_538	chromosome	530278	529433		N-acetyltransferase family protein	1	1	1	1	1	1	1
EC504838_539	chromosome	530451	530867		flavin reductase like domain protein	1	1	0.99	1	0.99	0.99	1
EC504838_540	chromosome	532108	530900		transposase, Mutator family protein	1	1	0.04	1	0.03	0.03	1
EC504838_541	chromosome	532573	532346	pptA	tautomerase PptA	1	1	1	1	1	1	1
EC504838_542	chromosome	533529	532672		transposase DDE domain protein	0.51	0.92	1	0.48	0.47	0.48	1
EC504838_543	chromosome	533808	533629		DDE_Tnp_1-associated family protein	1	0.1	1	0.85	1	1	1
EC504838_544	chromosome	534711	534316		conserved hypothetical protein	1	1	1	1	0.98	0.98	1
EC504838_545	chromosome	536792	534723		RHS repeat-associated core domain protein	0.69	0.49	0.99	0.53	0.55	0.55	0.54
EC504838_546	chromosome	538813	536876		RHS Repeat family protein	0.95	0.96	0.95	0.62	0.63	0.63	0.75
EC504838_547	chromosome	540989	538881		rhs element Vgr family protein	0.32	0.33	0.86	0.75	0.5	0.68	0.69
EC504838_548	chromosome	542021	541809		conserved hypothetical protein	1	1	1	1	1	1	1
EC504838_549	chromosome	542714	542097		glutathione S-transferase, N-terminal domain protein	1	1	1	1	1	1	1
EC504838_550	chromosome	542980	544479		amino acid permease family protein	1	1	1	1	1	1	1
EC504838_551	chromosome	545655	544594		conserved hypothetical protein	1	1	1	1	1	1	1
EC504838_552	chromosome	545897	546607		tonB-dependent Receptor Plug domain protein	0.98	0.98	0.98	0.98	0.98	0.98	0.98
EC504838_553	chromosome	546561	547988		tonB dependent receptor family protein	0.99	0.99	0.99	0.99	0.99	0.99	0.99
EC504838_554	chromosome	548689	548024	mcbR	HTH-type transcriptional regulator McbR	1	1	1	1	1	1	1
EC504838_555	chromosome	549924	548887	curA	NADPH-dependent curcumin reductase	1	1	1	1	1	1	1
EC504838_556	chromosome	550105	550623	yncA	N-acyltransferase YncA	1	1	1	1	1	1	1
EC504838_557	chromosome	551303	551070		conserved hypothetical protein	1	1	1	1	1	1	1
EC504838_558	chromosome	550620	551069	ydcZ	inner membrane protein YdcZ	1	1	1	1	1	1	1
EC504838_559	chromosome	551562	551389		conserved hypothetical protein	1	1	0.98	1	0.98	0.98	0.98
EC504838_560	chromosome	553373	551949	ydcW	1-pyrroline dehydrogenase	1	1	1	1	1	1	1
EC504838_561	chromosome	554189	553428	ydcV	inner membrane ABC transporter permease protein YdcV	1	1	1	1	1	1	1
EC504838_562	chromosome	555120	554179	ydcU	inner membrane ABC transporter permease protein YdcU	1	1	1	1	1	1	1
EC504838_563	chromosome	556134	555121		ABC transporter family protein	1	1	1	1	1	1	1
EC504838_564	chromosome	557297	556152		bacterial extracellular solute-binding family protein	1	1	1	1	1	1	1
EC504838_565	chromosome	558948	557542		conserved hypothetical protein	1	1	1	1	1	1	1
EC504838_566	chromosome	559464	559027	hicB	antitoxin HicB	1	1	1	1	1	1	1
EC504838_567	chromosome	559925	560095		conserved hypothetical protein	1	1	1	1	1	1	1
EC504838_568	chromosome	562148	560187		peptidase U32 family protein	1	1	1	1	1	1	1
EC504838_569	chromosome	562757	562221		helix-turn-helix family protein	1	1	1	1	1	1	1
EC504838_570	chromosome	562849	564024	ydcO	inner membrane protein YdcO	1	1	1	1	1	1	1
EC504838_571	chromosome	565272	564064		transposase, IS605 OrfB family	0.91	0.94	1	0.57	0.65	0.65	1
EC504838_572	chromosome	566471	565803		conserved hypothetical protein	1	1	1	1	1	1	1
EC504838_573	chromosome	567367	566774	tehB	tellurite resistance protein TehB	1	1	1	1	1	1	1
EC504838_574	chromosome	568356	567364	tehA	tellurite resistance protein TehA	1	1	1	1	1	1	1
EC504838_575	chromosome	569991	569455	rimL	ribosomal-protein-serine acetyltransferase	1	1	1	1	1	1	1
EC504838_576	chromosome	568480	569460		bacterial transferase hexapeptide family protein	1	1	1	1	1	1	1
EC504838_577	chromosome	570278	570054		conserved hypothetical protein	1	1	1	1	1	1	1
EC504838_578	chromosome	572037	570418	mdoD	glucans biosynthesis protein D	1	1	1	1	1	1	1
EC504838_579	chromosome	573641	572298		conserved hypothetical protein	1	1	1	1	1	1	1
EC504838_580	chromosome	573858	574781		lysR substrate binding domain protein	1	1	1	1	1	1	1
EC504838_581	chromosome	576459	574819	trg	methyl-accepting chemotaxis protein III	1	1	1	1	1	1	1
EC504838_582	chromosome	576800	576967		putative regulatory protein MokB	1	1	1	1	1	1	1
EC504838_583	chromosome	577252	577079		conserved hypothetical protein	1	1	1	1	1	1	1
EC504838_584	chromosome	578027	577497		cytochrome b(N-terminal)/b6/petB family protein	1	1	1	1	1	1	1
EC504838_585	chromosome	578216	579217	gap	glyceraldehyde-3-phosphate dehydrogenase, type I	1	1	1	1	1	1	1
EC504838_586	chromosome	580698	579259	aldA	lactaldehyde dehydrogenase	1	1	1	1	1	1	1
EC504838_587	chromosome	581695	580895	ydcF	protein YdcF	1	1	1	1	1	1	1
EC504838_588	chromosome	585869	581967	hrpA	ATP-dependent helicase HrpA	1	1	1	1	1	1	1
EC504838_589	chromosome	586070	586675		NADPH-dependent FMN reductase family protein	1	1	1	1	1	1	1
EC504838_590	chromosome	588018	586726		dual specificity phosphatase, catalytic domain protein	1	1	1	1	1	1	1
EC504838_591	chromosome	589789	588032		methyltransferase family protein	1	1	1	1	1	1	1
EC504838_592	chromosome	590701	589805		cytidylyltransferase family protein	1	1	1	1	1	1	1
EC504838_593	chromosome	591306	590701		CDP-alcohol phosphatidyltransferase family protein	1	1	1	1	1	1	1
EC504838_594	chromosome	593783	591477		conserved hypothetical protein	1	1	1	1	1	1	1
EC504838_595	chromosome	594707	593847		putative oxidoreductase YdbC	1	1	1	1	1	1	1
EC504838_596	chromosome	595529	594939	paaY	phenylacetic acid degradation protein PaaY	1	1	1	1	1	1	1
EC504838_597	chromosome	596461	595511	paaX	phenylacetic acid degradation operon negative regulatory protein PaaX	1	1	1	1	1	1	1
EC504838_598	chromosome	597875	596562	paaF	phenylacetate-CoA ligase	1	1	1	1	1	1	1
EC504838_599	chromosome	599107	597902	pcaF	3-oxoadipyl-CoA thiolase	1	1	1	1	1	1	1
EC504838_600	chromosome	599529	599107	paaD	phenylacetic acid degradation protein PaaD	1	1	1	1	1	1	1
EC504838_601	chromosome	600901	599519	paaC	3-hydroxyacyl-CoA dehydrogenase PaaC	1	1	1	1	1	1	1
EC504838_602	chromosome	601736	600948	paaB	phenylacetate degradation putative enoyl-CoA hydratase PaaB	1	1	1	1	1	1	1
EC504838_603	chromosome	602503	601736	paaF	2,3-dehydroadipyl-CoA hydratase	1	1	1	1	1	1	1
EC504838_604	chromosome	603570	602500	paaE	1,2-phenylacetyl-CoA epoxidase, subunit E	1	1	1	1	1	1	1
EC504838_605	chromosome	604075	603578	paaJ	phenylacetate-CoA oxygenase, PaaJ subunit	1	1	1	1	1	1	1
EC504838_606	chromosome	604836	604090	paaC	1,2-phenylacetyl-CoA epoxidase, subunit C	1	1	1	1	1	1	1
EC504838_607	chromosome	605132	604845	paaB	1,2-phenylacetyl-CoA epoxidase, subunit B	1	1	1	1	1	1	1
EC504838_608	chromosome	606073	605144	paaA	1,2-phenylacetyl-CoA epoxidase, subunit A	1	1	1	1	1	1	1
EC504838_609	chromosome	606358	608403	paaN	phenylacetic acid degradation protein paaN	1	1	1	1	1	1	1
EC504838_610	chromosome	608651	610924	tynA	primary amine oxidase	1	1	1	1	1	1	1
EC504838_611	chromosome	612481	610982	feaB	phenylacetaldehyde dehydrogenase	1	1	1	1	1	1	1
EC504838_612	chromosome	612717	613622	feaR	transcriptional activator FeaR	1	1	1	1	1	1	1
EC504838_613	chromosome	614120	613794		conserved hypothetical protein	1	1	0.99	1	1	1	1
EC504838_614	chromosome	614277	614128		ynbE-like lipofamily protein	1	1	1	1	1	1	1
EC504838_615	chromosome	616948	614249		dicarboxylate transport family protein	1	1	1	1	1	1	1
EC504838_616	chromosome	617156	618145	ldhA	D-lactate dehydrogenase	1	1	1	1	1	1	1
EC504838_617	chromosome	618941	618675		conserved hypothetical protein	1	1	1	1	1	1	1
EC504838_618	chromosome	618256	618678	hslJ	heat shock protein HslJ	1	1	1	1	1	1	1
EC504838_619	chromosome	619215	622739	nifJ	ferredoxin (flavodoxin) oxidoreductase	1	1	1	1	1	1	1
EC504838_620	chromosome	623105	624238	ompN	outer membrane protein N	1	1	1	1	1	1	1
EC504838_621	chromosome	624379	624813		conserved hypothetical protein	1	1	1	1	0.99	0.99	1
EC504838_622	chromosome	625772	626005		putative dNA-binding transcriptional regulator	1	1	0.99	1	0.98	0.98	1
EC504838_623	chromosome	626322	626912		putative DNA-invertase from lambdoid prophage Rac	1	1	0.97	1	0.97	0.97	1
EC504838_624	chromosome	627585	627010	tfa	tail fiber assembly protein	0.68	0.66	0.98	0.85	0.98	0.98	0.98
EC504838_625	chromosome	629618	627585		phage tail fibre repeat family protein	0.78	0.78	0.96	0.44	0.96	0.53	0.3
EC504838_626	chromosome	629749	630486		conserved hypothetical protein	0.74	0.6	0.99	0.75	0.98	0.59	0.9
EC504838_627	chromosome	631647	631048		enterobacterial Ail/Lom family protein	0.78	1	0.9	0.77	0.84	0.84	0.79
EC504838_628	chromosome	635194	631715		fibronectin type III family protein	0.23	0.4	0.87	0.31	0.29	0.29	0.87
EC504838_629	chromosome	635797	635255		bacteriophage lambda tail assembly I family protein	0.41	0.91	0.49	0.99	0.35	0.35	0.63
EC504838_630	chromosome	636393	635794		nlpC/P60 family protein	0.87	0.93	0.95	0.85	0.89	0.89	0.9
EC504838_631	chromosome	637241	636543		phage minor tail protein L	0.7	0.53	0.97	0.98	0.36	0.36	0.82
EC504838_632	chromosome	637905	637273		integrase core domain protein	0.43	0.72	0.39	0.48	0.39	0.39	0.17
EC504838_633	chromosome	638420	638118		transposase family protein	0.97	1	0.51	1	0.51	0.51	1
EC504838_634	chromosome	639084	638389		conserved hypothetical protein	0.85	0.85	0.1	0.85	0.1	0.1	0.85
EC504838_635	chromosome	641145	639148		transporter, betaine/carnitine/choline transporter family protein	1	1	0.03	1	0.03	0.03	1
EC504838_636	chromosome	641908	641486		conserved hypothetical protein	0.77	0.77	0.88	1	0.88	0.88	1
EC504838_637	chromosome	643019	641949		putative phage replisome organiser	0.97	0.99	0.95	0.61	0.95	0.95	1
EC504838_638	chromosome	643516	643091		conserved hypothetical protein	0.84	0.76	0.86	1	0.86	0.86	1
EC504838_639	chromosome	643767	643513		prophage CP4-57 regulatory family protein	1	1	0	1	0	0	1
EC504838_640	chromosome	643847	644266		helix-turn-helix family protein	1	1	0.05	1	0.05	0.05	1
EC504838_641	chromosome	644553	644687		conserved hypothetical protein	1	1	0	1	0	0	1
EC504838_642	chromosome	645461	644850		superinfection exclusion B family protein	1	1	0	1	0	0	1
EC504838_643	chromosome	644698	644853		conserved hypothetical protein	1	1	0.5	1	0.5	0.5	1
EC504838_644	chromosome	645780	646001	kilR	killing protein KilR	1	1	0.08	1	0.08	0.08	1
EC504838_645	chromosome	646001	646171		prokaryotic metallothionein family protein	1	1	0	1	0	0	1
EC504838_646	chromosome	646246	646521		putative rac prophage; predicted protein	1	1	0	1	0	0	1
EC504838_647	chromosome	646623	649223	recE	exodeoxyribonuclease 8	1	1	0.08	1	0.08	0.08	1
EC504838_648	chromosome	649216	650025	recT	protein RecT	1	1	0.02	1	0.02	0.02	1
EC504838_649	chromosome	650269	650478	rcbA	double-strand break reduction protein	1	1	0	1	0	0	1
EC504838_650	chromosome	650557	650772		putative excisionase	1	1	0	1	0	0	1
EC504838_651	chromosome	650774	652009		conserved hypothetical protein	1	1	0.02	1	0.02	0.02	1
EC504838_652	chromosome	652061	652996	ttcA	tRNA 2-thiocytidine biosynthesis protein TtcA	1	1	0.98	1	0.98	0.98	1
EC504838_653	chromosome	654498	653125	dbpA	ATP-independent RNA helicase DbpA	1	1	1	1	1	1	1
EC504838_654	chromosome	654701	654528		hypothetical protein	1	1	1	1	1	1	1
EC504838_655	chromosome	655959	654976	zntB	zinc transport protein ZntB	1	1	1	1	1	1	1
EC504838_656	chromosome	656214	657446		putative diguanylate cyclase YdaM	1	1	1	1	1	1	1
EC504838_657	chromosome	658030	657467		putative DNA endonuclease SmrA	1	1	1	1	1	1	1
EC504838_658	chromosome	659094	658360		lysR substrate binding domain protein	1	1	1	1	1	1	1
EC504838_659	chromosome	659444	660754	abgA	p-aminobenzoyl-glutamate hydrolase subunit A	1	1	1	1	1	1	1
EC504838_660	chromosome	660754	662199	abgB	p-aminobenzoyl-glutamate hydrolase subunit B	1	1	1	1	1	1	1
EC504838_661	chromosome	662236	663762	abgT	p-aminobenzoyl-glutamate transport protein	1	1	1	1	1	1	1
EC504838_662	chromosome	663773	664288	ogt	methylated-DNA--protein-cysteine methyltransferase	1	1	1	1	1	1	1
EC504838_663	chromosome	664483	665235	fnr	fumarate and nitrate reduction regulatory protein	1	1	1	1	1	1	1
EC504838_664	chromosome	665387	666337	uspE	universal stress protein E	1	1	1	1	1	1	1
EC504838_665	chromosome	666644	666387		conserved hypothetical protein	1	1	1	1	1	1	1
EC504838_666	chromosome	666888	667919		mechanosensitive ion channel family protein	1	1	1	0.94	1	1	1
EC504838_667	chromosome	669583	667970	mppA	periplasmic murein peptide-binding protein	1	1	1	1	1	1	1
EC504838_668	chromosome	670819	669920		bacterial regulatory helix-turn-helix , lysR family protein	1	1	1	1	1	1	1
EC504838_669	chromosome	670957	671877		dienelactone hydrolase family protein	1	1	1	1	1	1	1
EC504838_670	chromosome	671877	672809		alpha/beta hydrolase family protein	1	1	1	1	1	1	1
EC504838_671	chromosome	672827	673465		NAD dependent epimerase/dehydratase family protein	1	1	1	1	1	1	1
EC504838_672	chromosome	675424	674459	ycjG	L-Ala-D/L-Glu epimerase	1	1	0.99	1	0.99	0.99	1
EC504838_673	chromosome	673756	674484		zinc carboxypeptidase family protein	1	1	1	1	1	1	1
EC504838_674	chromosome	675543	676049	tpx	thiol peroxidase	1	1	1	1	0.99	1	1
EC504838_675	chromosome	677634	676093	tyrR	transcriptional regulatory protein TyrR	1	1	1	1	1	1	1
EC504838_676	chromosome	678843	677782		conserved hypothetical protein	1	1	1	1	1	1	1
EC504838_677	chromosome	680237	678840		conserved hypothetical protein	1	1	1	1	1	1	1
EC504838_678	chromosome	680392	681390		periplasmic binding protein-like domain protein	1	1	1	1	1	1	1
EC504838_679	chromosome	682406	681501	ompG	outer membrane protein G	1	1	1	1	1	1	1
EC504838_680	chromosome	683533	682451		ABC transporter family protein	1	1	1	1	1	1	1
EC504838_681	chromosome	684206	683547	pgmB	beta-phosphoglucomutase	1	1	1	1	1	1	1
EC504838_682	chromosome	686470	684203		glycosyl hydrolase family 65 central catalytic domain protein	1	1	1	1	1	1	1
EC504838_683	chromosome	687522	686467		conserved hypothetical protein	1	1	1	1	1	1	1
EC504838_684	chromosome	687858	687532		putative transient receptor potential locus	1	1	1	1	1	1	1
EC504838_685	chromosome	688298	687876		xylose isomerase-like TIM barrel family protein	1	1	0.94	1	0.94	0.94	1
EC504838_686	chromosome	689368	688316		zinc-binding dehydrogenase family protein	1	1	1	1	1	1	1
EC504838_687	chromosome	690241	689399		binding-protein-dependent transport system inner membrane component family protein	1	1	1	1	1	1	1
EC504838_688	chromosome	691109	690228		binding-protein-dependent transport system inner membrane component family protein	1	1	1	1	1	1	1
EC504838_689	chromosome	692422	691130		bacterial extracellular solute-binding family protein	1	1	1	1	1	1	1
EC504838_690	chromosome	694115	692436		alpha amylase, catalytic domain protein	0.6	1	1	1	1	1	1
EC504838_691	chromosome	694641	694327	pspE	thiosulfate sulfurtransferase PspE	1	1	1	1	1	1	1
EC504838_692	chromosome	694937	694716		phage shock PspD family protein	0.99	0.99	0.99	1	0.99	0.99	0.99
EC504838_693	chromosome	695305	694946	pspC	phage shock protein C	1	1	1	1	1	1	1
EC504838_694	chromosome	695529	695305	pspB	phage shock protein B	1	1	1	1	1	1	1
EC504838_695	chromosome	696251	695583	pspA	phage shock protein A	1	1	1	1	1	1	1
EC504838_696	chromosome	696418	697395	pspF	psp operon transcriptional activator	1	1	1	1	1	1	1
EC504838_697	chromosome	698780	697515	gabT	4-aminobutyrate transaminase	1	1	1	1	1	1	1
EC504838_698	chromosome	700098	698818	puuB	gamma-glutamylputrescine oxidoreductase	1	1	1	1	1	1	1
EC504838_699	chromosome	701587	700100	puuC	aldehyde dehydrogenase PuuC	1	1	1	1	1	1	1
EC504838_700	chromosome	702419	701862	puuR	HTH-type transcriptional regulator PuuR	1	1	1	1	1	1	1
EC504838_701	chromosome	703210	702446	puuD	gamma-glutamyl-gamma-aminobutyrate hydrolase PuuD	1	1	1	1	1	1	1
EC504838_702	chromosome	703422	704840	puuA	gamma-glutamylputrescine synthetase PuuA	1	1	1	1	1	1	1
EC504838_703	chromosome	705143	706528	puuP	putrescine importer PuuP	1	1	1	1	1	1	1
EC504838_704	chromosome	706662	706907		conserved hypothetical protein	1	1	1	1	1	1	1
EC504838_705	chromosome	707220	708863		bacterial extracellular solute-binding, 5 Middle family protein	1	1	1	1	1	1	1
EC504838_706	chromosome	708860	709825	sapB	peptide transport system permease protein SapB	1	1	1	1	1	1	1
EC504838_707	chromosome	709812	710702	sapC	peptide transport system permease protein SapC	1	1	1	1	1	1	1
EC504838_708	chromosome	710702	711694		oligopeptide/dipeptide ABC transporter, ATP-binding , C-terminal domain protein	1	1	1	1	1	1	1
EC504838_709	chromosome	711696	712502		ABC transporter family protein	1	1	1	1	1	1	1
EC504838_710	chromosome	712573	712923		conserved hypothetical protein	1	1	1	1	1	1	1
EC504838_711	chromosome	713291	714079	fabI	enoyl-[acyl-carrier-protein] reductase [NADH] FabI	1	1	1	1	1	1	1
EC504838_712	chromosome	714224	715351		putative amidase/amidotransferase	1	1	1	1	1	1	1
EC504838_713	chromosome	715419	717353	rnb	exoribonuclease II	1	1	1	1	1	1	1
EC504838_714	chromosome	717589	719574	gmr	cyclic di-GMP phosphodiesterase Gmr	1	1	1	1	1	1	1
EC504838_715	chromosome	719721	719894		putative uPF0509 protein YciZ	1	1	1	1	1	1	1
EC504838_716	chromosome	719984	720733		deoR C terminal sensor domain protein	1	1	1	1	1	1	1
EC504838_717	chromosome	721002	721220		glycine zipper 2TM domain protein	1	1	1	1	1	1	1
EC504838_718	chromosome	721672	721346		conserved hypothetical protein	1	1	1	1	1	1	1
EC504838_719	chromosome	722409	721672	pyrF	orotidine 5'-phosphate decarboxylase	1	1	0.99	1	1	1	1
EC504838_720	chromosome	723771	722602		tetratricopeptide repeat family protein	1	1	1	1	1	1	1
EC504838_721	chromosome	724086	723778	yciS	inner membrane protein YciS	1	1	1	1	1	1	1
EC504838_722	chromosome	724999	724235	pgpB	phosphatidylglycerophosphatase B	1	1	1	1	1	1	1
EC504838_723	chromosome	725169	725759	ribA	GTP cyclohydrolase II	1	1	1	1	1	1	1
EC504838_724	chromosome	728498	725823	acnA	aconitate hydratase 1	1	1	1	1	1	1	1
EC504838_725	chromosome	729038	728871		conserved hypothetical protein	1	1	1	1	1	1	1
EC504838_726	chromosome	729169	729041		conserved hypothetical protein	1	1	1	1	1	1	1
EC504838_727	chromosome	730474	729500	cysB	HTH-type transcriptional regulator CysB	1	1	1	1	1	1	1
EC504838_728	chromosome	733280	730677	topA	DNA topoisomerase I	1	1	1	1	1	1	1
EC504838_729	chromosome	733660	733911	yciN	protein YciN	1	1	1	1	1	1	1
EC504838_730	chromosome	734996	733947		putative protease SohB	1	1	1	1	1	1	1
EC504838_731	chromosome	735216	735974		conserved hypothetical protein	1	1	1	1	1	1	1
EC504838_732	chromosome	735971	736561	cobO	cob(I)yrinic acid a,c-diamide adenosyltransferase	1	1	1	1	0.99	0.99	1
EC504838_733	chromosome	737473	736601		pseudouridine synthase family protein	1	1	1	1	1	1	1
EC504838_734	chromosome	738194	737574		tRNA threonylcarbamoyl adenosine modification protein, Sua5/YciO/YrdC/YwlC family	1	1	1	1	1	1	1
EC504838_735	chromosome	739072	738191		PHP domain protein	1	1	1	1	1	1	1
EC504838_736	chromosome	739346	740908	trpE	anthranilate synthase component I	1	1	1	1	1	1	1
EC504838_737	chromosome	740908	742503	trpD	anthranilate synthase component II	1	1	1	1	1	1	1
EC504838_738	chromosome	742507	743865	trpC	tryptophan biosynthesis protein TrpCF	1	1	1	1	1	1	1
EC504838_739	chromosome	743877	745070	trpB	tryptophan synthase, beta subunit	1	1	1	1	1	1	1
EC504838_740	chromosome	745070	745876	trpA	tryptophan synthase, alpha subunit	1	1	1	1	1	1	1
EC504838_741	chromosome	746257	746436		stress-induced bacterial acidophilic repeat motif family protein	1	1	1	1	1	1	1
EC504838_742	chromosome	746522	747022	yciF	protein YciF	1	1	1	1	0.99	1	1
EC504838_743	chromosome	747068	747574	yciE	protein YciE	1	1	1	1	1	1	1
EC504838_744	chromosome	748272	747634	ompW	outer membrane protein W	1	1	1	1	1	1	1
EC504838_745	chromosome	748629	749372		conserved hypothetical protein	1	1	1	1	1	1	1
EC504838_746	chromosome	749402	749941	ispZ	intracellular septation protein A	1	1	1	1	1	1	1
EC504838_747	chromosome	750046	750444		thioesterase superfamily protein	1	1	1	1	1	1	1
EC504838_748	chromosome	751203	750484	tonB	protein TonB	1	1	1	1	1	1	1
EC504838_749	chromosome	751427	751723	yciI	protein YciI	1	1	1	1	1	1	1
EC504838_750	chromosome	752023	753276	kch	voltage-gated potassium channel Kch	1	1	1	1	1	1	1
EC504838_751	chromosome	753647	755107	cls	cardiolipin synthase	1	1	1	1	1	1	1
EC504838_752	chromosome	755142	755471		conserved hypothetical protein	1	1	1	1	1	1	1
EC504838_753	chromosome	756528	755524		oligopeptide/dipeptide ABC transporter, ATP-binding , C-terminal domain protein	1	1	1	1	1	1	1
EC504838_754	chromosome	757538	756525		oligopeptide/dipeptide ABC transporter, ATP-binding , C-terminal domain protein	1	1	1	1	1	1	1
EC504838_755	chromosome	758458	757550	oppC	oligopeptide transport system permease protein OppC	1	1	1	1	1	1	1
EC504838_756	chromosome	759393	758473	oppB	oligopeptide transport system permease protein OppB	1	1	1	1	1	1	1
EC504838_757	chromosome	761110	759479	oppA	periplasmic oligopeptide-binding protein	1	1	1	1	1	1	1
EC504838_758	chromosome	761821	761666		conserved hypothetical protein	1	1	0.99	1	0.99	0.99	1
EC504838_759	chromosome	761529	761690		conserved hypothetical protein	1	1	1	1	1	1	1
EC504838_760	chromosome	762495	761848		marC integral membrane family protein	1	1	1	1	1	1	1
EC504838_761	chromosome	762972	765647	adhE	aldehyde-alcohol dehydrogenase	1	1	1	1	1	1	1
EC504838_762	chromosome	765771	765956		insertion element 4 transposase N-terminal family protein	1	1	1	1	1	1	1
EC504838_763	chromosome	766077	766667		transposase, IS4 family	1	1	1	1	1	1	1
EC504838_764	chromosome	767566	766949		thymidine kinase family protein	1	1	1	1	1	1	1
EC504838_765	chromosome	768171	768584	hns	DNA-binding protein H-NS	1	1	1	1	1	1	1
EC504838_766	chromosome	769636	768728	galU	UTP-glucose-1-phosphate uridylyltransferase	1	1	1	1	1	1	1
EC504838_767	chromosome	770851	769838		response regulator	1	1	1	1	1	1	1
EC504838_768	chromosome	771848	770943		patatin-like phospholipase family protein	1	1	1	1	1	1	1
EC504838_769	chromosome	771961	772419		conserved hypothetical protein	1	1	0.99	1	0.99	0.99	1
EC504838_770	chromosome	772469	773311	purU	formyltetrahydrofolate deformylase	1	1	1	1	1	1	1
EC504838_773	chromosome	774714	774037	narI	respiratory nitrate reductase, gamma subunit	1	1	1	1	1	1	1
EC504838_774	chromosome	775424	774714	narJ	nitrate reductase molybdenum cofactor assembly chaperone	1	1	1	1	1	1	1
EC504838_775	chromosome	776959	775421	narH	nitrate reductase, beta subunit	1	1	1	1	1	1	1
EC504838_776	chromosome	780699	776956		nitrate reductase, alpha subunit	1	1	1	1	1	1	1
EC504838_777	chromosome	782606	781215	narK	nitrite extrusion protein 1	1	1	1	1	1	1	1
EC504838_778	chromosome	782919	782701		conserved hypothetical protein	1	1	1	1	1	1	1
EC504838_779	chromosome	782945	784741	narX	nitrate/nitrite sensor protein NarX	1	1	1	1	1	1	1
EC504838_780	chromosome	786779	785385		conserved hypothetical protein	1	1	1	1	1	1	1
EC504838_781	chromosome	784734	785384		bacterial regulatory, luxR family protein	1	1	1	1	1	1	1
EC504838_782	chromosome	786964	787317		dsrE/DsrF-like family protein	1	1	1	1	1	1	1
EC504838_783	chromosome	788056	787361		chaC-like family protein	1	1	1	1	1	1	1
EC504838_784	chromosome	788444	788214	chaB	cation transport regulator ChaB	1	1	1	1	1	1	1
EC504838_785	chromosome	788714	789814	chaA	calcium/proton antiporter	1	1	1	1	1	1	1
EC504838_786	chromosome	790219	790326		toxin Ldr, type I toxin-antitoxin system family protein	0.19	0	1	1	1	1	1
EC504838_787	chromosome	790755	790862		toxin Ldr, type I toxin-antitoxin system family protein	0.19	0	1	1	1	1	1
EC504838_788	chromosome	791864	791010	kdsA	3-deoxy-8-phosphooctulonate synthase	1	1	1	1	1	1	1
EC504838_789	chromosome	792709	791900		transglutaminase-like superfamily protein	1	1	1	1	1	1	1
EC504838_790	chromosome	793105	792713	sirB2	protein sirB2	1	1	1	1	1	1	1
EC504838_791	chromosome	793935	793102	prmC	protein-(glutamine-N5) methyltransferase, release factor-specific	1	1	1	1	1	1	1
EC504838_792	chromosome	795017	793935	prfA	peptide chain release factor 1	1	1	1	1	1	1	1
EC504838_793	chromosome	796315	795059	hemA	glutamyl-tRNA reductase	1	1	1	1	1	1	1
EC504838_794	chromosome	796529	797152	lolB	outer membrane lipoprotein LolB	1	1	1	1	1	1	1
EC504838_795	chromosome	797152	798003	ispE	4-(cytidine 5'-diphospho)-2-C-methyl-D-erythritol kinase	1	1	1	1	1	1	1
EC504838_796	chromosome	798154	799101	prs	ribose-phosphate pyrophosphokinase	1	1	1	1	1	1	1
EC504838_797	chromosome	799253	800905		putative sulfate transporter YchM	1	1	1	1	1	1	1
EC504838_798	chromosome	801238	800960		conserved hypothetical protein	1	1	1	1	1	1	1
EC504838_799	chromosome	801516	802100	pth	peptidyl-tRNA hydrolase	1	1	1	1	1	1	1
EC504838_800	chromosome	802217	803308	engD	GTP-dependent nucleic acid-binding protein EngD	1	1	1	1	1	1	1
EC504838_801	chromosome	804149	807034		outer membrane autotransporter barrel domain protein	1	1	1	1	1	1	0.99
EC504838_802	chromosome	809053	807134		bacterial regulatory , Fis family protein	1	1	1	1	1	1	1
EC504838_803	chromosome	809281	810351	dhaK	dihydroxyacetone kinase, DhaK subunit	1	1	1	1	1	1	1
EC504838_804	chromosome	810362	810994	dhaL	dihydroxyacetone kinase, L subunit	1	1	0.99	1	1	1	1
EC504838_805	chromosome	811005	812423	dhaM	PTS-dependent dihydroxyacetone kinase, phosphotransferase subunit DhaM	1	1	1	1	1	1	1
EC504838_806	chromosome	812743	814440	treA	periplasmic trehalase	1	1	1	1	1	1	1
EC504838_807	chromosome	814959	814519		conserved hypothetical protein	1	1	1	1	1	1	1
EC504838_808	chromosome	815391	815137		transglycosylase associated family protein	1	1	1	1	1	1	1
EC504838_809	chromosome	815592	816128	ycgR	flagellar brake protein YcgR	1	1	1	1	1	1	1
EC504838_810	chromosome	816177	816326	ycgR	flagellar brake YcgR domain protein	1	1	1	1	1	1	1
EC504838_811	chromosome	816939	816328		transglycosylase SLT domain protein	1	1	1	1	1	1	1
EC504838_812	chromosome	817039	817953	ldcA	murein tetrapeptide carboxypeptidase	1	1	1	1	1	1	1
EC504838_813	chromosome	818048	819784		sodium/hydrogen exchanger family protein	1	1	1	1	1	1	1
EC504838_814	chromosome	820067	819918		conserved hypothetical protein	0.99	1	1	1	1	1	1
EC504838_815	chromosome	821241	820171	alr	alanine racemase	1	1	1	1	1	1	1
EC504838_816	chromosome	822372	821251		FAD dependent oxidoreductase family protein	1	1	1	1	1	1	1
EC504838_817	chromosome	822548	822363		FAD dependent oxidoreductase family protein	0.98	0.98	0.98	0.98	0.98	0.98	0.98
EC504838_818	chromosome	822878	824410		spoVR like family protein	1	1	1	1	1	1	1
EC504838_819	chromosome	825181	824462	fadR	fatty acid metabolism transcriptional regulator FadR	1	1	1	1	1	1	1
EC504838_820	chromosome	825403	826944	nhaB	na+/H+ antiporter NhaB	1	1	1	1	1	1	1
EC504838_821	chromosome	827090	827620	dsbB	disulfide bond formation protein B	1	1	1	1	1	1	1
EC504838_822	chromosome	828934	827666		impB/mucB/samB family protein	1	1	1	1	1	1	1
EC504838_823	chromosome	829353	828934	umuD	protein UmuD	1	1	1	1	0.99	0.99	1
EC504838_824	chromosome	829726	830235	hlyE	hemolysin E, chromosomal	1	1	0.99	1	1	1	0.99
EC504838_825	chromosome	830376	830636		haemolysin E family protein	1	1	1	1	1	1	1
EC504838_826	chromosome	831289	830843		flagellin N-methylase family protein	1	1	1	1	1	1	1
EC504838_827	chromosome	832040	831381		fumarylacetoacetate (FAA) hydrolase family protein	1	1	1	1	1	1	1
EC504838_828	chromosome	832405	832112	ycgL	protein YcgL	1	1	1	1	1	1	1
EC504838_829	chromosome	832647	833048	pliG	inhibitor of g-type lysozyme	1	1	1	1	1	1	1
EC504838_830	chromosome	833536	833168		fels-1 Prophage Protein-like family protein	1	1	0.99	1	0.99	0.99	1
EC504838_831	chromosome	834056	834751	minC	septum site-determining protein MinC	1	1	1	1	1	1	1
EC504838_832	chromosome	834775	835587	minD	septum site-determining protein MinD	1	1	1	1	0.99	0.99	1
EC504838_833	chromosome	835591	835857	minE	cell division topological specificity factor MinE	1	1	1	1	1	1	1
EC504838_834	chromosome	836555	836229		outer membrane autotransporter barrel domain protein	1	1	1	1	1	1	1
EC504838_835	chromosome	837209	837493		YMGG-like Gly-zipper family protein	1	1	1	1	1	1	1
EC504838_836	chromosome	837503	837832		conserved hypothetical protein	1	1	1	1	1	1	1
EC504838_837	chromosome	840210	837889		outer membrane autotransporter barrel domain protein	1	1	1	1	1	1	1
EC504838_838	chromosome	840536	840327		putative aTP-binding component of a transport system	1	1	1	1	1	1	1
EC504838_839	chromosome	841154	840936	ymgF	inner membrane protein YmgF	1	1	1	1	1	1	1
EC504838_840	chromosome	842809	841286		conserved hypothetical protein	1	1	1	1	1	1	1
EC504838_841	chromosome	843388	843140		putative protein involved in biofilm formation	1	1	0.99	1	1	1	1
EC504838_842	chromosome	843767	843501		putative two-component-system connector protein AriR	1	1	1	1	1	1	1
EC504838_843	chromosome	844347	844111		biofilm development YmgB/AriR family protein	1	1	1	1	1	1	1
EC504838_844	chromosome	844661	845872	ycgF	blue light- and temperature-regulated antirepressor YcgF	1	1	1	1	1	1	1
EC504838_845	chromosome	846077	846808	ycgE	HTH-type transcriptional repressor YcgE	1	1	1	1	1	1	1
EC504838_846	chromosome	847029	847433		conserved hypothetical protein	1	1	1	1	1	1	1
EC504838_847	chromosome	849805	848555	icd	isocitrate dehydrogenase, NADP-dependent	1	1	1	1	1	1	1
EC504838_848	chromosome	849977	850630		pseudouridine synthase family protein	1	1	1	1	1	1	1
EC504838_849	chromosome	850640	851101	nudJ	phosphatase NudJ	1	1	1	1	1	1	1
EC504838_850	chromosome	851155	852261	trmU	tRNA (5-methylaminomethyl-2-thiouridylate)-methyltransferase	1	1	1	1	1	1	1
EC504838_851	chromosome	852297	852938	hflD	high frequency lysogenization protein HflD	1	1	1	1	1	1	1
EC504838_852	chromosome	852942	854312	purB	adenylosuccinate lyase	1	1	1	1	1	1	1
EC504838_853	chromosome	854480	855151	phoP	transcriptional regulatory protein PhoP	1	1	1	1	1	1	1
EC504838_854	chromosome	855151	856611	phoQ	sensor protein PhoQ	1	1	1	1	1	1	1
EC504838_855	chromosome	856687	857808	ycfD	50S ribosomal protein L16 arginine hydroxylase	1	1	1	1	1	1	1
EC504838_856	chromosome	859183	857954	pepT	peptidase T	1	1	1	1	1	1	1
EC504838_857	chromosome	859433	860569	potA	spermidine/putrescine import ATP-binding protein PotA	1	1	1	1	1	1	1
EC504838_858	chromosome	860553	861416		binding-protein-dependent transport system inner membrane component family protein	1	1	1	1	1	1	1
EC504838_859	chromosome	861914	861648		caudovirales tail fibre assembly family protein	1	1	0.98	1	0.98	0.98	1
EC504838_860	chromosome	861983	862639		methyltransferase domain protein	1	1	0.98	1	0.98	0.98	1
EC504838_861	chromosome	863075	862986		hypothetical protein	1	1	0.94	1	0.6	0.94	1
EC504838_862	chromosome	863386	864045		putative taIl fiber protein	1	1	0.93	1	0.93	0.93	1
EC504838_863	chromosome	864048	864581		caudovirales tail fibre assembly family protein	1	1	0.89	1	0.86	0.89	1
EC504838_864	chromosome	865137	864610		caudovirales tail fibre assembly family protein	1	1	0.85	0.99	0.81	0.81	1
EC504838_865	chromosome	866180	865386		putative mu prophage; Tail fiber protein	1	1	0.43	1	0.36	0.36	1
EC504838_866	chromosome	868893	868294		enterobacterial Ail/Lom family protein	0.7	0.73	0.78	0.99	0.69	0.71	1
EC504838_867	chromosome	872440	868961		fibronectin type III family protein	0.22	0.4	0.91	0.29	0.31	0.31	1
EC504838_868	chromosome	873073	872501		bacteriophage lambda tail assembly I family protein	0.85	0.38	0.93	1	0.68	0.64	1
EC504838_869	chromosome	873669	873070		nlpC/P60 family protein	0.9	0.97	0.92	0.9	0.92	0.92	1
EC504838_870	chromosome	874516	873818		phage minor tail protein L	0.82	0.56	0.95	0.84	0.5	0.5	1
EC504838_871	chromosome	874845	874516		phage minor tail family protein	0.92	1	0.91	0.8	0.77	0.66	1
EC504838_872	chromosome	877409	874842		phage tail tape measure protein, lambda family	0.37	0.33	0.84	0.54	0.22	0.22	0.96
EC504838_873	chromosome	877836	877402		phage tail assembly protein T	1	1	0.97	1	0.97	0.97	1
EC504838_874	chromosome	878240	877818		phage minor tail protein G	1	1	0.76	1	0.49	0.49	1
EC504838_875	chromosome	878996	878256	V	major tail protein V	1	1	0.96	1	0.3	0.41	1
EC504838_876	chromosome	879399	879004	U	minor tail protein U	1	1	0.99	1	0.97	0.97	1
EC504838_877	chromosome	879974	879396		prophage minor tail Z family protein	1	0.98	0.96	0.75	0.96	0.96	0.67
EC504838_878	chromosome	880339	879986	FII	tail attachment protein	1	0.99	0.94	0.99	0.77	0.88	0.39
EC504838_879	chromosome	880746	880351	FI	DNA-packaging protein FI	1	0.88	0.93	1	0.72	0.93	1
EC504838_880	chromosome	881813	880788		phage major capsid E family protein	0.74	0.43	0.96	0.88	0.96	0.96	0.99
EC504838_881	chromosome	882201	881869	D	head decoration protein	0.93	0.93	0.93	1	0.94	0.94	0.96
EC504838_882	chromosome	883530	882211		peptidase S49 family protein	0.98	1	0.94	0.42	0.25	0.26	0.87
EC504838_883	chromosome	885112	883511		phage portal protein, lambda family	1	1	0.96	1	0.44	0.44	1
EC504838_884	chromosome	885315	885109	W	head-to-tail joining protein W	1	1	0.95	1	0.95	0.95	1
EC504838_885	chromosome	887237	885312		phage terminase large subunit family protein	1	1	0.95	0.55	0.7	0.7	0.62
EC504838_886	chromosome	887757	887212	Nu1	terminase small subunit	0.57	0.57	0.95	0.8	0.8	0.8	0.84
EC504838_887	chromosome	888482	888267		conserved hypothetical protein	1	1	0	1	0	0	1
EC504838_888	chromosome	888815	888606		conserved hypothetical protein	1	1	0	1	0	0	1
EC504838_889	chromosome	889058	888903		conserved hypothetical protein	0.62	0.62	0.73	1	0.73	0.73	0.84
EC504838_890	chromosome	889477	889100		D-alanyl-D-alanine carboxypeptidase family protein	0.34	0.9	0.85	1	0.85	0.85	0.87
EC504838_891	chromosome	889755	889480		conserved hypothetical protein	0.48	0.66	0.67	1	0.67	0.67	1
EC504838_892	chromosome	890134	889745		putative phage protein	1	0.95	0.94	1	0.94	0.94	1
EC504838_893	chromosome	890375	890223		conserved hypothetical protein	1	0.92	0.98	1	0.98	0.98	1
EC504838_894	chromosome	890596	890372		putative phage protein	1	1	0.99	1	0.99	0.99	1
EC504838_897	chromosome	891967	890918		DNA methylase family protein	0.68	0.63	0.99	1	0.99	0.99	1
EC504838_898	chromosome	892315	892118		conserved hypothetical protein	0.71	0.82	0.97	0.97	0.97	0.97	1
EC504838_899	chromosome	893089	892547		conserved hypothetical protein	1	1	1	1	1	1	1
EC504838_900	chromosome	893463	893098		endodeoxyribonuclease RusA family protein	1	1	1	1	1	1	1
EC504838_901	chromosome	894519	893464		conserved hypothetical protein	1	0.67	0.77	1	0.77	0.77	1
EC504838_902	chromosome	894793	894521		conserved hypothetical protein	1	1	0.83	1	0.83	0.83	1
EC504838_903	chromosome	895173	894961	hokC	protein HokC	1	1	0.87	1	0.87	0.87	1
EC504838_904	chromosome	895565	896479		conserved hypothetical protein	1	1	0	1	0	0	1
EC504838_905	chromosome	896495	896974		putative membrane protein	1	1	0	1	0	0	1
EC504838_906	chromosome	897504	896980		phage antitermination Q family protein	1	1	0.12	1	0	0	1
EC504838_907	chromosome	897894	897619		conserved hypothetical protein	0.99	0.99	0.07	0.99	0.07	0.07	0.99
EC504838_908	chromosome	898016	897891		conserved hypothetical protein	1	1	0.15	1	0.15	0.15	1
EC504838_909	chromosome	898186	898013		conserved hypothetical protein	1	1	0	1	0	0	1
EC504838_910	chromosome	898605	898183		conserved hypothetical protein	0.77	0.69	0.81	1	0.81	0.81	1
EC504838_911	chromosome	899716	898646		N-terminal phage replisome organiser family protein	1	0.97	0.96	0.62	0.96	0.96	1
EC504838_912	chromosome	900213	899788		conserved hypothetical protein	0.64	1	0.89	1	0.89	0.89	0.99
EC504838_913	chromosome	900440	900210	cro	regulatory cro domain protein	1	1	0.98	1	0.98	0.98	1
EC504838_914	chromosome	900832	901170		peptidase S24-like family protein	1	1	0.99	1	0.99	0.99	1
EC504838_915	chromosome	901382	901615		conserved hypothetical protein	1	1	0.87	1	0.87	0.87	1
EC504838_916	chromosome	902475	902266		conserved hypothetical protein	1	1	0	1	0	0	1
EC504838_917	chromosome	901627	902265		conserved hypothetical protein	1	1	0.04	1	0.04	0.04	1
EC504838_918	chromosome	903038	903226		dicB family protein	0.52	0	0.87	1	0.87	0.87	1
EC504838_919	chromosome	903223	903426		conserved hypothetical protein	0.1	0.1	0.52	1	0.52	0.52	1
EC504838_920	chromosome	903507	905978		putative exonuclease VIII	0.38	0.43	0.89	0.77	0.89	0.89	1
EC504838_921	chromosome	906040	906309		excisionase-like family protein	1	1	0.98	1	0.98	0.98	1
EC504838_922	chromosome	906278	907396		phage integrase family protein	1	1	0.96	1	0.96	0.96	1
EC504838_923	chromosome	907563	908357		binding-protein-dependent transport system inner membrane component family protein	1	1	1	1	1	1	1
EC504838_924	chromosome	908354	909400		bacterial extracellular solute-binding family protein	1	1	1	1	1	1	1
EC504838_925	chromosome	909458	909919	ymfA	inner membrane protein YmfA	1	1	0.99	1	0.99	0.99	1
EC504838_926	chromosome	909916	910704	ycfZ	inner membrane protein YcfZ	1	1	1	1	1	1	1
EC504838_927	chromosome	911664	910843	cobB	NAD-dependent protein deacylase	1	1	1	1	1	1	1
EC504838_928	chromosome	912591	911680		ROK family protein	1	1	1	1	1	1	1
EC504838_929	chromosome	913858	912620	lolE	liporeleasing system, transmembrane protein LolE	1	1	1	1	1	1	1
EC504838_930	chromosome	914565	913864	lolD	liporeleasing system, ATP-binding protein	1	1	1	1	1	1	1
EC504838_931	chromosome	915757	914558		liporeleasing system, transmembrane , LolC/E family protein	1	1	1	1	1	1	1
EC504838_932	chromosome	916019	917092	ycfT	inner membrane protein YcfT	1	1	1	1	1	1	1
EC504838_933	chromosome	917172	920666	mfd	transcription-repair coupling factor	1	1	1	1	1	1	1
EC504838_934	chromosome	920813	921772		putative L,D-transpeptidase YcfS	1	1	1	1	1	1	1
EC504838_935	chromosome	922112	921855	bhsA	multiple stress resistance protein BhsA	1	1	1	1	1	1	1
EC504838_936	chromosome	922353	922985		bacterial regulatory, tetR family protein	1	1	1	1	1	1	1
EC504838_937	chromosome	923586	923047		glycine zipper 2TM domain protein	0.83	1	1	1	1	1	1
EC504838_938	chromosome	923712	923876		conserved hypothetical protein	0.33	0.85	0.96	0.85	0.85	0.67	0.85
EC504838_939	chromosome	923940	924920		transposase IS116/IS110/IS902 family protein	0.76	1	1	1	1	1	1
EC504838_940	chromosome	926396	925092	ndh	NADH dehydrogenase	1	1	1	1	1	1	1
EC504838_941	chromosome	927056	926805		conserved hypothetical protein	1	1	1	1	1	1	1
EC504838_942	chromosome	927336	927076		conserved hypothetical protein	0.95	0.95	0.95	1	0.95	0.95	0.95
EC504838_943	chromosome	928384	927359	nagZ	beta-hexosaminidase	1	1	1	1	1	1	1
EC504838_944	chromosome	929219	928395	thiK	thiamine kinase	1	1	1	1	1	1	1
EC504838_945	chromosome	929841	929200		conserved hypothetical protein	1	1	1	1	1	1	1
EC504838_946	chromosome	930232	929855		conserved hypothetical protein	1	1	1	1	1	1	1
EC504838_947	chromosome	930594	930235		HIT domain protein	1	1	1	1	1	1	1
EC504838_948	chromosome	930928	933117	fhuE	fhuE receptor	1	1	1	1	1	1	1
EC504838_949	chromosome	934610	933177	ptsG	PTS system glucose-specific EIICB component	1	1	1	1	1	1	1
EC504838_950	chromosome	935702	934905		conserved hypothetical protein	1	1	1	1	1	1	1
EC504838_951	chromosome	936717	935713	holB	DNA polymerase III subunit delta'	1	1	1	1	1	1	1
EC504838_952	chromosome	937355	936714	tmk	thymidylate kinase	1	1	1	1	1	1	1
EC504838_953	chromosome	938367	937345		yceG-like family protein	1	1	1	1	1	1	1
EC504838_954	chromosome	939179	938370	pabC	aminodeoxychorismate lyase	1	1	1	1	1	1	1
EC504838_955	chromosome	940540	939299	fabF	beta-ketoacyl-acyl-carrier-protein synthase II	1	1	1	1	1	1	1
EC504838_956	chromosome	940864	940628	acpP	acyl carrier protein	1	1	1	1	1	1	1
EC504838_957	chromosome	941809	941075	fabG	3-oxoacyl-[acyl-carrier-protein] reductase	1	1	1	1	1	1	1
EC504838_958	chromosome	942751	941822	fabD	malonyl CoA-acyl carrier protein transacylase	1	1	1	1	1	1	1
EC504838_959	chromosome	943720	942767	fabH	3-oxoacyl-[acyl-carrier-protein] synthase 3	1	1	1	1	1	0.99	1
EC504838_960	chromosome	944828	943788	plsX	fatty acid/phospholipid synthesis protein PlsX	1	1	1	1	1	1	1
EC504838_961	chromosome	945112	944939	rpmF	ribosomal protein L32	1	1	1	1	1	1	1
EC504838_962	chromosome	945685	945164		conserved hypothetical protein	1	1	1	1	1	1	1
EC504838_963	chromosome	945884	946468	maf	septum formation protein Maf	1	1	1	1	1	1	1
EC504838_964	chromosome	947539	946580		pseudouridine synthase, RluA family protein	1	1	1	1	1	1	1
EC504838_965	chromosome	948112	951297	rne	ribonuclease E	1	1	1	1	1	1	1
EC504838_966	chromosome	952446	951493	flgL	flagellar hook-associated protein 3	1	1	1	1	1	1	1
EC504838_967	chromosome	954101	952458	flgK	flagellar hook-associated protein FlgK	1	1	1	1	1	1	1
EC504838_968	chromosome	955108	954167	flgJ	flagellar rod assembly protein/muramidase FlgJ	1	1	1	1	1	1	1
EC504838_969	chromosome	956205	955108		flagellar P-ring family protein	1	1	1	1	1	1	1
EC504838_970	chromosome	956915	956217		flagellar L-ring family protein	1	1	1	1	1	1	1
EC504838_971	chromosome	957750	956968	flgG	flagellar basal-body rod protein FlgG	1	1	1	1	1	1	1
EC504838_972	chromosome	958643	957888	flgF	flagellar basal-body rod protein FlgF	1	1	1	1	1	1	1
EC504838_973	chromosome	959868	958663	flgE	flagellar hook protein FlgE	1	1	1	1	1	1	1
EC504838_974	chromosome	960588	959893	flgD	basal-body rod modification protein FlgD	1	1	1	1	1	1	1
EC504838_975	chromosome	961004	960600	flgC	flagellar basal-body rod protein FlgC	1	1	1	1	1	1	1
EC504838_976	chromosome	961424	961008	flgB	flagellar basal-body rod protein FlgB	1	1	1	1	1	1	1
EC504838_977	chromosome	961579	962238	flgA	flagella basal body P-ring formation protein FlgA	1	1	1	1	1	1	1
EC504838_978	chromosome	962314	962607	flgM	flagellar biosynthesis anti-sigma factor FlgM	1	1	1	1	1	1	1
EC504838_979	chromosome	962612	963028		flgN family protein	1	1	1	1	1	1	1
EC504838_980	chromosome	964603	963068	mviN	integral membrane protein MviN	1	1	1	1	1	1	1
EC504838_981	chromosome	965636	964713		putative oxidoreductase YceM	1	1	1	1	1	1	1
EC504838_982	chromosome	966285	965638		conserved hypothetical protein	1	1	1	1	1	1	1
EC504838_983	chromosome	966880	966296		acetyltransferase domain protein	1	1	1	1	1	1	1
EC504838_984	chromosome	967116	968324		major Facilitator Superfamily protein	1	1	1	1	1	1	1
EC504838_985	chromosome	968388	969035	grxB	glutaredoxin, GrxB family	1	1	1	1	1	1	1
EC504838_986	chromosome	969169	969729		conserved hypothetical protein	1	1	1	1	1	1	1
EC504838_987	chromosome	969835	970881	pyrC	dihydroorotase, homodimeric type	1	1	1	1	1	1	1
EC504838_988	chromosome	970955	971200	dinI	DNA-damage-inducible protein I	1	1	1	1	1	1	1
EC504838_989	chromosome	971490	971744		bssS family protein	1	1	1	1	1	1	1
EC504838_990	chromosome	971859	972977	solA	N-methyl-L-tryptophan oxidase	1	1	1	1	1	1	1
EC504838_991	chromosome	973025	973138		conserved hypothetical protein	1	1	1	1	1	1	1
EC504838_992	chromosome	973399	973965		conserved hypothetical protein	1	1	0.99	1	0.99	0.99	1
EC504838_993	chromosome	974926	974294		integrase core domain protein	0.43	0.72	0.39	0.48	0.39	0.39	0.17
EC504838_994	chromosome	973969	974418		yceI-like domain protein	0.66	0.66	0.66	0.78	0.66	0.66	0.66
EC504838_995	chromosome	975441	975139		transposase family protein	0.97	1	0.51	1	0.51	0.51	1
EC504838_996	chromosome	975555	975797		yceI-like domain protein	1	1	1	1	1	1	1
EC504838_997	chromosome	976891	975839		rhodanese-like domain protein	1	1	1	1	1	1	1
EC504838_998	chromosome	977116	978036	htrB	lipid A biosynthesis lauroyl acyltransferase	1	1	1	1	1	1	1
EC504838_999	chromosome	978208	979434		major Facilitator Superfamily protein	1	1	1	1	1	1	1
EC504838_1000	chromosome	979517	979891		msyB family protein	1	1	1	1	1	1	1
EC504838_1001	chromosome	980119	979892		conserved hypothetical protein	1	1	1	1	1	1	1
EC504838_1002	chromosome	982805	980292	mdoH	glucans biosynthesis glucosyltransferase H	1	1	1	1	1	1	1
EC504838_1003	chromosome	984225	982828	mdoG	glucans biosynthesis protein G	1	1	1	1	1	1	1
EC504838_1004	chromosome	984757	985914		acyltransferase family protein	1	1	1	1	1	1	1
EC504838_1005	chromosome	987403	985922		PLD-like domain protein	1	1	1	1	1	1	1
EC504838_1006	chromosome	987878	987345		macro domain protein	1	1	1	1	0.99	0.99	1
EC504838_1007	chromosome	988284	987973		conserved hypothetical protein	1	1	1	1	1	1	1
EC504838_1008	chromosome	988737	988405	csgC	csgC	1	1	1	1	1	1	1
EC504838_1009	chromosome	989251	988796	csgA	major curlin subunit	1	1	1	1	1	1	1
EC504838_1010	chromosome	989747	989292		curlin associated repeat family protein	1	1	1	1	1	1	1
EC504838_1011	chromosome	990501	991151	csgD	csgBAC operon transcriptional regulatory protein	1	1	1	1	1	1	1
EC504838_1012	chromosome	991156	991545		curli assembly CsgE family protein	1	1	1	1	1	1	1
EC504838_1013	chromosome	991570	991986		type VIII secretion system (T8SS), CsgF family protein	1	1	1	1	1	1	1
EC504838_1014	chromosome	992013	992846		curli production assembly/transport component CsgG family protein	1	1	1	1	1	1	1
EC504838_1015	chromosome	993401	992910	ycdZ	inner membrane protein YcdZ	1	1	0.99	1	0.99	0.99	1
EC504838_1016	chromosome	994057	993503	ycdY	chaperone protein YcdY	1	1	1	1	1	1	1
EC504838_1017	chromosome	994818	994081		putative phosphatase YcdX	0.55	1	1	0.55	1	1	1
EC504838_1018	chromosome	995811	994873	ghrA	glyoxylate/hydroxypyruvate reductase A	1	1	1	1	1	1	1
EC504838_1020	chromosome	997124	996282		methyltransferase domain protein	1	1	0.34	1	0.34	0.34	1
EC504838_1021	chromosome	997406	997209		conserved hypothetical protein	1	1	0.78	1	0.78	0.78	1
EC504838_1022	chromosome	997911	997423		conserved hypothetical protein	1	1	0.72	1	0.72	0.72	1
EC504838_1023	chromosome	998291	997908		conserved hypothetical protein	1	1	0.68	1	0.68	0.68	1
EC504838_1024	chromosome	998752	998372	cbeA	cytoskeleton bundling-enhancing protein CbeA	1	1	0.77	1	0.77	0.77	0.99
EC504838_1025	chromosome	999446	998763		conserved hypothetical protein	1	1	0.17	1	0.17	0.17	1
EC504838_1026	chromosome	999686	999465		conserved hypothetical protein	1	0.73	0.86	1	0.86	0.86	1
EC504838_1027	chromosome	1000225	999749		DNA repair RadC family protein	1	1	0.94	1	0.94	0.94	1
EC504838_1028	chromosome	1000726	1000241		antirestriction family protein	0.82	0.82	0.78	0.6	0.78	0.78	1
EC504838_1029	chromosome	1001636	1000818		conserved hypothetical protein	0.79	0.79	0.85	0.99	0.85	0.85	1
EC504838_1030	chromosome	1001969	1001736		conserved hypothetical protein	0.99	1	0.97	1	0.97	0.97	1
EC504838_1031	chromosome	1002257	1002048		putative aec69	1	1	0.98	1	0.98	0.98	1
EC504838_1032	chromosome	1002502	1002266		putative aec69	1	1	0.92	1	0.92	0.92	1
EC504838_1033	chromosome	1002928	1002578		conserved hypothetical protein	1	1	0.97	1	0.97	0.97	1
EC504838_1034	chromosome	1005093	1002925		putative membrane protein	1	1	0.98	1	0.98	0.98	1
EC504838_1035	chromosome	1008060	1005214		autotransporter beta-domain protein	0.58	0.62	0.32	0.34	0.32	0.32	1
EC504838_1036	chromosome	1009305	1008433		50S ribosome-binding GTPase family protein	1	1	0.92	1	0.93	0.93	1
EC504838_1037	chromosome	1009660	1010178		conserved hypothetical protein	1	1	0.04	1	0.04	0.04	1
EC504838_1038	chromosome	1010925	1010728		conserved hypothetical protein	1	1	0	1	0	0.09	1
EC504838_1039	chromosome	1011461	1010922		conserved hypothetical protein	1	1	0	1	0	0	1
EC504838_1040	chromosome	1012378	1011512		integrase core domain protein	0.75	0.75	1	0.75	0.89	0.89	0.52
EC504838_1041	chromosome	1012674	1012375		transposase family protein	0.99	0.99	0.99	0.99	0.99	0.99	0.99
EC504838_1042	chromosome	1013034	1012825		putative transposase	0.96	0.89	0.9	0.78	0.9	0.9	0.63
EC504838_1043	chromosome	1013328	1013035		putative transposase	1	1	0.99	1	0.99	0.99	0.7
EC504838_1044	chromosome	1013814	1014335		putative RNA polymerase sigma factor FecI	1	1	1	1	1	1	1
EC504838_1045	chromosome	1014332	1015285		fecR family protein	1	1	0.99	1	0.99	0.99	1
EC504838_1046	chromosome	1015372	1017696	fecA	fe(3+) dicitrate transport protein FecA	1	1	0.99	1	0.99	0.99	1
EC504838_1047	chromosome	1017741	1018643		periplasmic binding family protein	1	1	0.99	1	1	1	1
EC504838_1048	chromosome	1018640	1019638		fecCD transport family protein	1	1	1	1	1	1	1
EC504838_1049	chromosome	1019635	1020591	fecD	fe(3+) dicitrate transport system permease protein FecD	1	1	0.99	1	0.99	0.99	1
EC504838_1050	chromosome	1020592	1021359		ABC transporter family protein	1	1	0.98	1	0.98	0.98	1
EC504838_1051	chromosome	1022174	1021917		conserved hypothetical protein	1	1	0	1	0	0	1
EC504838_1052	chromosome	1022908	1022276		integrase core domain protein	0.43	0.72	0.39	0.48	0.39	0.39	0.17
EC504838_1053	chromosome	1023423	1023121		transposase family protein	0.97	1	0.51	1	0.51	0.51	1
EC504838_1054	chromosome	1024414	1023392		nuclease-related domain protein	0.9	0.9	0.07	0.9	0.07	0.07	0.9
EC504838_1055	chromosome	1025640	1025077		conserved hypothetical protein	1	1	0	1	0	0	1
EC504838_1056	chromosome	1027894	1026461		conserved hypothetical protein	1	1	0	1	0	0	1
EC504838_1057	chromosome	1029945	1031762		putative membrane protein	1	1	0	1	0	0	1
EC504838_1058	chromosome	1033151	1031949		phage integrase family protein	1	1	0.02	1	0.02	0.02	1
EC504838_1059	chromosome	1034464	1033778		conserved hypothetical protein	1	1	1	1	1	1	1
EC504838_1060	chromosome	1035833	1035045	phoH	protein PhoH	1	1	1	1	1	1	1
EC504838_1061	chromosome	1036108	1035812	phoH	PhoH domain protein	1	1	1	1	1	1	1
EC504838_1062	chromosome	1037723	1036452	efeB	deferrochelatase/peroxidase EfeB	1	1	1	1	1	1	1
EC504838_1063	chromosome	1038856	1037729	efeO	iron uptake system component EfeO	1	1	1	1	1	1	1
EC504838_1064	chromosome	1039744	1038914	efeU	ferrous iron permease EfeU	1	1	1	1	1	1	1
EC504838_1065	chromosome	1041918	1040410	putP	sodium/proline symporter	1	1	1	1	1	1	1
EC504838_1066	chromosome	1042286	1042077		conserved hypothetical protein	1	1	1	1	1	1	1
EC504838_1067	chromosome	1042341	1046303	putA	bifunctional protein PutA	1	1	1	1	1	1	1
EC504838_1068	chromosome	1046981	1046343	rutR	pyrimidine utilization regulatory protein R	1	1	1	1	1	1	1
EC504838_1069	chromosome	1047269	1048360	rutA	pyrimidine utilization protein A	1	1	1	1	1	1	1
EC504838_1070	chromosome	1048360	1049052	rutB	pyrimidine utilization protein B	1	1	1	1	1	1	1
EC504838_1071	chromosome	1049064	1049450	rutC	pyrimidine utilization protein C	1	1	1	1	1	1	1
EC504838_1072	chromosome	1049458	1050258	rutD	pyrimidine utilization protein D	1	1	1	1	1	1	1
EC504838_1073	chromosome	1050268	1050858		putative malonic semialdehyde reductase RutE	1	1	0.99	1	0.99	0.99	1
EC504838_1074	chromosome	1050869	1051363	rutF	pyrimidine utilization flavin reductase protein F	1	1	1	1	1	1	1
EC504838_1075	chromosome	1051384	1052712	rutG	pyrimidine utilization transport protein G	1	1	1	1	1	1	1
EC504838_1076	chromosome	1052968	1052795		stress-induced bacterial acidophilic repeat motif family protein	1	1	1	1	1	1	1
EC504838_1077	chromosome	1053341	1053937	wrbA	quinone oxidoreductase, type IV	1	1	1	1	1	1	1
EC504838_1078	chromosome	1053958	1054185		conserved hypothetical protein	1	1	1	1	1	1	1
EC504838_1079	chromosome	1055464	1054223	agp	glucose-1-phosphatase	1	1	1	1	1	1	1
EC504838_1080	chromosome	1057013	1055757		conserved hypothetical protein	1	1	1	1	1	1	1
EC504838_1081	chromosome	1057274	1058194	cbpA	curved DNA-binding protein	1	1	1	1	1	1	1
EC504838_1082	chromosome	1058194	1058499	cbpM	chaperone modulatory protein CbpM	1	1	1	1	1	1	1
EC504838_1083	chromosome	1059191	1058592	torD	chaperone protein TorD	1	1	1	1	1	1	1
EC504838_1084	chromosome	1061734	1059188	torA	trimethylamine-N-oxide reductase TorA	1	1	1	1	1	1	1
EC504838_1085	chromosome	1062906	1061734	torC	trimethylamine-N-oxide reductase c-type cytochrome TorC	1	1	1	1	1	1	1
EC504838_1086	chromosome	1064729	1063701	torT	TMAO reductase system periplasmic protein TorT	1	1	1	1	1	1	1
EC504838_1087	chromosome	1063036	1063728		transcriptional regulatory , C terminal family protein	1	1	1	1	1	1	1
EC504838_1088	chromosome	1064857	1067556	torS	TMAO reductase sytem sensor TorS	1	1	1	1	1	1	1
EC504838_1089	chromosome	1067628	1068701		putative electron transport protein YccM	1	1	1	1	1	1	1
EC504838_1090	chromosome	1068923	1068750		gnsA/GnsB family protein	1	1	1	1	1	1	1
EC504838_1091	chromosome	1069517	1069317	cspG	cold shock-like protein CspG	1	1	1	1	1	1	1
EC504838_1092	chromosome	1070469	1070774		hypothetical protein	1	1	1	1	1	1	1
EC504838_1093	chromosome	1070881	1071525		conserved hypothetical protein	1	1	1	1	1	1	1
EC504838_1094	chromosome	1071522	1072268		putative protein	1	1	1	1	1	1	1
EC504838_1095	chromosome	1072268	1074364		conserved hypothetical protein	1	1	1	1	1	1	1
EC504838_1096	chromosome	1074410	1075549		putative outer membrane lipoprotein Wza	1	1	1	1	1	1	1
EC504838_1097	chromosome	1075537	1075983	etp	low molecular weight protein-tyrosine-phosphatase etp	1	1	0.99	1	0.99	0.99	1
EC504838_1098	chromosome	1076003	1078183	etk	tyrosine-protein kinase etk	1	1	1	1	1	1	1
EC504838_1099	chromosome	1079596	1078298	appA	periplasmic AppA protein	1	1	1	1	1	1	1
EC504838_1100	chromosome	1079768	1079676		conserved hypothetical protein	1	1	1	1	1	1	1
EC504838_1101	chromosome	1080917	1079781	cydB	cytochrome d ubiquinol oxidase, subunit II	1	1	1	1	1	1	1
EC504838_1102	chromosome	1082473	1080929	appC	cytochrome bd-II oxidase subunit 1	1	1	1	1	1	1	1
EC504838_1103	chromosome	1083464	1082607		hupH hydrogenase expression , C-terminal conserved region family protein	1	1	1	1	1	1	1
EC504838_1104	chromosome	1083859	1083461	hyaE	hydrogenase-1 operon protein HyaE	1	1	1	1	1	1	1
EC504838_1105	chromosome	1084443	1083856	hybD	hydrogenase expression/formation protein	1	1	1	1	1	1	1
EC504838_1106	chromosome	1085147	1084440	cybH	ni/Fe-hydrogenase, b-type cytochrome subunit	1	1	1	1	1	1	1
EC504838_1107	chromosome	1086959	1085166	hyaB	hydrogenase-1 large chain	1	1	1	1	1	1	1
EC504838_1108	chromosome	1088074	1086956	hyaA	hydrogenase-1 small chain	1	1	1	1	1	1	1
EC504838_1110	chromosome	1088795	1089454		inhibitor of apoptosis-promoting Bax1 family protein	1	1	1	1	1	1	1
EC504838_1111	chromosome	1089545	1089874	tusE	sulfurtransferase TusE	1	1	1	1	1	1	1
EC504838_1112	chromosome	1090148	1089891	yccX	acylphosphatase	0.99	0.99	0.99	0.99	0.94	0.9	0.99
EC504838_1113	chromosome	1090258	1091433	rlmI	ribosomal RNA large subunit methyltransferase I	1	1	1	1	1	1	1
EC504838_1114	chromosome	1091491	1091808	hspQ	heat shock protein HspQ	1	1	1	1	1	1	1
EC504838_1115	chromosome	1092266	1091853		coA binding domain protein	0.99	0.99	0.99	1	0.99	0.99	0.99
EC504838_1116	chromosome	1092439	1093101		conserved hypothetical protein	1	1	1	1	1	1	1
EC504838_1117	chromosome	1093197	1093655	mgsA	methylglyoxal synthase	1	1	1	1	1	1	1
EC504838_1118	chromosome	1095741	1093687	helD	helicase IV	1	1	1	1	1	1	1
EC504838_1119	chromosome	1095864	1096310	yccF	inner membrane protein YccF	1	1	1	1	1	1	1
EC504838_1120	chromosome	1099074	1098445	sxy	protein sxy	1	1	1	1	1	1	1
EC504838_1121	chromosome	1096329	1098482	yccS	inner membrane protein YccS	1	1	1	1	1	1	1
EC504838_1122	chromosome	1099293	1099802	sulA	cell division inhibitor SulA	1	1	1	1	1	1	1
EC504838_1123	chromosome	1100159	1101211	ompA	outer membrane protein A	1	1	1	1	1	1	1
EC504838_1124	chromosome	1101738	1101286		organiser of macrodomain of Terminus of chromosome family protein	1	1	1	1	1	1	1
EC504838_1125	chromosome	1101924	1103684		AAA domain protein	1	1	1	1	1	1	1
EC504838_1126	chromosome	1103753	1104271	fabA	beta-hydroxyacyl-(acyl-carrier-protein) dehydratase FabA	1	1	1	1	1	1	1
EC504838_1127	chromosome	1104508	1104341	rmf	ribosome modulation factor	1	1	1	1	1	1	1
EC504838_1128	chromosome	1105327	1104764		conserved hypothetical protein	1	1	1	1	1	1	1
EC504838_1129	chromosome	1106964	1105324		mce related family protein	1	1	1	1	1	1	1
EC504838_1130	chromosome	1108222	1106969		integral membrane , PqiA family protein	1	1	1	1	1	1	1
EC504838_1131	chromosome	1110259	1108352	ccmA	heme ABC exporter, ATP-binding protein CcmA	1	1	1	1	1	1	1
EC504838_1132	chromosome	1112379	1110271	rlmL	ribosomal RNA large subunit methyltransferase K/L	1	1	1	1	1	1	1
EC504838_1133	chromosome	1114271	1113729	zapC	cell division protein ZapC	1	1	1	1	1	1	1
EC504838_1134	chromosome	1112623	1113732		conserved hypothetical protein	1	1	1	1	1	1	1
EC504838_1135	chromosome	1115455	1114445	pyrD	dihydroorotate dehydrogenase	1	1	1	1	1	1	1
EC504838_1136	chromosome	1116255	1115566		gram-negative pili assembly chaperone, C-terminal domain protein	1	1	1	1	1	1	1
EC504838_1137	chromosome	1116781	1116269		fimbrial family protein	1	1	1	1	1	1	1
EC504838_1138	chromosome	1117334	1116792		fimbrial family protein	1	1	1	1	1	1	1
EC504838_1139	chromosome	1118416	1117346		fimbrial family protein	1	1	1	1	1	1	1
EC504838_1140	chromosome	1120962	1118407		type VII secretion system (T7SS), usher family protein	1	1	1	1	1	1	1
EC504838_1141	chromosome	1121733	1121032		gram-negative pili assembly chaperone, N-terminal domain protein	1	1	1	1	1	1	1
EC504838_1142	chromosome	1122358	1121816	elfA	laminin-binding fimbrial subunit ElfA	1	1	1	1	1	1	1
EC504838_1143	chromosome	1122714	1123289	ssuE	FMN reductase	1	1	1	1	1	1	1
EC504838_1144	chromosome	1123282	1124241		putative aliphatic sulfonates-binding protein	1	1	0.99	1	1	1	1
EC504838_1145	chromosome	1124238	1125383	ssuD	alkanesulfonate monooxygenase, FMNH(2)-dependent	1	1	1	1	1	1	1
EC504838_1146	chromosome	1125394	1126185		putative aliphatic sulfonates transport permease protein SsuC	1	1	1	1	1	1	1
EC504838_1147	chromosome	1126182	1126949	ssuB	aliphatic sulfonates import ATP-binding protein SsuB	1	1	1	1	1	1	1
EC504838_1148	chromosome	1129768	1127156	pepN	aminopeptidase N	1	1	1	1	1	1	1
EC504838_1149	chromosome	1130034	1131236	pncB	nicotinate phosphoribosyltransferase	1	1	1	1	1	1	1
EC504838_1150	chromosome	1131405	1132805	asnS	asparagine--tRNA ligase	1	1	1	1	1	1	1
EC504838_1151	chromosome	1133407	1134495	ompF	outer membrane protein F	1	1	1	1	1	1	1
EC504838_1152	chromosome	1134680	1135870	aspC	aspartate aminotransferase	1	1	1	1	1	1	1
EC504838_1153	chromosome	1136149	1137129		transposase IS116/IS110/IS902 family protein	0.76	1	1	1	1	1	1
EC504838_1154	chromosome	1138018	1137371		metallo-beta-lactamase superfamily protein	1	1	1	1	1	1	1
EC504838_1155	chromosome	1138593	1138045		conserved hypothetical protein	0.99	0.99	0.99	0.99	0.99	0.99	0.99
EC504838_1156	chromosome	1140621	1138774		L,D-transpeptidase catalytic domain protein	1	1	1	1	1	1	1
EC504838_1157	chromosome	1145342	1140882	mukB	chromosome partition protein MukB	1	1	1	1	1	1	1
EC504838_1158	chromosome	1146046	1145342		mukE-like family protein	1	1	1	1	1	1	1
EC504838_1159	chromosome	1147349	1146027	mukF	chromosome partition protein MukF	1	1	1	1	1	1	1
EC504838_1160	chromosome	1148131	1147346		methyltransferase domain protein	1	1	1	1	1	1	1
EC504838_1161	chromosome	1149916	1149023		conserved hypothetical protein	1	1	1	1	1	1	1
EC504838_1162	chromosome	1148267	1149046		conserved hypothetical protein	1	1	1	1	1	1	1
EC504838_1163	chromosome	1150816	1150070	kdsB	3-deoxy-D-manno-octulosonate cytidylyltransferase	1	1	1	1	1	1	1
EC504838_1164	chromosome	1150995	1150813		trm112p-like family protein	1	1	0.98	1	0.98	0.97	1
EC504838_1165	chromosome	1152279	1151047		conserved hypothetical protein	0.53	1	1	1	1	1	1
EC504838_1166	chromosome	1153302	1152316	lpxK	tetraacyldisaccharide 4'-kinase	1	1	1	1	1	1	1
EC504838_1167	chromosome	1155047	1153299	msbA	lipid A export permease/ATP-binding protein MsbA	1	1	1	1	1	1	1
EC504838_1168	chromosome	1157348	1155084		DNA internalization-related competence protein ComEC/Rec2	1	1	1	1	1	1	1
EC504838_1169	chromosome	1157839	1157555	ihfB	integration host factor, beta subunit	1	1	1	1	1	1	1
EC504838_1170	chromosome	1159672	1157999	rpsA	ribosomal protein S1	1	1	1	1	1	1	1
EC504838_1171	chromosome	1160466	1159783	cmk	cytidylate kinase	1	1	1	1	1	1	1
EC504838_1172	chromosome	1161403	1160639		peptidase M48 family protein	1	1	1	1	1	1	1
EC504838_1173	chromosome	1162855	1161572	aroA	3-phosphoshikimate 1-carboxyvinyltransferase	1	1	1	1	1	1	1
EC504838_1174	chromosome	1164014	1162926	serC	phosphoserine transaminase	1	1	1	1	1	1	1
EC504838_1175	chromosome	1164905	1164213		conserved hypothetical protein	1	1	1	1	1	1	1
EC504838_1176	chromosome	1165035	1166795	ycaO	ribosomal protein S12 methylthiotransferase accessory factor YcaO	1	1	1	1	1	1	1
EC504838_1177	chromosome	1167201	1168058	focA	formate transporter FocA	1	1	1	1	1	1	1
EC504838_1178	chromosome	1168113	1170395	pflB	formate acetyltransferase	1	1	1	1	1	1	1
EC504838_1179	chromosome	1170587	1171327	pflA	pyruvate formate-lyase 1-activating enzyme	1	1	1	1	1	1	1
EC504838_1180	chromosome	1171999	1171409		NADPH-dependent FMN reductase family protein	1	1	1	1	1	1	1
EC504838_1181	chromosome	1174438	1173008	ycaM	inner membrane transporter YcaM	1	1	1	1	1	1	1
EC504838_1182	chromosome	1172099	1173007		bacterial regulatory helix-turn-helix , lysR family protein	1	1	1	1	1	1	1
EC504838_1183	chromosome	1175796	1174648		major Facilitator Superfamily protein	1	1	1	1	1	1	1
EC504838_1184	chromosome	1176111	1176737		isochorismatase family protein	1	1	1	1	1	1	1
EC504838_1185	chromosome	1177636	1176773		DMSO reductase anchor subunit family protein	1	1	1	0.98	1	1	1
EC504838_1186	chromosome	1178255	1177638	dmsB	dimethylsulfoxide reductase, chain B	1	1	1	1	1	1	1
EC504838_1187	chromosome	1180710	1178266	dmsA	dimethyl sulfoxide reductase DmsA	1	1	1	1	1	1	1
EC504838_1188	chromosome	1182241	1180949	serS	serine--tRNA ligase	1	1	1	1	1	1	1
EC504838_1189	chromosome	1183675	1182332	rarA	replication-associated recombination protein A	1	1	1	1	1	1	1
EC504838_1190	chromosome	1184297	1183686	lolA	outer membrane lipocarrier protein LolA	1	1	1	1	1	1	1
EC504838_1191	chromosome	1188519	1184452		ftsK/SpoIIIE family protein	1	1	1	1	1	1	1
EC504838_1192	chromosome	1189148	1188654	lrp	leucine-responsive regulatory protein	1	1	1	1	1	1	1
EC504838_1193	chromosome	1189693	1190658	trxB	thioredoxin-disulfide reductase	1	1	1	1	1	1	1
EC504838_1194	chromosome	1190781	1192547	cydD	thiol reductant ABC exporter, CydD subunit	1	1	1	1	1	1	1
EC504838_1195	chromosome	1192548	1194269	cydC	thiol reductant ABC exporter, CydC subunit	1	1	1	1	1	1	1
EC504838_1196	chromosome	1194311	1195015	aat	leucyl/phenylalanyl-tRNA--protein transferase	1	1	1	1	1	1	1
EC504838_1197	chromosome	1195300	1195518	infA	translation initiation factor IF-1	1	1	1	1	1	1	1
EC504838_1199	chromosome	1197416	1196862	cas6f	CRISPR-associated endonuclease Cas6/Csy4	1	1	1	1	1	1	1
EC504838_1200	chromosome	1198428	1197427	csy3	CRISPR-associated protein Csy3	1	1	1	1	1	1	1
EC504838_1201	chromosome	1199362	1198439	csy2	CRISPR-associated protein Csy2	1	1	1	1	1	1	1
EC504838_1202	chromosome	1200666	1199359		CRISPR-associated family protein	1	1	1	1	1	1	1
EC504838_1203	chromosome	1204230	1200997	cas3	CRISPR-associated helicase Cas3, subtype I-F/YPEST	1	1	1	1	1	1	1
EC504838_1204	chromosome	1205210	1204227	cas1	CRISPR-associated endonuclease Cas1	1	1	1	1	1	1	1
EC504838_1205	chromosome	1208679	1206403	clpA	ATP-dependent Clp protease ATP-binding subunit ClpA	1	1	1	1	1	1	1
EC504838_1206	chromosome	1209030	1208710		ATP-dependent Clp protease adaptor ClpS family protein	1	1	1	1	1	1	1
EC504838_1207	chromosome	1209353	1209577	cspD	cold shock domain protein CspD	1	1	1	1	1	1	1
EC504838_1208	chromosome	1211596	1209650	macB	macrolide export ATP-binding/permease protein MacB	1	1	1	1	1	1	1
EC504838_1209	chromosome	1212708	1211593	macA	macrolide-specific efflux protein MacA	1	1	1	1	1	1	1
EC504838_1210	chromosome	1215470	1213812		conserved hypothetical protein	1	1	1	1	1	1	1
EC504838_1211	chromosome	1212823	1213815		conserved hypothetical protein	1	1	1	1	1	1	1
EC504838_1212	chromosome	1215896	1216591	aqpZ	aquaporin Z	1	1	1	1	1	1	1
EC504838_1213	chromosome	1217086	1217985		conserved hypothetical protein	1	1	1	1	1	1	1
EC504838_1214	chromosome	1218129	1219781	hcp	hydroxylamine reductase	1	1	1	1	1	1	1
EC504838_1215	chromosome	1219793	1220761	hcr	NADH oxidoreductase hcr	1	1	1	1	1	1	1
EC504838_1216	chromosome	1220894	1222612	poxB	pyruvate dehydrogenase [ubiquinone]	1	1	1	1	1	1	1
EC504838_1217	chromosome	1222649	1223650	ltaE	low specificity L-threonine aldolase	1	1	1	1	1	1	1
EC504838_1218	chromosome	1223661	1225091		NADH(P)-binding family protein	1	1	1	1	1	1	1
EC504838_1219	chromosome	1227030	1226200	amiD	N-acetylmuramoyl-L-alanine amidase AmiD	1	1	1	1	1	1	1
EC504838_1220	chromosome	1225190	1226203		NAD dependent epimerase/dehydratase family protein	1	1	1	1	1	1	1
EC504838_1221	chromosome	1227350	1227027		conserved hypothetical protein	1	1	1	1	1	1	1
EC504838_1222	chromosome	1227476	1227991		conserved hypothetical protein	1	1	1	1	1	1	1
EC504838_1223	chromosome	1228209	1228937		ABC transporter family protein	1	1	1	1	1	1	1
EC504838_1224	chromosome	1228955	1229686		lysine-arginine-ornithine-binding periplasmic family protein	1	1	1	1	1	1	1
EC504838_1225	chromosome	1229693	1230409		amino ABC transporter, permease , 3-TM region, His/Glu/Gln/Arg/opine family domain protein	1	1	1	1	1	1	1
EC504838_1226	chromosome	1230409	1231077		amino ABC transporter, permease , 3-TM region, His/Glu/Gln/Arg/opine family domain protein	1	1	1	1	1	1	1
EC504838_1227	chromosome	1231369	1232100		lysine-arginine-ornithine-binding periplasmic family protein	1	1	1	1	1	1	1
EC504838_1228	chromosome	1233402	1232275	rumB	23S rRNA (uracil-5-)-methyltransferase RumB	1	1	1	1	1	1	1
EC504838_1229	chromosome	1233931	1233443	ybjO	inner membrane protein YbjO	0.99	1	1	1	1	0.99	1
EC504838_1230	chromosome	1234836	1233991		binding-protein-dependent transport system inner membrane component family protein	1	1	1	1	1	1	1
EC504838_1231	chromosome	1235786	1234833		binding-protein-dependent transport system inner membrane component family protein	1	1	1	1	1	1	1
EC504838_1232	chromosome	1236929	1235796		polyamine ABC transporter, ATP-binding family protein	1	1	1	1	1	1	1
EC504838_1233	chromosome	1238136	1237024		bacterial extracellular solute-binding family protein	1	1	1	1	1	1	1
EC504838_1234	chromosome	1238963	1238487		bacterial sensory transduction regulator family protein	1	1	1	1	1	1	1
EC504838_1235	chromosome	1239953	1239051		alpha-L-glutamate ligases, RimK family protein	1	1	1	1	1	1	1
EC504838_1236	chromosome	1240375	1240160		hypothetical protein	1	0.95	0.98	0.95	0.99	0.99	0.93
EC504838_1237	chromosome	1241513	1240818	nfsA	oxygen-insensitive NADPH nitroreductase	0.96	0.97	0.97	0.96	0.97	0.97	0.97
EC504838_1238	chromosome	1240447	1240824		putative transposase	1	0.98	0.99	0.97	0.99	0.99	0.89
EC504838_1239	chromosome	1241784	1241497		conserved hypothetical protein	1	1	0.99	1	1	1	1
EC504838_1240	chromosome	1241944	1242201	grxA	glutaredoxin, GrxA family	1	1	1	1	1	1	1
EC504838_1241	chromosome	1242608	1242231	ybjM	inner membrane protein YbjM	1	1	1	1	1	1	1
EC504838_1242	chromosome	1242878	1244563		aspT/YidE/YbjL antiporter duplication domain protein	1	1	1	1	1	1	1
EC504838_1243	chromosome	1245274	1244738		bacterial regulatory, tetR family protein	1	1	1	1	1	1	1
EC504838_1244	chromosome	1245439	1246566	ybjJ	inner membrane protein YbjJ	1	1	1	1	1	1	1
EC504838_1245	chromosome	1246566	1247381	ybjI	flavine mononucleotide phosphatase YbjI	1	1	1	1	1	1	1
EC504838_1246	chromosome	1247473	1247751		conserved hypothetical protein	1	1	1	1	1	1	1
EC504838_1247	chromosome	1249024	1247792	mdfA	multidrug transporter MdfA	1	1	1	1	1	1	1
EC504838_1248	chromosome	1249309	1249905		putative undecaprenyl-diphosphatase YbjG	1	1	1	1	1	1	1
EC504838_1249	chromosome	1249963	1250721	deoR	deoxyribose operon repressor	1	1	1	1	1	1	1
EC504838_1250	chromosome	1251970	1250768	dacC	D-alanyl-D-alanine carboxypeptidase DacC	1	1	1	1	1	1	1
EC504838_1251	chromosome	1253955	1252840	yliI	soluble aldose sugar dehydrogenase YliI	1	1	1	1	1	1	1
EC504838_1252	chromosome	1252217	1252843	gstB	glutathione S-transferase GstB	1	1	1	1	1	1	1
EC504838_1253	chromosome	1254449	1254066		biofilm formation family protein	1	1	1	1	1	1	1
EC504838_1254	chromosome	1254662	1255987	rimO	ribosomal protein S12 methylthiotransferase RimO	1	1	1	1	1	1	1
EC504838_1255	chromosome	1257362	1256034		diguanylate cyclase domain protein	1	1	1	1	1	1	1
EC504838_1256	chromosome	1259718	1257370		putative cyclic di-GMP phosphodiesterase YliE	1	1	1	1	1	1	1
EC504838_1257	chromosome	1260807	1259896	gsiD	glutathione transport system permease protein GsiD	1	1	1	1	1	1	1
EC504838_1258	chromosome	1261730	1260810	gsiC	glutathione transport system permease protein GsiC	1	1	0.99	1	1	1	1
EC504838_1259	chromosome	1263286	1261748	gsiB	glutathione-binding protein GsiB	1	1	1	1	1	1	1
EC504838_1260	chromosome	1264190	1263306		oligopeptide/dipeptide ABC transporter, ATP-binding , C-terminal domain protein	1	1	1	1	1	1	1
EC504838_1261	chromosome	1265176	1264187		ABC transporter family protein	1	1	1	1	1	1	1
EC504838_1262	chromosome	1266128	1265163	iaaA	isoaspartyl peptidase	1	1	1	1	1	1	1
EC504838_1263	chromosome	1266332	1267567	moeA	molybdopterin molybdenumtransferase	1	1	1	1	1	1	1
EC504838_1264	chromosome	1267567	1268316	moeB	molybdopterin synthase sulfurylase MoeB	1	1	1	1	1	1	1
EC504838_1265	chromosome	1269054	1268392	fsa	fructose-6-phosphate aldolase	1	1	1	1	1	1	1
EC504838_1266	chromosome	1269185	1270084		glycyl-radical enzyme activating family protein	1	1	1	1	1	1	1
EC504838_1267	chromosome	1270090	1272522		glycyl radical enzyme, PFL2/glycerol dehydratase family protein	1	1	1	1	1	1	1
EC504838_1268	chromosome	1272668	1273483	ybiV	sugar phosphatase YbiV	1	1	1	1	1	1	1
EC504838_1269	chromosome	1273635	1274900		conserved hypothetical protein	1	1	1	1	1	1	1
EC504838_1270	chromosome	1276136	1275156		transposase family protein	0.76	1	1	1	1	1	1
EC504838_1271	chromosome	1278007	1276415	ccmA	heme ABC exporter, ATP-binding protein CcmA	1	1	1	1	1	1	1
EC504838_1272	chromosome	1278226	1279146		putative L,D-transpeptidase YbiS	1	1	1	1	1	1	1
EC504838_1273	chromosome	1280323	1279205	ybiR	inner membrane protein YbiR	1	1	1	1	1	1	1
EC504838_1274	chromosome	1280787	1280320	mntR	transcriptional regulator MntR	1	1	1	1	1	1	1
EC504838_1275	chromosome	1280973	1281101	mntS	small protein MntS	1	1	1	1	1	1	1
EC504838_1276	chromosome	1281373	1282956		putative phosphoethanolamine transferase YbiP	1	1	1	1	1	1	1
EC504838_1277	chromosome	1283520	1283005	ompX	outer membrane protein X	1	1	1	1	1	1	1
EC504838_1278	chromosome	1283873	1284760	rhtA	inner membrane transporter RhtA	1	1	1	1	1	1	1
EC504838_1279	chromosome	1285059	1285562	dps	DNA protection during starvation protein	1	1	0.99	1	0.99	0.99	1
EC504838_1280	chromosome	1285966	1286712		bacterial extracellular solute-binding, 3 family protein	1	1	0.99	1	1	1	1
EC504838_1281	chromosome	1286851	1287510		amino ABC transporter, permease , 3-TM region, His/Glu/Gln/Arg/opine family domain protein	1	1	1	1	1	1	1
EC504838_1282	chromosome	1287507	1288229		ABC transporter family protein	1	1	1	1	1	1	1
EC504838_1283	chromosome	1291494	1290568	rlmF	ribosomal RNA large subunit methyltransferase F	1	1	1	1	1	1	1
EC504838_1284	chromosome	1288346	1290571		mechanosensitive ion channel family protein	1	1	1	1	1	1	1
EC504838_1285	chromosome	1291770	1292030		conserved hypothetical protein	1	1	1	1	1	1	1
EC504838_1286	chromosome	1292295	1294577	fiu	catecholate siderophore receptor Fiu	1	1	1	1	1	1	1
EC504838_1287	chromosome	1294622	1295296		2OG-Fe(II) oxygenase superfamily protein	1	1	1	1	1	1	1
EC504838_1288	chromosome	1295370	1295636		conserved hypothetical protein	1	1	1	1	1	1	1
EC504838_1289	chromosome	1295901	1296161		conserved hypothetical protein	1	1	1	1	1	1	1
EC504838_1290	chromosome	1296431	1297411		transposase IS116/IS110/IS902 family protein	0.76	1	1	1	1	1	1
EC504838_1291	chromosome	1298754	1297669		conserved hypothetical protein	1	1	1	1	1	1	1
EC504838_1292	chromosome	1299857	1298895		conserved hypothetical protein	1	1	0.99	1	0.99	0.99	1
EC504838_1293	chromosome	1302035	1299885		putative ATP-dependent helicase DinG	1	1	1	1	1	1	1
EC504838_1294	chromosome	1302188	1302637	ybiA	swarming motility protein YbiA	1	1	1	1	1	1	1
EC504838_1295	chromosome	1303877	1302897		transposase IS116/IS110/IS902 family protein	0.76	1	1	1	1	1	1
EC504838_1296	chromosome	1305512	1304148	rhlE	ATP-dependent RNA helicase RhlE	1	1	1	1	1	1	1
EC504838_1297	chromosome	1305741	1306412		conserved hypothetical protein	1	1	1	1	1	1	1
EC504838_1298	chromosome	1306415	1307410		efflux transporter, RND family, MFP subunit	1	1	1	1	1	1	1
EC504838_1299	chromosome	1307403	1309139	ccmA	heme ABC exporter, ATP-binding protein CcmA	1	1	1	1	1	1	1
EC504838_1300	chromosome	1309132	1310265	ybhS	inner membrane transport permease YbhS	1	1	1	1	1	1	1
EC504838_1301	chromosome	1311754	1311344	ybhQ	inner membrane protein YbhQ	0.99	0.99	0.99	1	0.99	0.99	0.99
EC504838_1302	chromosome	1310276	1311382		ABC-2 transporter family protein	1	1	1	1	1	1	1
EC504838_1303	chromosome	1311887	1312648		endonuclease/Exonuclease/phosphatase family protein	1	1	1	1	1	1	1
EC504838_1304	chromosome	1312645	1313886		putative cardiolipin synthase YbhO	1	1	1	1	1	1	1
EC504838_1305	chromosome	1313886	1314842	ybhN	inner membrane protein YbhN	1	1	1	1	1	1	1
EC504838_1306	chromosome	1315591	1314878		inhibitor of apoptosis-promoting Bax1 family protein	1	1	1	1	1	1	1
EC504838_1307	chromosome	1316500	1315796	ybhL	inner membrane protein YbhL	1	1	1	1	1	1	1
EC504838_1308	chromosome	1317088	1316636	moaE	molybdopterin synthase catalytic subunit	0.99	0.99	1	1	1	1	0.99
EC504838_1309	chromosome	1317335	1317090	moaD	molybdopterin converting factor, subunit 1	1	1	1	1	1	1	1
EC504838_1310	chromosome	1317813	1317328	moaC	molybdenum cofactor biosynthesis protein C	1	1	1	1	1	1	1
EC504838_1311	chromosome	1318328	1317816	moaB	molybdenum cofactor biosynthesis protein B	1	1	1	1	1	1	1
EC504838_1312	chromosome	1319339	1318350	moaA	molybdenum cofactor biosynthesis protein A	1	1	0.99	1	0.99	0.99	1
EC504838_1313	chromosome	1319736	1320644		conserved hypothetical family protein	1	1	1	1	1	1	1
EC504838_1314	chromosome	1322857	1320836	uvrB	excinuclease ABC subunit B	1	1	1	1	1	1	1
EC504838_1315	chromosome	1324113	1323436	bioD	dethiobiotin synthase	1	1	1	1	1	1	1
EC504838_1316	chromosome	1324861	1324106	bioC	malonyl-CoA O-methyltransferase BioC	1	1	1	1	1	1	1
EC504838_1317	chromosome	1326002	1324848	bioF	8-amino-7-oxononanoate synthase	1	1	1	1	1	1	1
EC504838_1318	chromosome	1327039	1325999	bioB	biotin synthase	1	1	1	1	1	1	1
EC504838_1319	chromosome	1327126	1328415	bioA	adenosylmethionine-8-amino-7-oxononanoate transaminase	1	1	1	1	1	1	1
EC504838_1320	chromosome	1328474	1328950		conserved hypothetical protein	0.99	0.99	0.98	0.99	0.99	0.99	0.99
EC504838_1321	chromosome	1329696	1331027		diguanylate cyclase domain protein	1	1	0.02	1	0.02	0.02	1
EC504838_1322	chromosome	1331128	1331036		hypothetical protein	1	1	0	1	0	0	1
EC504838_1323	chromosome	1331685	1331101	tfa	tail fiber assembly protein	0.69	0.71	0.88	0.86	0.88	0.88	0.89
EC504838_1324	chromosome	1333718	1331685		phage tail fibre repeat family protein	0.78	0.78	0.96	0.44	0.96	0.53	0.3
EC504838_1325	chromosome	1333849	1334586		conserved hypothetical protein	0.74	0.6	0.99	0.75	0.98	0.59	0.9
EC504838_1326	chromosome	1335747	1335148		enterobacterial Ail/Lom family protein	0.94	0.94	0.99	1	0.69	0.97	1
EC504838_1327	chromosome	1339248	1335817		phage tail family protein	0.27	0.41	0.76	0.35	0.24	0.24	1
EC504838_1328	chromosome	1339881	1339309		bacteriophage lambda tail assembly I family protein	0.92	0.39	0.99	1	0.71	0.66	1
EC504838_1329	chromosome	1340621	1339878		conserved hypothetical protein	0.99	0.92	1	0.99	1	1	1
EC504838_1330	chromosome	1341325	1340627		phage minor tail protein L	0.85	0.55	1	0.8	0.5	0.5	1
EC504838_1331	chromosome	1341654	1341325		phage minor tail family protein	0.97	0.89	0.98	0.8	0.83	0.71	1
EC504838_1332	chromosome	1344212	1341651		phage tail tape measure protein, lambda family	0.34	0.36	0.93	0.95	0.24	0.24	0.97
EC504838_1333	chromosome	1344639	1344205		phage tail assembly protein T	1	1	0.97	1	0.97	0.97	1
EC504838_1334	chromosome	1345043	1344621		phage minor tail protein G	1	1	0.76	1	0.49	0.49	1
EC504838_1335	chromosome	1345799	1345059	V	major tail protein V	1	1	0.96	1	0.3	0.41	1
EC504838_1336	chromosome	1346202	1345807	U	minor tail protein U	1	1	0.99	1	0.97	0.97	1
EC504838_1337	chromosome	1346777	1346199		prophage minor tail Z family protein	1	0.98	0.96	0.75	0.96	0.96	0.67
EC504838_1338	chromosome	1347142	1346789	FII	tail attachment protein	1	0.99	0.94	0.99	0.77	0.88	0.39
EC504838_1339	chromosome	1347549	1347154	FI	DNA-packaging protein FI	1	0.88	0.93	1	0.72	0.93	1
EC504838_1340	chromosome	1348616	1347591		phage major capsid E family protein	0.74	0.43	0.96	0.88	0.96	0.96	0.99
EC504838_1341	chromosome	1349004	1348672	D	head decoration protein	0.93	0.93	0.93	1	0.94	0.94	0.96
EC504838_1342	chromosome	1350333	1349014		peptidase S49 family protein	0.98	1	0.94	0.42	0.25	0.26	0.87
EC504838_1343	chromosome	1351915	1350314		phage portal protein, lambda family	1	1	0.96	1	0.44	0.44	1
EC504838_1344	chromosome	1352118	1351912	W	head-to-tail joining protein W	1	1	0.95	1	0.95	0.95	1
EC504838_1345	chromosome	1354040	1352115		phage terminase large subunit family protein	0.95	0.95	0.94	0.54	0.69	0.69	0.56
EC504838_1346	chromosome	1354560	1354015	Nu1	terminase small subunit	0.52	0.52	0.93	0.95	0.79	0.79	0.95
EC504838_1347	chromosome	1355239	1355649		conserved hypothetical protein	1	1	0.1	1	0.1	0.1	1
EC504838_1348	chromosome	1355695	1355859		putative arginyl-tRNA synthetase	1	1	0.55	1	0.55	0.55	1
EC504838_1349	chromosome	1355966	1356613		transposase family protein	1	1	0.31	1	0.3	0.31	1
EC504838_1350	chromosome	1356613	1356960		putative transposase	0.81	0.68	0.93	0.99	0.63	0.63	1
EC504838_1351	chromosome	1356980	1358551		transposase IS66 family protein	0.37	0.37	0.96	0.58	0.79	0.53	0.96
EC504838_1352	chromosome	1358860	1358708		putative predicted protein	1	1	0	1	0	0	1
EC504838_1353	chromosome	1359315	1358848		bacteriophage lysis family protein	0.56	0.56	0.38	1	0.38	0.38	1
EC504838_1354	chromosome	1359809	1359312	rrrD	lysozyme RrrD	0.36	0.36	0.89	0.99	0.89	0.89	1
EC504838_1355	chromosome	1360024	1359809		lysis S family protein	0.4	0.32	0.9	1	0.9	0.9	1
EC504838_1356	chromosome	1360799	1360212		bacterial regulatory helix-turn-helix, AraC family protein	1	1	0	1	0	0	1
EC504838_1357	chromosome	1360942	1360808		putative araC-type regulatory protein from bacteriophage origin	1	1	0	1	0	0	1
EC504838_1358	chromosome	1362253	1361294		conserved hypothetical protein	1	1	0	1	0	0	1
EC504838_1359	chromosome	1362491	1362793		transposase family protein	0.97	1	0.51	1	0.51	0.51	1
EC504838_1360	chromosome	1363006	1363638		integrase core domain protein	0.43	0.72	0.39	0.48	0.39	0.39	0.17
EC504838_1361	chromosome	1363880	1364344		phage integrase family protein	1	1	0	1	0	0	1
EC504838_1362	chromosome	1364479	1365762		putative acyl-CoA thioester hydrolase YbhC	1	1	1	1	1	1	1
EC504838_1363	chromosome	1368257	1365996		aconitase family protein	1	1	1	1	1	1	1
EC504838_1364	chromosome	1369873	1368440	ybhI	inner membrane protein YbhI	1	1	1	1	1	1	1
EC504838_1365	chromosome	1371001	1369949		prpF family protein	0.63	1	1	1	1	1	1
EC504838_1366	chromosome	1371185	1372138		bacterial regulatory helix-turn-helix , lysR family protein	1	1	1	1	1	1	1
EC504838_1367	chromosome	1373174	1372179		lactonase, 7-bladed beta-propeller family protein	1	1	1	1	1	1	1
EC504838_1368	chromosome	1373329	1374147	ybhA	pyridoxal phosphate phosphatase YbhA	1	1	1	1	1	1	1
EC504838_1369	chromosome	1375206	1374148	modC	molybdate ABC transporter, ATP-binding protein	1	1	1	1	1	1	1
EC504838_1370	chromosome	1375898	1375209	modB	molybdate ABC transporter, permease protein	1	1	0.99	1	1	1	1
EC504838_1371	chromosome	1376671	1375898	modA	molybdate ABC transporter, periplasmic molybdate-binding protein	1	1	1	1	1	1	1
EC504838_1372	chromosome	1376987	1376838		conserved hypothetical protein	1	1	1	1	1	1	1
EC504838_1373	chromosome	1377116	1377904		molybdenum-pterin binding domain protein	1	1	1	1	1	1	1
EC504838_1374	chromosome	1377972	1379444		ABC transporter family protein	1	1	1	1	1	1	1
EC504838_1375	chromosome	1379707	1380723	galE	UDP-glucose 4-epimerase GalE	1	1	1	1	1	1	1
EC504838_1376	chromosome	1380733	1381779	galT	galactose-1-phosphate uridylyltransferase	1	1	1	1	1	1	1
EC504838_1377	chromosome	1381783	1382931	galK	galactokinase	1	1	1	1	1	1	1
EC504838_1378	chromosome	1382925	1383965	galM	galactose mutarotase	1	1	1	1	1	1	1
EC504838_1379	chromosome	1384170	1384922	gpmA	2,3-bisphosphoglycerate-dependent phosphoglycerate mutase	1	1	1	1	1	1	1
EC504838_1380	chromosome	1386132	1385080		3-deoxy-7-phosphoheptulonate synthase	1	1	1	1	1	1	1
EC504838_1381	chromosome	1386448	1386828		ybgS-like family protein	1	1	1	1	1	1	1
EC504838_1382	chromosome	1388599	1387880	pnuC	nicotinamide riboside transporter PnuC	0.99	1	1	1	1	1	1
EC504838_1383	chromosome	1386942	1387883	zitB	zinc transporter ZitB	1	1	1	1	1	1	1
EC504838_1384	chromosome	1389680	1388637	nadA	quinolinate synthetase complex, A subunit	1	1	1	1	1	1	1
EC504838_1392	chromosome	1391884	1391093	ygbF	tol-pal system protein YbgF	1	1	1	1	1	1	1
EC504838_1393	chromosome	1392415	1391894	pal	peptidoglycan-associated lipoprotein	1	1	1	1	1	1	1
EC504838_1394	chromosome	1393742	1392450	tolB	tol-Pal system beta propeller repeat protein TolB	1	1	1	1	1	1	1
EC504838_1395	chromosome	1395140	1393875	tolA	protein TolA	1	1	1	1	1	1	1
EC504838_1396	chromosome	1395633	1395205	tolR	protein TolR	1	1	1	1	1	1	0.99
EC504838_1397	chromosome	1396329	1395637	tolQ	protein TolQ	1	1	1	1	1	1	1
EC504838_1398	chromosome	1396730	1396326	ybgC	tol-pal system-associated acyl-CoA thioesterase	1	1	1	1	1	1	1
EC504838_1399	chromosome	1397173	1396880		cyd operon protein YbgE	1	1	1	1	1	1	1
EC504838_1400	chromosome	1397286	1397173		cyd operon protein YbgT	1	1	1	1	1	1	1
EC504838_1401	chromosome	1398440	1397301	cydB	cytochrome d ubiquinol oxidase, subunit II	1	1	1	1	1	1	1
EC504838_1402	chromosome	1400024	1398456	cydA	cytochrome d ubiquinol oxidase subunit 1	1	1	1	1	1	1	1
EC504838_1403	chromosome	1403504	1400871	mngB	mannosylglycerate hydrolase	1	1	1	1	1	1	1
EC504838_1404	chromosome	1405438	1403522	hrsA	heat-responsive suppressor HrsA	1	1	1	1	1	1	1
EC504838_1405	chromosome	1405607	1406329	mngR	mannosyl-D-glycerate transport/metabolism system repressor MngR	1	1	1	1	1	1	1
EC504838_1406	chromosome	1407302	1406433	sucD	succinyl-CoA ligase [ADP-forming] subunit alpha	1	1	1	1	1	1	1
EC504838_1407	chromosome	1408468	1407302	sucC	succinyl-CoA ligase [ADP-forming] subunit beta	1	1	1	1	1	1	1
EC504838_1408	chromosome	1409779	1408562	sucB	dihydrolipoyllysine-residue succinyltransferase, E2 component of oxoglutarate dehydrogenase (succinyl-transferring) complex	1	1	1	1	1	1	1
EC504838_1409	chromosome	1412595	1409794	sucA	oxoglutarate dehydrogenase (succinyl-transferring), E1 component	1	1	1	1	1	1	1
EC504838_1410	chromosome	1413512	1412796	sdhB	succinate dehydrogenase iron-sulfur subunit	1	1	1	1	1	1	1
EC504838_1411	chromosome	1415294	1413528	sdhA	succinate dehydrogenase, flavoprotein subunit	1	1	1	1	1	1	1
EC504838_1412	chromosome	1415641	1415294	sdhD	succinate dehydrogenase, hydrophobic membrane anchor protein	1	1	1	1	0.99	0.99	1
EC504838_1413	chromosome	1416024	1415635	sdhC	succinate dehydrogenase, cytochrome b556 subunit	1	1	1	1	1	1	1
EC504838_1414	chromosome	1416420	1416527		conserved hypothetical protein	1	1	1	1	1	1	1
EC504838_1415	chromosome	1416733	1418016	gltA	citrate (Si)-synthase	1	1	1	1	1	1	1
EC504838_1416	chromosome	1418406	1418972		fimbrial family protein	1	1	1	1	1	1	1
EC504838_1417	chromosome	1419032	1419502		papC N-terminal domain protein	0.99	0.99	0.99	0.99	0.99	0.99	0.99
EC504838_1418	chromosome	1419502	1421481		type VII secretion system (T7SS), usher family protein	1	1	1	1	1	1	1
EC504838_1419	chromosome	1421496	1422227		gram-negative pili assembly chaperone, C-terminal domain protein	1	1	1	1	1	1	1
EC504838_1420	chromosome	1422224	1423285		fimbrial family protein	1	1	1	1	1	1	1
EC504838_1421	chromosome	1425270	1424479	nei	endonuclease 8	1	1	1	1	1	1	1
EC504838_1422	chromosome	1423436	1424482		membrane AbrB duplication domain protein	1	1	1	1	1	1	1
EC504838_1423	chromosome	1426040	1425306		conserved hypothetical protein	1	1	1	1	1	1	1
EC504838_1424	chromosome	1426962	1426030		conserved hypothetical protein	1	1	1	1	1	1	1
EC504838_1425	chromosome	1427612	1426956		allophanate hydrolase subunit 1 family protein	1	1	1	1	1	1	1
EC504838_1426	chromosome	1428378	1427635		conserved hypothetical protein	1	1	1	1	1	1	1
EC504838_1427	chromosome	1428649	1430130		H+ symporter) family protein	1	1	1	1	1	1	1
EC504838_1428	chromosome	1431590	1430172	phrB	deoxyribodipyrimidine photo-lyase	1	1	1	1	1	1	1
EC504838_1429	chromosome	1432096	1431587		conserved hypothetical protein	1	1	1	1	1	1	1
EC504838_1430	chromosome	1432912	1432244		transposase DDE domain protein	0.77	0.71	0.94	0.68	0.68	0.68	1
EC504838_1431	chromosome	1433385	1433131		DDE_Tnp_1-associated family protein	1	0.08	1	1	1	1	1
EC504838_1432	chromosome	1434180	1433611		conserved hypothetical protein	1	1	1	1	1	1	1
EC504838_1433	chromosome	1438376	1434177		RHS repeat-associated core domain protein	0.62	0.86	0.84	0.31	0.21	0.19	0.34
EC504838_1434	chromosome	1438825	1438619		conserved hypothetical protein	1	1	1	1	1	1	1
EC504838_1435	chromosome	1439227	1440900	kdpA	K+-transporting ATPase, A subunit	1	1	1	1	1	1	1
EC504838_1436	chromosome	1440923	1442971	kdpB	K+-transporting ATPase, B subunit	1	1	1	1	1	1	1
EC504838_1437	chromosome	1442980	1443552	kdpC	K+-transporting ATPase, C subunit	1	1	1	1	1	1	1
EC504838_1438	chromosome	1443545	1446229	kdpD	sensor protein KdpD	1	1	1	1	1	1	1
EC504838_1439	chromosome	1446226	1446903		transcriptional regulatory , C terminal family protein	1	1	1	1	1	1	1
EC504838_1440	chromosome	1447178	1447282		conserved hypothetical protein	1	1	1	1	1	1	1
EC504838_1441	chromosome	1447593	1449791		orn/Lys/Arg decarboxylase, major domain protein	1	1	1	1	1	1	1
EC504838_1442	chromosome	1449788	1451107	potE	putrescine-ornithine antiporter	1	1	1	1	1	1	1
EC504838_1443	chromosome	1452803	1451163	pgm	phosphoglucomutase, alpha-D-glucose phosphate-specific	1	1	1	1	1	1	1
EC504838_1444	chromosome	1453374	1452829	seqA	negative modulator of initiation of replication	1	1	1	1	1	1	1
EC504838_1445	chromosome	1453559	1454323	ybfF	esterase YbfF	1	1	1	1	1	1	1
EC504838_1446	chromosome	1454463	1454756		ribbon-helix-helix , copG family protein	1	1	1	1	1	1	1
EC504838_1447	chromosome	1454896	1455426		flavodoxin	1	1	1	1	1	1	1
EC504838_1448	chromosome	1455715	1456161	fur	ferric uptake regulation protein	1	1	1	1	0.99	0.99	1
EC504838_1449	chromosome	1456571	1456245		ybfN-like lipofamily protein	1	1	1	1	1	1	1
EC504838_1450	chromosome	1458027	1456621	chiP	chitoporin	1	1	1	1	1	1	1
EC504838_1451	chromosome	1460137	1458473	glnS	glutamine--tRNA ligase	1	1	1	1	1	1	1
EC504838_1452	chromosome	1462286	1460340	nagE	PTS system, N-acetylglucosamine-specific IIBC component	1	1	0.87	1	1	1	1
EC504838_1453	chromosome	1460248	1460370		conserved hypothetical protein	1	1	1	1	1	1	1
EC504838_1454	chromosome	1462619	1463419	nagB	glucosamine-6-phosphate deaminase	1	1	0.99	1	0.99	0.99	1
EC504838_1455	chromosome	1463479	1464627	nagA	N-acetylglucosamine-6-phosphate deacetylase	1	1	1	1	1	1	1
EC504838_1456	chromosome	1464636	1465856		ROK family protein	1	1	1	1	1	1	1
EC504838_1457	chromosome	1465904	1466656	nagD	ribonucleotide monophosphatase NagD	1	1	1	1	1	1	1
EC504838_1458	chromosome	1466913	1468577	asnB	asparagine synthase	1	1	1	1	1	1	1
EC504838_1465	chromosome	1470878	1469703	ubiF	2-octaprenyl-3-methyl-6-methoxy-1,4-benzoquinol hydroxylase	1	1	1	1	1	1	1
EC504838_1466	chromosome	1471024	1472448	miaB	tRNA-i(6)A37 thiotransferase enzyme MiaB	1	1	1	1	1	1	1
EC504838_1467	chromosome	1472601	1473641	ybeZ	phoH-like protein	1	1	1	1	1	1	1
EC504838_1468	chromosome	1473638	1474105		putative rRNA maturation factor YbeY	1	1	1	1	1	1	1
EC504838_1469	chromosome	1474195	1475073	corC	magnesium and cobalt efflux protein CorC	1	1	1	1	1	1	1
EC504838_1470	chromosome	1475098	1476636	lnt	apolipoprotein N-acyltransferase	1	1	1	1	1	1	1
EC504838_1471	chromosome	1478591	1476714		rhomboid family protein	1	1	1	1	1	1	1
EC504838_1472	chromosome	1479046	1479954	gltI	glutamate/aspartate periplasmic-binding protein	1	1	1	1	1	1	1
EC504838_1473	chromosome	1480124	1480864		amino ABC transporter, permease , 3-TM region, His/Glu/Gln/Arg/opine family domain protein	1	1	0.99	1	0.99	0.99	1
EC504838_1474	chromosome	1480864	1481538		amino ABC transporter, permease , 3-TM region, His/Glu/Gln/Arg/opine family domain protein	1	1	1	1	1	1	1
EC504838_1475	chromosome	1481538	1482263		ABC transporter family protein	1	1	1	1	1	1	1
EC504838_1476	chromosome	1482381	1483316	rihA	pyrimidine-specific ribonucleoside hydrolase RihA	1	1	1	1	1	1	1
EC504838_1477	chromosome	1483400	1485070		hsp70 family protein	1	1	1	1	1	1	1
EC504838_1478	chromosome	1486581	1485130		dnaJ domain protein	1	1	1	1	1	1	1
EC504838_1479	chromosome	1487285	1486578		conserved hypothetical protein	1	1	1	1	1	1	1
EC504838_1480	chromosome	1487387	1487941		sel1 repeat family protein	1	1	1	1	1	1	1
EC504838_1481	chromosome	1489378	1487951		dnaJ domain protein	1	1	1	1	1	1	1
EC504838_1482	chromosome	1490082	1489375		conserved hypothetical protein	1	1	1	1	1	1	1
EC504838_1483	chromosome	1490246	1490722		sel1 repeat family protein	1	1	1	1	1	1	1
EC504838_1484	chromosome	1490927	1491223		sel1 repeat family protein	1	1	0.98	1	1	1	1
EC504838_1485	chromosome	1491775	1491293		conserved hypothetical protein	1	1	1	1	1	1	1
EC504838_1486	chromosome	1492010	1494592	leuS	leucine--tRNA ligase	1	1	1	1	1	1	1
EC504838_1487	chromosome	1494607	1495188	lptE	LPS-assembly lipoprotein LptE	1	1	1	1	1	1	1
EC504838_1488	chromosome	1495188	1496219	holA	DNA polymerase III, delta subunit	1	1	1	1	1	1	1
EC504838_1489	chromosome	1496221	1496862	nadD	nicotinate (nicotinamide) nucleotide adenylyltransferase	1	1	1	1	1	1	1
EC504838_1490	chromosome	1496886	1497497	cobC	alpha-ribazole phosphatase	1	1	1	1	1	1	1
EC504838_1491	chromosome	1497757	1498074	rsfS	ribosomal silencing factor RsfS	1	1	1	1	1	1	1
EC504838_1492	chromosome	1498078	1498545	rlmH	rRNA large subunit m3Psi methyltransferase RlmH	1	1	1	1	1	1	1
EC504838_1493	chromosome	1498576	1500477	mrdA	penicillin-binding protein 2	1	1	1	1	1	1	1
EC504838_1494	chromosome	1500480	1501592	mrdB	rod shape-determining protein RodA	1	1	1	1	1	1	1
EC504838_1495	chromosome	1501603	1502691	rlpA	rare lipoA family protein	1	1	1	1	1	1	1
EC504838_1496	chromosome	1502831	1504042	dacA	D-alanyl-D-alanine carboxypeptidase DacA	1	1	1	1	1	1	1
EC504838_1497	chromosome	1504153	1504416		conserved hypothetical protein	1	1	1	1	1	1	1
EC504838_1498	chromosome	1504517	1505158	lipB	lipoyl(octanoyl) transferase	1	1	1	1	1	1	1
EC504838_1499	chromosome	1505417	1506370		bacterial regulatory helix-turn-helix , lysR family protein	1	1	1	1	0.99	0.99	1
EC504838_1500	chromosome	1506579	1507544	lipA	lipoyl synthase	1	1	1	1	1	1	1
EC504838_1501	chromosome	1507848	1507645	tatE	sec-independent translocase protein TatE	1	1	1	1	1	1	1
EC504838_1502	chromosome	1508765	1507977		carbon-nitrogen hydrolase family protein	1	1	1	1	1	1	1
EC504838_1503	chromosome	1508858	1509241	crcB	protein CrcB	1	1	1	1	1	1	1
EC504838_1504	chromosome	1509505	1509296	cspE	cold shock-like protein CspE	1	1	1	1	1	1	1
EC504838_1505	chromosome	1510240	1509680	pagP	lipid A palmitoyltransferase PagP	1	1	1	1	1	1	1
EC504838_1506	chromosome	1510828	1512213		transporter, anaerobic C4-dicarboxylate uptake C family protein	1	1	1	1	1	1	1
EC504838_1507	chromosome	1512934	1512254	citB	transcriptional regulatory protein CitB	1	1	1	1	1	1	1
EC504838_1508	chromosome	1514561	1512903	dpiB	sensor histidine kinase DpiB	1	1	1	1	1	1	1
EC504838_1509	chromosome	1514941	1515999	citC	[citrate (pro-3S)-lyase] ligase	1	1	1	1	1	1	1
EC504838_1510	chromosome	1516014	1516310	citD	citrate lyase acyl carrier protein	1	1	1	1	1	1	1
EC504838_1511	chromosome	1516307	1517215	citE	citrate (pro-3S)-lyase, beta subunit	1	1	1	1	1	1	1
EC504838_1512	chromosome	1517226	1518758	citF	citrate lyase, alpha subunit	1	1	1	1	1	1	1
EC504838_1513	chromosome	1518762	1519313	citX	holo-ACP synthase CitX	1	1	1	1	1	1	1
EC504838_1514	chromosome	1519288	1520166	citG	triphosphoribosyl-dephospho-CoA synthase CitG	1	1	1	1	1	1	1
EC504838_1515	chromosome	1520217	1521680	citT	citrate carrier	1	1	1	1	1	1	1
EC504838_1516	chromosome	1521794	1522600	rna	ribonuclease I	1	1	1	1	1	1	1
EC504838_1517	chromosome	1522830	1523240		transcription elongation factor, GreA/GreB, C-term family protein	1	1	1	1	1	1	1
EC504838_1518	chromosome	1523378	1523467		putative membrane protein	1	1	1	1	1	1	1
EC504838_1519	chromosome	1524709	1523471		alcohol dehydrogenase GroES-like domain protein	1	1	1	1	1	1	1
EC504838_1520	chromosome	1524930	1525358	uspG	universal stress protein G	1	1	1	1	1	1	1
EC504838_1521	chromosome	1527044	1525479	ahpF	alkyl hydroperoxide reductase subunit F	1	1	1	1	1	1	1
EC504838_1522	chromosome	1527778	1527215	ahpC	peroxiredoxin	1	1	1	1	1	1	1
EC504838_1523	chromosome	1528150	1528896		thioredoxin-like domain protein	1	1	1	1	1	1	1
EC504838_1524	chromosome	1529105	1530007		bacterial regulatory helix-turn-helix , lysR family protein	1	1	0.99	1	1	1	1
EC504838_1525	chromosome	1530154	1531374		conserved hypothetical protein	1	1	1	1	1	1	1
EC504838_1526	chromosome	1531359	1531976		parB-like nuclease domain protein	1	1	1	1	1	1	1
EC504838_1527	chromosome	1533137	1531977	ybdL	methionine aminotransferase	1	1	1	1	1	1	1
EC504838_1528	chromosome	1533246	1534334		iron-containing alcohol dehydrogenase family protein	1	1	1	1	1	1	1
EC504838_1529	chromosome	1534541	1534344		conserved hypothetical protein	1	1	1	1	1	1	1
EC504838_1530	chromosome	1536828	1534723	cstA	carbon starvation protein A	1	1	1	1	1	1	1
EC504838_1531	chromosome	1537422	1537009	entH	proofreading thioesterase EntH	1	1	1	1	1	1	1
EC504838_1532	chromosome	1538171	1537425		2,3-dihydro-2,3-dihydroxybenzoate dehydrogenase	1	1	1	1	1	1	1
EC504838_1533	chromosome	1539028	1538171	entB	isochorismatase	1	1	1	1	1	1	1
EC504838_1534	chromosome	1540652	1539042		(2,3-dihydroxybenzoyl)adenylate synthase	1	1	1	1	1	1	1
EC504838_1535	chromosome	1541837	1540662	entC	isochorismate synthase EntC	1	1	1	1	1	1	1
EC504838_1536	chromosome	1542212	1543168	fepB	ferrienterobactin-binding periplasmic protein	1	1	1	1	1	1	1
EC504838_1537	chromosome	1544422	1543172	entS	enterobactin exporter EntS	1	1	1	1	1	1	1
EC504838_1538	chromosome	1544533	1545537		fecCD transport family protein	1	1	1	1	1	1	1
EC504838_1539	chromosome	1545534	1546526		fecCD transport family protein	1	1	1	1	1	1	1
EC504838_1540	chromosome	1548468	1547335	fepE	ferric enterobactin (Enterochelin) transport	1	1	1	1	1	1	1
EC504838_1541	chromosome	1546523	1547338		ABC transporter family protein	1	1	1	1	1	1	1
EC504838_1542	chromosome	1552566	1548685		amino acid adenylation domain protein	1	1	1	1	1	1	1
EC504838_1543	chromosome	1552781	1552563		mbtH-like family protein	1	1	1	1	1	1	1
EC504838_1544	chromosome	1553986	1552784		esterase family protein	1	1	1	1	1	1	1
EC504838_1545	chromosome	1554229	1556469	fepA	ferrienterobactin receptor	1	1	1	1	1	1	1
EC504838_1546	chromosome	1556635	1557264		4'-phosphopantetheinyl transferase superfamily protein	1	1	1	1	1	1	1
EC504838_1547	chromosome	1557538	1557386	hokA	protein HokA	1	1	1	1	1	1	1
EC504838_1548	chromosome	1558041	1557889		hok/gef family protein	1	1	1	1	1	1	1
EC504838_1549	chromosome	1558484	1559602	ybdK	carboxylate-amine ligase YbdK	1	1	1	1	1	1	1
EC504838_1550	chromosome	1559668	1559916		conserved hypothetical protein	1	1	1	1	1	1	1
EC504838_1551	chromosome	1559981	1560349		conserved hypothetical protein	1	1	1	1	1	1	1
EC504838_1552	chromosome	1560443	1561015	nfnB	oxygen-insensitive NAD(P)H nitroreductase	0.55	0.55	0.55	0.55	0.55	0.55	0.55
EC504838_1553	chromosome	1561123	1562370	mscM	miniconductance mechanosensitive channel	1	1	1	1	1	1	1
EC504838_1554	chromosome	1563814	1562438	pheP	phenylalanine-specific permease	1	1	1	1	1	1	1
EC504838_1555	chromosome	1567059	1563916	cusA	cation efflux system protein CusA	1	1	1	1	1	1	1
EC504838_1556	chromosome	1568294	1567071	cusB	cation efflux system protein CusB	0.86	1	1	1	1	1	1
EC504838_1557	chromosome	1568642	1568310	cusF	cation efflux system protein CusF	1	1	1	1	1	1	1
EC504838_1558	chromosome	1570048	1568666	cusC	cation efflux system protein CusC	1	1	1	1	1	1	1
EC504838_1559	chromosome	1570205	1570888	cusR	transcriptional regulatory protein CusR	1	1	1	1	1	1	1
EC504838_1560	chromosome	1570878	1572326		heavy metal sensor kinase family protein	1	1	1	1	1	1	1
EC504838_1561	chromosome	1573063	1574964		rhs element Vgr family protein	0.44	0.43	1	0.65	0.65	0.65	0.73
EC504838_1562	chromosome	1574992	1575453		conserved hypothetical protein	1	1	1	1	1	1	1
EC504838_1563	chromosome	1575473	1577785		PAAR motif family protein	1	1	0.98	1	0.81	0.81	1
EC504838_1564	chromosome	1577791	1579797		RHS Repeat family protein	1	1	0.94	1	0.26	0.29	1
EC504838_1565	chromosome	1579785	1579988		putative rhs core protein with extension	1	1	1	1	1	1	1
EC504838_1566	chromosome	1580021	1580281		conserved hypothetical protein	1	1	1	1	1	1	1
EC504838_1567	chromosome	1580281	1580568		putative rhs core protein	1	1	1	1	1	1	1
EC504838_1568	chromosome	1580858	1581055		conserved hypothetical protein	1	1	1	1	1	1	1
EC504838_1569	chromosome	1581532	1582668		transposase DDE domain protein	0.42	0.77	1	0.46	0.49	0.49	0.91
EC504838_1570	chromosome	1582937	1585174		glycosyl transferase group 2 family protein	1	1	1	1	1	1	1
EC504838_1571	chromosome	1585161	1588133		bacteriophage N adsorption A C-term family protein	1	1	1	1	1	1	1
EC504838_1572	chromosome	1588134	1589024		putative n5-glutamine methyltransferase	1	1	1	1	1	1	1
EC504838_1573	chromosome	1589207	1589968	adiY	HTH-type transcriptional regulator AdiY	1	1	1	1	1	1	1
EC504838_1575	chromosome	1590333	1590782		response regulator	0.99	0.99	0.99	0.99	0.99	0.99	0.99
EC504838_1576	chromosome	1591170	1590793		putative transposase	1	0.98	0.99	0.97	0.99	0.99	0.89
EC504838_1577	chromosome	1591490	1591215		insA C-terminal domain protein	1	0.95	0.98	0.95	0.99	0.99	0.83
EC504838_1578	chromosome	1591684	1591541	sfmC	chaperone SfmC domain protein	0.97	0.97	0.97	0.97	0.97	0.97	0.97
EC504838_1579	chromosome	1592446	1591904	fimA	type-1 fimbrial protein, A chain	1	1	1	1	1	1	1
EC504838_1580	chromosome	1592927	1593793	folD	bifunctional protein FolD	1	1	1	1	1	1	1
EC504838_1581	chromosome	1593795	1594007		conserved hypothetical protein	1	1	1	1	1	1	1
EC504838_1582	chromosome	1594115	1594636	ybcI	inner membrane protein YbcI	1	1	1	1	1	1	1
EC504838_1583	chromosome	1596057	1594672	cysS	cysteine--tRNA ligase	1	1	1	1	1	1	1
EC504838_1584	chromosome	1596231	1596725	ppiB	peptidyl-prolyl cis-trans isomerase B	1	1	1	1	1	1	1
EC504838_1585	chromosome	1596728	1597450	lpxH	UDP-2,3-diacylglucosamine hydrolase	1	1	1	1	1	1	1
EC504838_1586	chromosome	1597568	1598077	purE	N5-carboxyaminoimidazole ribonucleotide mutase	1	1	1	1	1	1	1
EC504838_1587	chromosome	1598074	1599141	purK	phosphoribosylaminoimidazole carboxylase, ATPase subunit	1	1	1	1	1	1	1
EC504838_1588	chromosome	1600171	1599278	arcC	carbamate kinase	1	1	1	1	1	1	1
EC504838_1589	chromosome	1600983	1600168		conserved hypothetical protein	1	1	1	1	1	1	1
EC504838_1590	chromosome	1602253	1600994		conserved hypothetical protein	0.93	1	1	1	1	1	1
EC504838_1591	chromosome	1603930	1602263	fdrA	protein FdrA	0.04	1	1	1	1	1	1
EC504838_1592	chromosome	1604247	1605296	allD	ureidoglycolate dehydrogenase	0	1	1	1	1	1	1
EC504838_1593	chromosome	1605318	1606553	allC	allantoate amidohydrolase	0	1	1	1	1	1	1
EC504838_1594	chromosome	1606564	1607349		cupin domain protein	0.03	1	0.99	1	0.99	0.99	1
EC504838_1595	chromosome	1608624	1607479	glxK	glycerate kinase	0.07	1	1	1	1	1	1
EC504838_1596	chromosome	1609947	1608646		putative purine permease YbbY	0.02	1	1	1	1	1	1
EC504838_1597	chromosome	1611365	1610004	allB	allantoinase	0.02	1	1	1	1	1	1
EC504838_1598	chromosome	1612879	1611425		putative allantoin permease	0	1	1	1	1	1	1
EC504838_1599	chromosome	1613926	1613048		2-hydroxy-3-oxopropionate reductase	1	1	1	1	1	1	1
EC504838_1600	chromosome	1614802	1614026	hyi	hydroxypyruvate isomerase	1	1	1	1	1	1	1
EC504838_1601	chromosome	1616149	1614815	gcl	glyoxylate carboligase	1	1	1	1	1	1	1
EC504838_1602	chromosome	1616595	1616149		thiamine pyrophosphate enzyme, N-terminal TPP binding domain protein	1	1	0.99	1	0.99	0.99	1
EC504838_1603	chromosome	1617500	1616685	allR	HTH-type transcriptional repressor AllR	1	1	1	1	1	1	1
EC504838_1604	chromosome	1618060	1617578	allA	ureidoglycolate hydrolase	1	1	1	1	1	1	1
EC504838_1605	chromosome	1618290	1619216	allS	HTH-type transcriptional activator AllS	1	1	1	1	1	1	1
EC504838_1606	chromosome	1619285	1620379	selU	tRNA 2-selenouridine synthase	1	1	1	1	1	1	1
EC504838_1607	chromosome	1620495	1620866		winged helix-turn helix family protein	1	1	1	1	1	1	1
EC504838_1608	chromosome	1621872	1621381		conserved hypothetical protein	1	1	1	1	1	1	1
EC504838_1609	chromosome	1626056	1622295		RHS repeat-associated core domain protein	0.52	0.51	0.89	0.43	0.33	0.33	0.4
EC504838_1610	chromosome	1628899	1626485		ftsX-like permease family protein	1	1	1	1	1	1	1
EC504838_1611	chromosome	1629582	1628896		ABC transporter family protein	1	1	1	1	1	1	1
EC504838_1612	chromosome	1629583	1630176		GDSL-like Lipase/Acylhydrolase family protein	1	1	1	1	1	1	1
EC504838_1613	chromosome	1630205	1630975		short chain dehydrogenase family protein	1	1	1	1	1	1	1
EC504838_1614	chromosome	1631036	1631890		thioredoxin family protein	1	1	1	1	1	1	1
EC504838_1615	chromosome	1632732	1631953		conserved hypothetical protein	1	1	1	1	1	1	1
EC504838_1616	chromosome	1633396	1632719		conserved hypothetical protein	1	1	1	1	1	1	1
EC504838_1617	chromosome	1633542	1634459		SPFH domain / Band 7 family protein	1	1	1	1	1	1	1
EC504838_1618	chromosome	1634456	1634914	ybbJ	inner membrane protein YbbJ	1	1	1	1	1	1	1
EC504838_1619	chromosome	1635322	1634915	cueR	cu(I)-responsive transcriptional regulator	1	1	1	1	1	1	1
EC504838_1620	chromosome	1636739	1635447	ybaT	inner membrane transport protein YbaT	1	1	1	1	1	1	1
EC504838_1621	chromosome	1637674	1636742	glsA	glutaminase A	1	1	1	1	1	1	1
EC504838_1622	chromosome	1637936	1640440	cadA	cadmium-translocating P-type ATPase	1	1	1	1	1	1	1
EC504838_1623	chromosome	1640895	1640554	higA	addiction module antidote protein, HigA family	1	1	1	1	1	1	1
EC504838_1624	chromosome	1641033	1641827		traB family protein	1	1	1	1	1	1	1
EC504838_1625	chromosome	1642031	1642510	ybaK	cys-tRNA(Pro)/Cys-tRNA(Cys) deacylase YbaK	1	1	1	1	1	1	1
EC504838_1626	chromosome	1644199	1642547	ushA	protein UshA	1	1	1	1	1	1	1
EC504838_1627	chromosome	1644417	1645637	fsr	fosmidomycin resistance protein	1	1	1	1	1	1	1
EC504838_1628	chromosome	1645875	1647551	ybaL	inner membrane protein YbaL	1	1	1	1	1	1	1
EC504838_1629	chromosome	1648988	1647684	gsk	inosine-guanosine kinase	1	1	1	1	1	1	1
EC504838_1630	chromosome	1651058	1650096	hemH	ferrochelatase	1	1	1	1	1	1	1
EC504838_1631	chromosome	1649140	1650099	aes	acetyl esterase	1	1	1	1	1	1	1
EC504838_1632	chromosome	1651938	1651294	adk	adenylate kinase	1	1	1	1	1	1	1
EC504838_1633	chromosome	1653993	1652119	htpG	chaperone protein HtpG	1	1	1	1	1	1	1
EC504838_1634	chromosome	1654708	1654103	recR	recombination protein RecR	1	1	1	1	1	1	1
EC504838_1635	chromosome	1655037	1654708		DNA-binding protein, YbaB/EbfC family	1	1	1	1	1	1	1
EC504838_1636	chromosome	1657021	1655090	dnaX	DNA polymerase III, subunit gamma and tau	1	1	1	1	1	1	1
EC504838_1637	chromosome	1657701	1657150	apt	adenine phosphoribosyltransferase	1	1	1	1	1	1	1
EC504838_1638	chromosome	1658231	1657854	ybaN	inner membrane protein YbaN	1	1	1	1	1	1	1
EC504838_1639	chromosome	1658301	1658828	priC	primosomal replication protein N''	1	1	0.99	1	1	1	1
EC504838_1640	chromosome	1658842	1659003		conserved hypothetical protein	1	1	1	1	1	1	1
EC504838_1641	chromosome	1662577	1659215	kefA	potassium efflux system KefA	1	1	1	1	1	1	1
EC504838_1642	chromosome	1663352	1662705	acrR	HTH-type transcriptional regulator AcrR	1	1	1	1	1	1	1
EC504838_1643	chromosome	1663494	1664687	acrA	acriflavine resistance protein A	1	1	1	1	1	1	1
EC504838_1644	chromosome	1664710	1667859	acrB	acriflavine resistance protein B	1	1	1	1	1	1	1
EC504838_1645	chromosome	1668405	1668779	tomB	hha toxicity modulator TomB	1	1	1	1	1	1	1
EC504838_1646	chromosome	1668805	1669023	hha	hemolysin expression-modulating protein Hha	1	1	1	1	1	1	1
EC504838_1647	chromosome	1669194	1669745	maa	maltose O-acetyltransferase	1	1	1	1	1	1	1
EC504838_1648	chromosome	1669861	1670331	ylaC	inner membrane protein YlaC	1	1	1	1	1	1	1
EC504838_1649	chromosome	1670495	1672045		EAL domain protein	1	1	1	1	1	1	1
EC504838_1650	chromosome	1672440	1672087		conserved hypothetical protein	1	1	1	1	1	1	1
EC504838_1651	chromosome	1672819	1673130		methylated-DNA-[]-cysteine S-methyltransferase family protein	1	1	1	1	1	1	1
EC504838_1652	chromosome	1673733	1673161		type III secretion system lipochaperone family protein	1	1	1	1	1	1	1
EC504838_1653	chromosome	1673951	1674811	tesB	acyl-CoA thioesterase II	1	1	1	1	1	1	1
EC504838_1654	chromosome	1676146	1674860	amtB	ammonia channel	1	1	1	1	1	1	1
EC504838_1655	chromosome	1676514	1676176		nitrogen regulatory P-II family protein	1	1	1	1	1	1	1
EC504838_1656	chromosome	1678476	1676695	mdlB	multidrug resistance-like ATP-binding protein MdlB	1	1	1	1	1	1	1
EC504838_1657	chromosome	1680241	1678469		ABC transporter family protein	1	1	1	1	1	1	1
EC504838_1658	chromosome	1680729	1680271		asnC family protein	1	1	1	1	1	1	1
EC504838_1659	chromosome	1681700	1680882	cof	HMP-PP phosphatase	1	1	1	1	1	1	1
EC504838_1660	chromosome	1681800	1683500		sugar transport-related sRNA regulator N-term family protein	1	1	1	1	1	1	1
EC504838_1661	chromosome	1683565	1684260	queC	queuosine biosynthesis protein QueC	1	1	1	1	1	1	1
EC504838_1662	chromosome	1684710	1684312	fadM	long-chain acyl-CoA thioesterase FadM	1	1	1	1	1	1	1
EC504838_1663	chromosome	1685175	1684804		competence ComEA helix-hairpin-helix repeat region domain protein	1	1	1	1	1	1	0.99
EC504838_1664	chromosome	1687197	1685326	ppiD	peptidyl-prolyl cis-trans isomerase D	1	1	1	1	1	1	1
EC504838_1665	chromosome	1687661	1687389	hupB	DNA-binding protein HU-beta	1	1	1	1	1	1	1
EC504838_1666	chromosome	1690224	1687870	lon	ATP-dependent protease La	1	1	1	1	1	1	1
EC504838_1667	chromosome	1691686	1690412	clpX	ATP-dependent Clp protease, ATP-binding subunit ClpX	1	1	1	1	1	1	1
EC504838_1668	chromosome	1692435	1691812	clpP	ATP-dependent Clp endopeptidase, proteolytic subunit ClpP	1	1	1	1	1	1	1
EC504838_1669	chromosome	1693979	1692681	tig	trigger factor	1	0.99	1	1	1	1	1
EC504838_1670	chromosome	1694637	1694323	bolA	protein BolA	1	1	0.99	1	0.99	0.99	1
EC504838_1671	chromosome	1694945	1695523		conserved hypothetical protein	1	1	1	1	1	1	1
EC504838_1672	chromosome	1695567	1697042		ampG-like permease family protein	1	1	1	1	1	1	1
EC504838_1673	chromosome	1697502	1698449	cyoA	ubiquinol oxidase, subunit II	1	1	1	1	1	1	1
EC504838_1674	chromosome	1698471	1700462	cyoB	cytochrome o ubiquinol oxidase, subunit I	1	1	1	1	1	1	1
EC504838_1675	chromosome	1700452	1701066	cyoC	cytochrome o ubiquinol oxidase, subunit III	1	1	1	1	1	1	1
EC504838_1676	chromosome	1701066	1701395	cyoD	cytochrome o ubiquinol oxidase subunit IV	1	1	1	1	1	1	1
EC504838_1677	chromosome	1701410	1702297	cyoE	protoheme IX farnesyltransferase	1	1	1	1	1	1	1
EC504838_1678	chromosome	1702482	1702793		conserved hypothetical protein	1	1	1	1	1	1	1
EC504838_1679	chromosome	1702777	1703319		acetyltransferase family protein	1	1	1	1	1	1	1
EC504838_1680	chromosome	1704310	1703375		sel1 repeat family protein	1	1	1	1	1	1	1
EC504838_1681	chromosome	1704718	1706082	yajR	inner membrane transport protein YajR	1	1	1	1	1	1	1
EC504838_1682	chromosome	1706701	1706210		conserved hypothetical protein	1	1	1	1	1	1	1
EC504838_1683	chromosome	1706869	1707780	panE	2-dehydropantoate 2-reductase	1	1	1	1	1	1	1
EC504838_1684	chromosome	1707743	1708333		DJ-1 family protein	1	1	1	1	1	1	1
EC504838_1685	chromosome	1709835	1708387	thiI	tRNA sulfurtransferase ThiI	1	1	1	1	1	1	1
EC504838_1686	chromosome	1710041	1710283	xseB	exodeoxyribonuclease VII, small subunit	1	1	1	1	1	1	1
EC504838_1687	chromosome	1710283	1711182	ispA	farnesyl diphosphate synthase	1	1	1	1	1	1	1
EC504838_1688	chromosome	1711207	1713069	dxs	1-deoxy-D-xylulose-5-phosphate synthase	1	1	1	1	1	1	1
EC504838_1689	chromosome	1713124	1714098		aldo/keto reductase family protein	1	1	1	1	1	1	1
EC504838_1690	chromosome	1714670	1714152	pgpA	phosphatidylglycerophosphatase A	1	1	1	1	1	1	1
EC504838_1691	chromosome	1715625	1714648	thiL	thiamine-monophosphate kinase	1	1	1	1	1	1	1
EC504838_1692	chromosome	1716122	1715703	nusB	transcription antitermination factor NusB	1	1	1	1	1	1	1
EC504838_1693	chromosome	1716612	1716136	ribH	6,7-dimethyl-8-ribityllumazine synthase	1	1	0.99	1	0.99	0.99	1
EC504838_1694	chromosome	1717803	1716700	ribD	riboflavin biosynthesis protein RibD	1	1	1	1	1	1	1
EC504838_1695	chromosome	1718256	1717807	nrdR	transcriptional regulator NrdR	1	1	1	1	1	1	1
EC504838_1696	chromosome	1718407	1718946		conserved hypothetical protein	0.99	0.99	0.99	1	0.99	0.99	0.99
EC504838_1697	chromosome	1719245	1720129	tsx	nucleoside-specific channel-forming protein tsx	1	1	1	1	1	1	1
EC504838_1698	chromosome	1720653	1720306		HNH endonuclease family protein	1	1	1	1	1	1	1
EC504838_1699	chromosome	1721753	1720782	secF	protein-export membrane protein SecF	1	1	1	1	1	1	1
EC504838_1700	chromosome	1723578	1721764	secD	protein-export membrane protein SecD	1	1	1	1	1	1	1
EC504838_1701	chromosome	1723971	1723639	yajC	preprotein translocase, YajC subunit	1	1	1	1	1	1	1
EC504838_1702	chromosome	1725121	1723994	tgt	queuine tRNA-ribosyltransferase	1	1	1	1	1	1	1
EC504838_1703	chromosome	1726247	1725177	queA	tRNA ribosyltransferase-isomerase	1	1	1	1	1	1	1
EC504838_1704	chromosome	1726340	1726921		conserved hypothetical protein	1	1	1	1	1	1	1
EC504838_1705	chromosome	1728743	1726926		alpha amylase, catalytic domain protein	1	1	1	1	1	1	1
EC504838_1706	chromosome	1730272	1728899	proY	proline-specific permease ProY	1	1	1	1	1	1	1
EC504838_1707	chromosome	1731667	1730348	brnQ	branched-chain amino acid transport system II carrier protein	1	1	1	1	1	1	1
EC504838_1708	chromosome	1733369	1732074	phoR	phosphate regulon sensor kinase PhoR	1	1	1	1	1	1	1
EC504838_1709	chromosome	1734116	1733427	phoB	phosphate regulon transcriptional regulatory protein PhoB	1	1	1	1	1	1	1
EC504838_1710	chromosome	1734306	1735508	sbcD	exonuclease SbcCD, D subunit	1	1	1	1	1	1	1
EC504838_1711	chromosome	1735505	1738648		exonuclease SbcC family protein	1	1	1	1	1	1	1
EC504838_1712	chromosome	1738690	1739958	araJ	protein AraJ	0.67	1	1	1	1	1	1
EC504838_1713	chromosome	1741009	1740101	mak	fructokinase	1	1	1	1	1	1	1
EC504838_1714	chromosome	1741134	1742045	rdgC	recombination-associated protein RdgC	1	1	1	1	1	1	1
EC504838_1715	chromosome	1742976	1742692		conserved hypothetical protein	1	1	1	1	1	1	1
EC504838_1716	chromosome	1743725	1743048		aroM family protein	1	1	1	1	1	1	1
EC504838_1717	chromosome	1744174	1743983		conserved hypothetical protein	1	1	1	1	1	1	1
EC504838_1718	chromosome	1744748	1744224	aroL	shikimate kinase 2	1	1	1	1	1	1	1
EC504838_1719	chromosome	1745389	1744931		conserved hypothetical protein	0.99	0.99	0.99	0.99	0.99	0.99	0.99
EC504838_1720	chromosome	1745509	1746318	proC	pyrroline-5-carboxylate reductase	1	1	1	1	1	1	1
EC504838_1721	chromosome	1747450	1746335		putative diguanylate cyclase AdrA	1	1	1	1	1	1	1
EC504838_1722	chromosome	1747872	1747552	psiF	phosphate starvation-inducible protein PsiF	1	1	1	1	1	1	1
EC504838_1723	chromosome	1749406	1747991	phoA	alkaline phosphatase	1	1	1	1	1	1	1
EC504838_1724	chromosome	1749767	1749507	iraP	anti-adapter protein IraP	1	1	1	1	1	1	1
EC504838_1725	chromosome	1750230	1751324		D-alanine--D-alanine ligase family protein	1	1	1	1	1	1	1
EC504838_1726	chromosome	1751560	1751348		conserved hypothetical protein	1	1	1	1	1	1	1
EC504838_1727	chromosome	1751820	1752128	yaiY	inner membrane protein YaiY	1	1	1	1	1	1	1
EC504838_1728	chromosome	1753281	1752187		conserved hypothetical protein	1	1	1	1	1	1	1
EC504838_1729	chromosome	1754514	1753294	sbmA	protein SbmA	1	1	1	1	1	1	1
EC504838_1730	chromosome	1754719	1754820		conserved hypothetical protein	1	1	1	1	1	1	1
EC504838_1731	chromosome	1756647	1756024		putative dNA-binding transcriptional regulator	1	1	1	1	1	1	1
EC504838_1732	chromosome	1754866	1756023	ampH	D-alanyl-D-alanine-carboxypeptidase/endopeptidase AmpH	1	1	1	1	1	1	1
EC504838_1733	chromosome	1757217	1756735		outer membrane autotransporter barrel domain protein	0.97	0.97	0.97	0.99	0.97	0.97	0.97
EC504838_1734	chromosome	1757865	1757233		integrase core domain protein	0.43	0.72	0.39	0.48	0.39	0.39	0.17
EC504838_1735	chromosome	1758380	1758078		transposase family protein	0.97	1	0.51	1	0.51	0.51	1
EC504838_1736	chromosome	1760966	1758423		outer membrane autotransporter barrel domain protein	0.99	0.99	0.99	1	0.98	0.98	0.99
EC504838_1737	chromosome	1761489	1762463	hemB	delta-aminolevulinic acid dehydratase	1	1	1	1	1	1	1
EC504838_1738	chromosome	1763420	1762569	tauD	alpha-ketoglutarate-dependent taurine dioxygenase	1	1	1	1	1	1	1
EC504838_1739	chromosome	1764244	1763417		binding-protein-dependent transport system inner membrane component family protein	1	1	1	1	1	1	1
EC504838_1740	chromosome	1765008	1764241		ABC transporter family protein	1	1	1	1	1	1	1
EC504838_1741	chromosome	1765983	1765021	tauA	taurine ABC transporter, periplasmic binding protein	1	1	1	1	1	1	1
EC504838_1742	chromosome	1766599	1767270		glcNAc-PI de-N-acetylase family protein	1	1	1	1	1	1	1
EC504838_1743	chromosome	1767280	1768476		glycosyl transferase 2 family protein	1	1	1	1	1	1	1
EC504838_1744	chromosome	1769037	1769810		putative acyl transferase	1	1	1	1	1	1	1
EC504838_1745	chromosome	1769996	1770271	frmR	transcriptional repressor FrmR	1	1	1	1	1	1	1
EC504838_1746	chromosome	1770306	1771415		S-(hydroxymethyl)glutathione dehydrogenase/class III alcohol dehydrogenase	1	1	1	1	1	1	1
EC504838_1747	chromosome	1771508	1772341	fghA	S-formylglutathione hydrolase	1	1	1	1	1	1	1
EC504838_1748	chromosome	1773106	1772567		conserved hypothetical protein	1	1	1	1	1	1	1
EC504838_1749	chromosome	1774419	1773208		sugar (and other) transporter family protein	1	1	1	1	1	1	1
EC504838_1750	chromosome	1775608	1774595	dmpG	4-hydroxy-2-oxovalerate aldolase	1	1	1	1	1	1	1
EC504838_1751	chromosome	1776555	1775605		acetaldehyde dehydrogenase	1	1	1	1	1	1	1
EC504838_1752	chromosome	1777361	1776552	mhpD	2-keto-4-pentenoate hydratase	1	1	1	1	1	1	1
EC504838_1753	chromosome	1778237	1777371	mhpC	2-hydroxy-6-oxononadienedioate/2-hydroxy-6-oxononatrienedioate hydrolase	1	1	1	1	1	1	1
EC504838_1754	chromosome	1779199	1778255	mhpB	2,3-dihydroxyphenylpropionate/2,3-dihydroxicinnamic acid 1,2-dioxygenase	1	1	1	1	1	1	1
EC504838_1755	chromosome	1780865	1779201	mhpA	3-(3-hydroxy-phenyl)propionate/3-hydroxycinnamic acid hydroxylase	1	1	1	1	1	1	1
EC504838_1756	chromosome	1781056	1781889		marR family protein	1	1	1	1	1	1	1
EC504838_1757	chromosome	1781966	1783048		periplasmic binding protein-like domain protein	1	1	1	1	1	1	1
EC504838_1758	chromosome	1783171	1786245	lacZ	beta-galactosidase	1	1	1	1	1	1	1
EC504838_1759	chromosome	1786297	1787550	lacY	lactose permease	1	1	1	1	1	1	1
EC504838_1760	chromosome	1787616	1788227	lacA	galactoside O-acetyltransferase	1	1	1	1	1	1	1
EC504838_1761	chromosome	1789511	1788330		cyanate transporter family protein	1	1	1	1	1	1	1
EC504838_1762	chromosome	1789987	1789517	cynS	cyanate hydratase	1	1	1	1	1	1	1
EC504838_1763	chromosome	1790677	1790018	cynT	carbonic anhydrase 1	1	1	1	1	1	1	1
EC504838_1764	chromosome	1790787	1791686	cynR	HTH-type transcriptional regulator CynR	1	1	1	1	1	1	1
EC504838_1765	chromosome	1791933	1792913		transposase IS116/IS110/IS902 family protein	0.76	1	1	1	1	1	1
EC504838_1766	chromosome	1794385	1793102	codA	cytosine deaminase	1	1	1	1	1	1	1
EC504838_1767	chromosome	1795634	1794375	codB	cytosine permease	1	1	1	1	1	1	1
EC504838_1768	chromosome	1797757	1795871	prpE	propionate--CoA ligase	1	1	1	1	1	1	1
EC504838_1769	chromosome	1799248	1797797	prpD	2-methylcitrate dehydratase	1	1	1	1	1	1	1
EC504838_1770	chromosome	1800451	1799282	prpC	2-methylcitrate synthase	1	1	1	1	1	1	1
EC504838_1771	chromosome	1801386	1800496	prpB	methylisocitrate lyase	1	1	1	1	1	1	1
EC504838_1772	chromosome	1801624	1803210	prpR	propionate catabolism operon regulatory protein PrpR	1	1	1	1	1	1	1
EC504838_1773	chromosome	1803583	1803308		conserved hypothetical protein	1	1	1	1	1	1	1
EC504838_1774	chromosome	1803769	1804401		homoserine/Threonine efflux family protein	1	1	1	1	1	1	1
EC504838_1776	chromosome	1805891	1805076		conserved hypothetical protein	1	1	1	1	1	1	1
EC504838_1777	chromosome	1807183	1806134		conserved hypothetical protein	1	1	1	1	1	1	1
EC504838_1778	chromosome	1808226	1807270		branched-chain amino acid transport system / permease component family protein	1	1	1	1	1	1	1
EC504838_1779	chromosome	1809194	1808223		branched-chain amino acid transport system / permease component family protein	1	1	1	1	1	1	1
EC504838_1780	chromosome	1810671	1809187	ccmA	heme ABC exporter, ATP-binding protein CcmA	1	1	1	1	1	1	1
EC504838_1781	chromosome	1811703	1810720		putative LACI-type transcriptional regulator	1	1	1	1	1	1	1
EC504838_1782	chromosome	1812367	1811957		ASCH domain protein	1	1	1	1	1	1	1
EC504838_1783	chromosome	1814048	1812666		amidohydrolase family protein	1	1	1	1	1	1	1
EC504838_1784	chromosome	1815008	1814058		amino acid kinase family protein	1	1	1	1	1	1	1
EC504838_1785	chromosome	1816569	1815151		conserved hypothetical protein	1	1	1	1	1	1	1
EC504838_1786	chromosome	1818116	1816569		coA-ligase family protein	1	1	1	1	1	1	1
EC504838_1787	chromosome	1818969	1818106		conserved hypothetical protein	1	1	1	1	1	0.99	1
EC504838_1788	chromosome	1819614	1819009		ankyrin repeats family protein	1	1	1	1	1	1	1
EC504838_1789	chromosome	1819872	1820369		conserved hypothetical protein	1	1	1	1	1	1	1
EC504838_1790	chromosome	1822523	1821435	yahA	cyclic di-GMP phosphodiesterase YahA	1	1	1	1	1	1	1
EC504838_1791	chromosome	1820461	1821504		bacterial regulatory helix-turn-helix , lysR family protein	1	1	1	1	1	1	1
EC504838_1792	chromosome	1825431	1823398		transporter, betaine/carnitine/choline transporter family protein	1	1	1	1	1	1	1
EC504838_1793	chromosome	1825560	1826147	betI	transcriptional repressor BetI	1	1	1	1	1	1	1
EC504838_1794	chromosome	1826161	1827633	betB	betaine aldehyde dehydrogenase	1	1	1	1	1	1	1
EC504838_1795	chromosome	1827647	1829317	betA	choline dehydrogenase	1	1	1	1	1	1	1
EC504838_1796	chromosome	1829531	1830196		G-rich domain on tyrosine kinase family protein	1	1	1	1	1	1	1
EC504838_1797	chromosome	1831137	1830442		conserved hypothetical protein	1	1	1	1	1	1	1
EC504838_1798	chromosome	1832557	1831130		iron-sulfur cluster-binding protein	1	1	1	1	1	1	1
EC504838_1799	chromosome	1833287	1832568		cysteine-rich domain protein	1	1	1	1	1	1	1
EC504838_1800	chromosome	1834668	1833814		cupin family protein	1	1	1	1	1	1	1
EC504838_1801	chromosome	1834894	1836219		pyridine nucleotide-disulfide oxidoreductase family protein	1	1	1	1	1	1	1
EC504838_1802	chromosome	1836576	1837169	ykgB	inner membrane protein YkgB	1	1	1	1	1	1	1
EC504838_1803	chromosome	1838198	1837329		aldo/keto reductase family protein	1	1	1	1	1	1	1
EC504838_1804	chromosome	1838447	1839304		helix-turn-helix domain protein	1	1	1	1	1	1	1
EC504838_1805	chromosome	1843678	1839425		bacterial Ig-like domain family protein	1	1	1	1	1	1	1
EC504838_1806	chromosome	1844794	1844895		conserved hypothetical protein	1	1	1	1	1	1	1
EC504838_1807	chromosome	1845258	1845521	rpmE	ribosomal protein L31	1	1	1	1	1	1	1
EC504838_1808	chromosome	1845521	1845661	rpmJ	ribosomal protein L36	1	1	1	1	1	1	1
EC504838_1809	chromosome	1846746	1847288	matA	HTH-type transcriptional regulator MatA	1	1	1	1	1	1	1
EC504838_1810	chromosome	1847363	1847950	matB	fimbrillin MatB	1	1	0.99	1	1	1	1
EC504838_1811	chromosome	1848008	1848676		conserved hypothetical protein	1	1	1	1	1	1	1
EC504838_1812	chromosome	1848702	1851227		putative aromatic compound dioxygenase	1	1	1	1	1	1	1
EC504838_1813	chromosome	1851217	1852860		conserved hypothetical protein	1	1	1	1	1	1	1
EC504838_1814	chromosome	1852829	1853539		gram-negative pili assembly chaperone, N-terminal domain protein	1	1	1	1	1	1	1
EC504838_1815	chromosome	1855043	1854429	yagU	inner membrane protein YagU	1	1	1	1	1	1	1
EC504838_1816	chromosome	1855461	1856150		tat (twin-arginine translocation) pathway signal sequence domain protein	1	1	1	1	1	1	1
EC504838_1817	chromosome	1856147	1857103		FAD binding domain in molybdopterin dehydrogenase family protein	1	1	1	1	1	1	1
EC504838_1818	chromosome	1857100	1859298		molybdopterin-binding domain of aldehyde dehydrogenase family protein	1	1	1	1	1	1	1
EC504838_1819	chromosome	1859309	1860265		xdhC and CoxI family protein	1	1	1	1	1	1	1
EC504838_1820	chromosome	1860244	1860654		lysR substrate binding domain protein	1	1	1	1	1	1	1
EC504838_1822	chromosome	1862224	1860971	proA	gamma-glutamyl phosphate reductase	1	1	1	1	1	1	1
EC504838_1823	chromosome	1863339	1862236	proB	glutamate 5-kinase	1	1	1	1	1	1	1
EC504838_1824	chromosome	1863627	1864682	phoE	outer membrane pore protein E	1	1	1	1	1	1	1
EC504838_1825	chromosome	1865122	1864721		transcriptional regulator Crl family protein	1	1	1	1	1	1	1
EC504838_1826	chromosome	1866424	1865180		conserved hypothetical protein	1	1	1	1	1	1	1
EC504838_1827	chromosome	1866974	1866516	gpt	xanthine phosphoribosyltransferase	1	1	1	1	1	1	1
EC504838_1828	chromosome	1867235	1868692	pepD	cytosol non-specific dipeptidase	1	1	1	1	1	1	1
EC504838_1829	chromosome	1869363	1868749		putative peptide chain release factor H	1	1	1	1	1	1	1
EC504838_1830	chromosome	1870499	1869360		conserved hypothetical protein	1	1	1	1	1	1	1
EC504838_1831	chromosome	1871197	1870745		acetyltransferase domain protein	1	1	1	1	1	1	1
EC504838_1832	chromosome	1872249	1871194	dinB	DNA polymerase IV	1	1	1	1	1	1	1
EC504838_1833	chromosome	1872955	1872320		ompA family protein	1	1	1	1	1	1	1
EC504838_1834	chromosome	1873050	1874789		FHIPEP family protein	1	1	1	1	1	1	1
EC504838_1835	chromosome	1874894	1875172		conserved hypothetical protein	1	1	1	1	1	1	1
EC504838_1836	chromosome	1875165	1875521		hicB family protein	1	1	1	1	1	1	1
EC504838_1837	chromosome	1876204	1875578		putative endopeptidase YafL	1	1	0.99	1	0.99	0.99	1
EC504838_1838	chromosome	1876537	1876797		addiction module antitoxin, RelB/DinJ family protein	1	1	1	1	1	1	1
EC504838_1839	chromosome	1876800	1877078	yafQ	mRNA interferase YafQ	1	1	1	1	1	1	1
EC504838_1840	chromosome	1878712	1877945		glutamine amidotransferases class-II family protein	1	1	1	1	1	1	1
EC504838_1841	chromosome	1877234	1877974		L,D-transpeptidase catalytic domain protein	1	1	1	1	1	1	1
EC504838_1842	chromosome	1879496	1878918	gmhA	phosphoheptose isomerase	1	1	1	1	1	1	1
EC504838_1843	chromosome	1879736	1882180		conserved hypothetical protein	1	1	1	1	1	1	1
EC504838_1844	chromosome	1882516	1882223		inhibitor of vertebrate lysozyme family protein	1	1	1	1	1	1	1
EC504838_1845	chromosome	1883463	1882558		integrase core domain protein	0.88	0.89	0.62	0.85	0.62	0.62	0.87
EC504838_1846	chromosome	1883786	1883421		transposase family protein	0.97	0.86	0	0.97	0	0	0.98
EC504838_1847	chromosome	1884005	1883862	ivy	inhibitor of vertebrate lysozyme domain protein	0.89	0.89	0.89	0.89	0.89	0.89	0.89
EC504838_1848	chromosome	1884186	1884956		carbon-nitrogen hydrolase family protein	1	1	1	1	1	1	1
EC504838_1849	chromosome	1885855	1884998		transposase DDE domain protein	0.52	0.98	1	0.48	0.47	0.47	0.92
EC504838_1850	chromosome	1887488	1885917		transposase IS66 family protein	0.37	0.37	0.96	0.58	0.79	0.53	0.96
EC504838_1851	chromosome	1887855	1887508		putative transposase	0.81	0.68	0.93	0.99	0.63	0.63	1
EC504838_1852	chromosome	1888502	1887855		transposase family protein	1	1	0.31	1	0.3	0.31	1
EC504838_1853	chromosome	1889551	1889102		putative dsORF-h1	1	1	0	1	0	0	0
EC504838_1854	chromosome	1893813	1889563		RHS repeat-associated core domain protein	1	1	0.66	1	0.46	0.46	0.14
EC504838_1855	chromosome	1895982	1893889		rhs element Vgr family protein	0.27	0.28	0.97	0.97	0.63	0.53	0.48
EC504838_1856	chromosome	1896710	1896192		type VI secretion system effector, Hcp1 family protein	1	1	1	1	1	1	0
EC504838_1857	chromosome	1897407	1897907		conserved hypothetical protein	1	1	1	1	1	1	0
EC504838_1858	chromosome	1897942	1898166		conserved hypothetical protein	1	1	1	1	1	1	0.1
EC504838_1859	chromosome	1898217	1899692		conserved hypothetical protein	1	1	1	1	1	1	0
EC504838_1860	chromosome	1899699	1900112		gene 25-like lysozyme family protein	1	1	0.99	1	0.99	0.99	0.05
EC504838_1861	chromosome	1900116	1901966		conserved hypothetical protein	1	1	0.84	1	0.84	0.84	0.17
EC504838_1862	chromosome	1901930	1903012		conserved hypothetical protein	1	1	1	1	1	1	1
EC504838_1863	chromosome	1903037	1904317		putative forkhead-associated protein	1	1	1	1	1	1	1
EC504838_1864	chromosome	1904314	1904838		type VI secretion lipofamily protein	1	1	1	1	1	1	1
EC504838_1865	chromosome	1904841	1906172		conserved hypothetical protein	1	1	1	1	1	1	1
EC504838_1866	chromosome	1906177	1906938		type IV/VI secretion system , DotU family domain protein	1	1	0.99	1	0.99	0.99	1
EC504838_1867	chromosome	1906947	1909706	clpV	type VI secretion ATPase, ClpV1 family	1	1	1	1	1	1	1
EC504838_1868	chromosome	1909703	1910446		conserved hypothetical protein	1	1	1	1	1	1	1
EC504838_1869	chromosome	1910451	1911866		impA-related N-terminal family protein	1	1	1	1	1	1	1
EC504838_1870	chromosome	1911945	1915409		intracellular multiplication and human macrophage-killing family protein	1	1	1	1	1	1	1
EC504838_1871	chromosome	1915420	1916772		impA domain family protein	1	1	1	1	1	1	1
EC504838_1872	chromosome	1916796	1917278		type VI secretion system effector, Hcp1 family protein	1	1	1	1	1	1	1
EC504838_1873	chromosome	1917322	1918236		putative inner membrane protein	1	1	1	1	1	1	1
EC504838_1874	chromosome	1918246	1918725		conserved hypothetical protein	1	1	1	1	1	1	1
EC504838_1875	chromosome	1919647	1918862		putative aminopeptidase	1	1	1	1	1	1	1
EC504838_1877	chromosome	1920918	1920187	dnaQ	DNA polymerase III, epsilon subunit	1	1	1	1	1	1	1
EC504838_1878	chromosome	1922169	1921447		methyltransferase domain protein	1	1	1	1	1	1	1
EC504838_1879	chromosome	1920983	1921450		RNase H family protein	1	1	0.99	1	0.99	0.99	1
EC504838_1880	chromosome	1922203	1922958	gloB	hydroxyacylglutathione hydrolase	1	1	1	1	1	1	1
EC504838_1881	chromosome	1923168	1924388	mltD	membrane-bound lytic murein transglycosylase D	1	1	1	1	1	1	1
EC504838_1882	chromosome	1924744	1924436		putative methyltransferase domain protein	1	1	1	1	1	1	1
EC504838_1883	chromosome	1925206	1924913		methyltransferase domain protein	0.99	0.99	0.99	0.99	0.99	0.99	0.99
EC504838_1884	chromosome	1926063	1925284		endonuclease/Exonuclease/phosphatase family protein	1	1	1	1	1	1	1
EC504838_1885	chromosome	1928039	1927236	dkgB	2,5-diketo-D-gluconic acid reductase B	1	1	1	1	1	1	1
EC504838_1886	chromosome	1926325	1927239		bacterial regulatory helix-turn-helix , lysR family protein	1	1	1	1	1	1	1
EC504838_1893	chromosome	1932376	1932122		putative oRF16-lacZ fusion protein	1	1	1	1	1	1	1
EC504838_1894	chromosome	1932842	1932699		conserved hypothetical protein	0.98	0.98	0.98	0.98	0.98	0.98	0.98
EC504838_1895	chromosome	1934500	1933925	gmhB	D,D-heptose 1,7-bisphosphate phosphatase	1	1	1	1	1	1	1
EC504838_1896	chromosome	1934688	1935719	metN	D-methionine ABC transporter, ATP-binding protein	1	1	1	1	1	1	1
EC504838_1897	chromosome	1935712	1936365	metI	D-methionine transport system permease protein MetI	1	1	1	1	1	1	1
EC504838_1898	chromosome	1936405	1937220	metQ	D-methionine-binding lipoprotein MetQ	1	1	1	1	1	1	1
EC504838_1899	chromosome	1937338	1937742	rcsF	protein RcsF	0.99	0.99	0.99	1	0.99	0.99	0.99
EC504838_1900	chromosome	1937739	1938446		conserved hypothetical protein	1	1	1	1	1	1	1
EC504838_1901	chromosome	1938557	1940275	proS	proline--tRNA ligase	1	1	1	1	1	1	1
EC504838_1902	chromosome	1940328	1941152		conserved hypothetical protein	1	1	1	1	1	1	1
EC504838_1903	chromosome	1942017	1941307	nlpE	lipoprotein NlpE	1	1	1	1	1	1	1
EC504838_1904	chromosome	1942453	1942031	yaeJ	peptidyl-tRNA hydrolase YaeJ	1	0.99	1	1	1	1	1
EC504838_1905	chromosome	1942995	1942450		conserved hypothetical protein	1	1	1	1	1	1	1
EC504838_1906	chromosome	1943161	1943361		conserved hypothetical protein	1	1	1	1	1	1	1
EC504838_1907	chromosome	1943348	1943608	rof	protein rof	1	1	1	1	1	1	1
EC504838_1908	chromosome	1944955	1943657	tilS	tRNA(Ile)-lysidine synthase	1	1	1	1	1	1	1
EC504838_1909	chromosome	1945409	1945020		glyoxalase/Bleomycin resistance /Dioxygenase superfamily protein	1	1	1	1	1	1	1
EC504838_1910	chromosome	1947607	1945466	ldcC	lysine decarboxylase, constitutive	1	1	1	1	1	1	1
EC504838_1911	chromosome	1948665	1947706	accA	acetyl-CoA carboxylase, carboxyl transferase, alpha subunit	1	1	1	1	1	1	1
EC504838_1912	chromosome	1952160	1948678	dnaE	DNA polymerase III, alpha subunit	1	1	1	1	1	1	1
EC504838_1913	chromosome	1952793	1952197		ribonuclease HII family protein	1	1	1	1	1	1	1
EC504838_1914	chromosome	1953938	1952790	lpxB	lipid-A-disaccharide synthase	1	1	1	1	1	1	1
EC504838_1915	chromosome	1954726	1953938	lpxA	acyl-[acyl-carrier-protein]-UDP-N-acetylglucosamine O-acyltransferase	1	1	1	1	1	1	1
EC504838_1916	chromosome	1955185	1954730	fabZ	beta-hydroxyacyl-(acyl-carrier-protein) dehydratase FabZ	1	1	1	1	1	1	1
EC504838_1917	chromosome	1956315	1955290	lpxD	UDP-3-O-[3-hydroxymyristoyl] glucosamine N-acyltransferase	1	1	1	1	1	1	1
EC504838_1918	chromosome	1956804	1956319	skp	chaperone protein skp	1	1	1	1	1	1	1
EC504838_1919	chromosome	1959358	1956926	yaeT	outer membrane assembly complex, YaeT protein	1	1	1	1	1	1	1
EC504838_1920	chromosome	1960740	1959388	rseP	RIP metalloprotease RseP	1	1	1	1	1	1	1
EC504838_1921	chromosome	1961501	1960752	cdsA	phosphatidate cytidylyltransferase	1	1	1	1	1	1	1
EC504838_1922	chromosome	1961622	1961470	cdsA	phosphatidate cytidylyltransferase domain protein	1	1	1	1	1	1	1
EC504838_1923	chromosome	1962380	1961622	uppS	di-trans,poly-cis-decaprenylcistransferase	1	1	1	1	1	1	1
EC504838_1924	chromosome	1963765	1962569	dxr	1-deoxy-D-xylulose 5-phosphate reductoisomerase	1	1	1	1	1	1	1
EC504838_1925	chromosome	1964414	1963857	frr	ribosome recycling factor	1	1	1	1	1	1	1
EC504838_1926	chromosome	1965431	1964706	pyrH	UMP kinase	1	1	1	1	1	1	1
EC504838_1927	chromosome	1966429	1965578	tsf	translation elongation factor Ts	1	1	1	1	1	1	1
EC504838_1928	chromosome	1967412	1966687	rpsB	ribosomal protein S2	1	1	1	1	1	1	1
EC504838_1929	chromosome	1967780	1968574	map	methionine aminopeptidase, type I	1	1	1	1	1	1	1
EC504838_1930	chromosome	1968636	1971308	glnD	protein-P-II uridylyltransferase	1	1	1	1	1	1	1
EC504838_1931	chromosome	1971339	1972163	dapD	2,3,4,5-tetrahydropyridine-2,6-dicarboxylate N-succinyltransferase	1	1	1	1	1	1	1
EC504838_1932	chromosome	1972478	1972864		conserved hypothetical protein	1	1	1	1	1	1	1
EC504838_1933	chromosome	1974110	1972953	cdaR	carbohydrate diacid regulator	1	1	1	1	1	1	1
EC504838_1934	chromosome	1975689	1974265	degP	periplasmic serine endoprotease DegP	1	1	1	1	1	1	1
EC504838_1935	chromosome	1977336	1975819	dgt	deoxyguanosinetriphosphate triphosphohydrolase	1	1	1	1	1	1	1
EC504838_1936	chromosome	1977420	1978118	mtnN	MTA/SAH nucleosidase	1	1	1	1	1	1	1
EC504838_1937	chromosome	1978111	1978911	btuF	vitamin B12-binding protein	1	1	1	1	1	1	1
EC504838_1938	chromosome	1978949	1979572		conserved hypothetical protein	1	1	1	1	1	1	1
EC504838_1939	chromosome	1979963	1979619	erpA	iron-sulfur cluster insertion protein ErpA	1	1	1	1	1	1	1
EC504838_1940	chromosome	1981466	1980045	clcA	H(+)/Cl(-) exchange transporter ClcA	1	1	1	1	1	1	1
EC504838_1941	chromosome	1981691	1982971	hemL	glutamate-1-semialdehyde-2,1-aminomutase	1	1	1	1	1	1	1
EC504838_1942	chromosome	1984988	1983006		fecCD transport family protein	1	1	1	1	1	1	1
EC504838_1943	chromosome	1985875	1984985		periplasmic binding family protein	1	1	1	1	1	1	1
EC504838_1944	chromosome	1986672	1985875	fhuC	iron(3+)-hydroxamate import ATP-binding protein FhuC	1	1	1	1	1	1	1
EC504838_1945	chromosome	1988966	1986723	fhuA	ferrichrome-iron receptor	1	1	1	1	1	1	1
EC504838_1946	chromosome	1991720	1989186	mrcB	penicillin-binding protein 1B	1	1	1	1	1	1	1
EC504838_1947	chromosome	1994345	1991916	hrpB	ATP-dependent helicase HrpB	1	1	1	1	1	1	1
EC504838_1948	chromosome	1994419	1994949		2'-5' RNA ligase	1	1	1	1	1	1	1
EC504838_1949	chromosome	1994964	1995668	sfsA	sugar fermentation stimulation protein	1	1	1	1	1	1	1
EC504838_1950	chromosome	1995846	1996301	dksA	RNA polymerase-binding protein DksA	1	1	1	1	1	1	1
EC504838_1951	chromosome	1996338	1997264	gluQ	glutamyl-queuosine tRNA(Asp) synthetase	1	1	1	1	1	1	1
EC504838_1952	chromosome	1997357	1998721	pcnB	poly(A) polymerase	1	1	1	1	1	1	1
EC504838_1953	chromosome	1998718	1999197	folK	2-amino-4-hydroxy-6-hydroxymethyldihydropteridine diphosphokinase	1	1	1	1	1	1	1
EC504838_1954	chromosome	1999567	2000151		fimbrial family protein	1	1	1	1	1	1	1
EC504838_1955	chromosome	2000256	2000996		gram-negative pili assembly chaperone, C-terminal domain protein	1	1	1	1	1	1	1
EC504838_1956	chromosome	2001031	2003631	htrE	outer membrane usher protein HtrE	1	1	1	1	1	1	1
EC504838_1957	chromosome	2003648	2004217		fimbrial family protein	1	1	1	1	1	1	1
EC504838_1958	chromosome	2004232	2004834		fimbrial family protein	1	1	1	1	1	1	1
EC504838_1959	chromosome	2004861	2005457		conserved hypothetical protein	1	1	1	1	1	1	1
EC504838_1960	chromosome	2005510	2006784		fimbrial family protein	1	1	1	1	1	1	1
EC504838_1961	chromosome	2006897	2007691	panB	3-methyl-2-oxobutanoate hydroxymethyltransferase	1	1	1	1	1	1	1
EC504838_1962	chromosome	2007703	2008554	panC	pantoate--beta-alanine ligase	1	1	1	1	1	1	1
EC504838_1963	chromosome	2009530	2008628		conserved hypothetical family protein	1	1	1	1	0.99	0.99	1
EC504838_1964	chromosome	2009804	2010184	panD	aspartate 1-decarboxylase	1	1	1	1	1	1	1
EC504838_1965	chromosome	2011417	2010188		polysaccharide deacetylase family protein	1	1	1	1	1	1	1
EC504838_1966	chromosome	2011921	2011481		PTS system fructose IIA component family protein	1	1	0.99	1	0.99	0.99	1
EC504838_1967	chromosome	2012796	2012026	yadH	inner membrane transport permease YadH	1	1	1	1	1	1	1
EC504838_1968	chromosome	2013719	2012793		ABC transporter family protein	1	1	1	1	1	1	1
EC504838_1969	chromosome	2013828	2014490	can	carbonic anhydrase 2	1	1	1	1	1	1	1
EC504838_1970	chromosome	2015067	2014531	hpt	hypoxanthine phosphoribosyltransferase	1	1	1	1	1	1	1
EC504838_1971	chromosome	2015273	2017663	gcd	quinoprotein glucose dehydrogenase	1	1	1	1	1	1	1
EC504838_1972	chromosome	2019260	2017710		tat (twin-arginine translocation) pathway signal sequence domain protein	1	1	1	1	1	1	1
EC504838_1973	chromosome	2019465	2019773		bacterial chaperone lipo family protein	1	1	1	1	1	1	1
EC504838_1974	chromosome	2019879	2020745	speE	spermidine synthase	1	1	1	1	1	1	1
EC504838_1975	chromosome	2020761	2021555	speD	S-adenosylmethionine decarboxylase proenzyme	1	1	1	1	1	1	1
EC504838_1976	chromosome	2021955	2021593		conserved hypothetical protein	1	1	1	1	1	1	1
EC504838_1977	chromosome	2024728	2022131	acnB	aconitate hydratase 2	1	1	1	1	1	1	1
EC504838_1978	chromosome	2025083	2026117		conserved hypothetical protein	1	1	0.93	1	0.93	0.93	1
EC504838_1979	chromosome	2026250	2026840		putative membrane protein	1	1	0.99	1	1	1	1
EC504838_1980	chromosome	2028335	2026911	lpdA	dihydrolipoyl dehydrogenase	1	1	1	1	1	1	1
EC504838_1981	chromosome	2030552	2028660	aceF	dihydrolipoyllysine-residue acetyltransferase	1	1	1	1	1	1	1
EC504838_1982	chromosome	2033230	2030567	aceE	pyruvate dehydrogenase (acetyl-transferring), homodimeric type	1	1	1	1	1	1	1
EC504838_1983	chromosome	2034155	2033391		bacterial regulatory, gntR family protein	1	1	1	1	1	1	1
EC504838_1984	chromosome	2034699	2036069		amino acid permease family protein	1	1	1	1	1	1	1
EC504838_1985	chromosome	2036966	2036112		putative ampE	1	1	1	1	1	1	1
EC504838_1986	chromosome	2037514	2036963	ampD	1,6-anhydro-N-acetylmuramyl-L-alanine amidase AmpD	1	1	1	1	1	1	1
EC504838_1987	chromosome	2037602	2038495	nadC	nicotinate-nucleotide diphosphorylase	1	1	1	1	1	1	1
EC504838_1988	chromosome	2038699	2039139		prepilin-type N-terminal cleavage/methylation domain protein	1	1	1	1	1	1	1
EC504838_1989	chromosome	2039149	2040534		type II/IV secretion system family protein	1	1	1	1	1	1	1
EC504838_1990	chromosome	2040524	2041726		type II secretion system (T2SS), F family protein	1	1	1	1	1	1	1
EC504838_1991	chromosome	2042804	2041761	guaC	guanosine monophosphate reductase	1	1	1	1	1	1	1
EC504838_1992	chromosome	2043029	2043649	coaE	dephospho-CoA kinase	1	1	1	1	1	1	1
EC504838_1993	chromosome	2043649	2044392	zapD	cell division protein ZapD	1	1	1	1	1	1	1
EC504838_1994	chromosome	2044402	2044599		conserved hypothetical protein	1	1	1	1	1	1	1
EC504838_1995	chromosome	2045088	2044699	mutT	8-oxo-dGTP diphosphatase	1	1	1	1	1	1	1
EC504838_1996	chromosome	2047853	2045148	secA	preprotein translocase, SecA subunit	1	1	1	1	1	1	1
EC504838_1997	chromosome	2048427	2047915		secretion monitor family protein	1	1	1	1	1	1	1
EC504838_1998	chromosome	2049575	2048658	lpxC	UDP-3-O-[3-hydroxymyristoyl] N-acetylglucosamine deacetylase	1	1	1	1	1	1	1
EC504838_1999	chromosome	2050827	2049676	ftsZ	cell division protein FtsZ	1	1	0.99	1	1	1	1
EC504838_2000	chromosome	2052150	2050888	ftsA	cell division protein FtsA	1	1	1	1	1	1	1
EC504838_2001	chromosome	2052977	2052147	ftsQ	cell division protein FtsQ	1	1	1	1	1	1	1
EC504838_2002	chromosome	2053899	2052979		D-alanine--D-alanine ligase family protein	1	1	1	1	1	1	1
EC504838_2003	chromosome	2055367	2053892	murC	UDP-N-acetylmuramate--alanine ligase	1	1	1	1	1	1	1
EC504838_2004	chromosome	2056488	2055421	murG	undecaprenyldiphospho-muramoylpentapeptide beta-N-acetylglucosaminyltransferase	1	1	1	1	1	1	1
EC504838_2005	chromosome	2057729	2056485	ftsW	cell division protein FtsW	1	1	1	1	1	1	1
EC504838_2006	chromosome	2059045	2057729	murD	UDP-N-acetylmuramoylalanine--D-glutamate ligase	1	1	1	1	1	1	1
EC504838_2007	chromosome	2060130	2059048	mraY	phospho-N-acetylmuramoyl-pentapeptide-transferase	1	1	1	1	1	1	1
EC504838_2008	chromosome	2061482	2060124	murF	UDP-N-acetylmuramoyl-tripeptide--D-alanyl-D-alanine ligase	1	1	1	1	1	1	1
EC504838_2009	chromosome	2062966	2061479	murE	UDP-N-acetylmuramoyl-L-alanyl-D-glutamate--2,6-diaminopimelate ligase	1	1	1	1	1	1	1
EC504838_2010	chromosome	2064719	2062953	ftsI	peptidoglycan synthase FtsI	1	1	1	1	1	1	1
EC504838_2011	chromosome	2065100	2064735	ftsL	cell division protein FtsL	1	1	1	1	1	1	1
EC504838_2012	chromosome	2066038	2065097	rsmH	16S rRNA (cytosine(1402)-N(4))-methyltransferase	1	1	1	1	1	1	1
EC504838_2013	chromosome	2066498	2066040		mraZ family protein	1	1	1	1	1	1	1
EC504838_2014	chromosome	2068104	2067100	cra	catabolite repressor/activator	1	1	1	1	1	1	1
EC504838_2015	chromosome	2068775	2068284	ilvN	acetolactate synthase, small subunit	1	1	1	1	1	1	1
EC504838_2016	chromosome	2070502	2068778	ilvB	acetolactate synthase, large subunit, biosynthetic type	1	1	1	1	1	1	1
EC504838_2017	chromosome	2071764	2070820	leuO	HTH-type transcriptional regulator LeuO	1	1	1	1	1	1	1
EC504838_2018	chromosome	2072603	2074174	leuA	2-isopropylmalate synthase	1	1	1	1	1	1	1
EC504838_2019	chromosome	2074174	2075265	leuB	3-isopropylmalate dehydrogenase	1	1	1	1	1	1	1
EC504838_2020	chromosome	2075268	2076668	leuC	3-isopropylmalate dehydratase large subunit	1	1	1	1	1	1	1
EC504838_2021	chromosome	2076679	2077284	leuD	3-isopropylmalate dehydratase small subunit	1	1	1	1	1	1	1
EC504838_2022	chromosome	2078511	2077333	setA	sugar efflux transporter A	1	1	1	1	1	1	1
EC504838_2023	chromosome	2078744	2078613		putative inhibitor of glucose uptake transporter SgrT	1	1	1	1	1	1	1
EC504838_2024	chromosome	2078833	2080488		bacterial extracellular solute-binding, 5 Middle family protein	1	1	1	1	1	1	1
EC504838_2025	chromosome	2080652	2081635	thiB	thiamin/thiamine pyrophosphate ABC transporter, thiamin/thiamine pyrophospate-binding protein	1	1	1	1	0.99	0.99	1
EC504838_2026	chromosome	2081611	2083221	thiP	thiamine/thiamine pyrophosphate ABC transporter, permease protein	1	1	1	1	1	1	1
EC504838_2027	chromosome	2083205	2083903	thiQ	thiamine ABC transporter, ATP-binding protein	1	1	1	1	1	1	1
EC504838_2028	chromosome	2084769	2084005	yabI	inner membrane protein YabI	1	1	1	1	1	1	1
EC504838_2029	chromosome	2085733	2084855	araC	arabinose operon regulatory protein	1	1	1	1	1	1	1
EC504838_2030	chromosome	2086072	2087772	araB	L-ribulokinase	1	1	1	1	1	1	1
EC504838_2031	chromosome	2087783	2089285	araA	L-arabinose isomerase	1	1	1	1	1	1	1
EC504838_2032	chromosome	2089485	2090180	araD	L-ribulose-5-phosphate 4-epimerase	1	1	1	1	1	1	1
EC504838_2033	chromosome	2090255	2092606	polB	DNA polymerase II	1	1	1	1	1	1	1
EC504838_2034	chromosome	2092771	2095677	rapA	RNA polymerase-associated protein RapA	1	1	1	1	1	1	1
EC504838_2035	chromosome	2095689	2096348		pseudouridine synthase, RluA family protein	1	1	1	1	1	1	1
EC504838_2036	chromosome	2097280	2096465	djlA	dnaJ-like protein DjlA	1	1	1	1	1	1	1
EC504838_2037	chromosome	2097535	2099889	lptD	LPS-assembly protein LptD	1	1	1	1	1	1	1
EC504838_2038	chromosome	2099942	2101228	surA	chaperone SurA	1	1	1	1	1	1	1
EC504838_2039	chromosome	2101228	2102217	pdxA	4-hydroxythreonine-4-phosphate dehydrogenase PdxA	1	1	1	1	1	1	1
[truncated: 3,107 more rows]

## Sheet: C227-11 ST678
Protein Accession	Molecule	Gene Coordinates		Predicted Function	55989	MEX14	200139
AKE82604.1	CP011331.1 (chromosome)	89	355	hypothetical protein AAF13_00005	0.96	0.96	0.96
AKE82605.1	CP011331.1 (chromosome)	977	1678	pirin	1	1	1
AKE82606.1	CP011331.1 (chromosome)	3132	3407	transposase	0.96	0.97	0.96
AKE82607.1	CP011331.1 (chromosome)	5228	5620	membrane protein	1	1	1
AKE82608.1	CP011331.1 (chromosome)	5806	6105	membrane protein	1	1	0.99
AKE82609.1	CP011331.1 (chromosome)	6095	6499	membrane protein	1	1	1
AKE82610.1	CP011331.1 (chromosome)	6502	6807	hypothetical protein AAF13_00070	1	1	1
AKE82611.1	CP011331.1 (chromosome)	6845	7213	hypothetical protein AAF13_00075	1	1	1
AKE82612.1	CP011331.1 (chromosome)	7360	7743	EnvZ/OmpR regulon moderator	1	1	0.99
AKE82613.1	CP011331.1 (chromosome)	7747	8409	membrane protein	1	1	1
AKE82614.1	CP011331.1 (chromosome)	8754	9530	transcriptional regulator	1	1	1
AKE82615.1	CP011331.1 (chromosome)	10572	11072	fimbrial protein	1	1	1
AKE82616.1	CP011331.1 (chromosome)	11164	13848	fimbrial protein	1	1	1
AKE82617.1	CP011331.1 (chromosome)	13845	14933	pilus assembly protein CblD	1	1	1
AKE82618.1	CP011331.1 (chromosome)	16802	18214	glucuronate isomerase	1	1	1
AKE82619.1	CP011331.1 (chromosome)	18229	19716	altronate hydrolase	1	1	1
AKE82620.1	CP011331.1 (chromosome)	19799	20350	membrane protein	1	1	1
AKE82621.1	CP011331.1 (chromosome)	20355	21599	serine/threonine protein kinase	1	1	1
AKE82622.1	CP011331.1 (chromosome)	21998	22963	membrane protein	1	1	1
AKE82623.1	CP011331.1 (chromosome)	24311	24994	hypothetical protein AAF13_00150	1	1	1
AKE82624.1	CP011331.1 (chromosome)	25071	25574	hypothetical protein AAF13_00155	1	1	1
AKE82625.1	CP011331.1 (chromosome)	25659	26795	hypothetical protein AAF13_00160	1	1	1
AKE82626.1	CP011331.1 (chromosome)	26899	27069	toxin RelE	1	1	1
AKE82627.1	CP011331.1 (chromosome)	27066	27482	XRE family transcriptional regulator	1	1	1
AKE82628.1	CP011331.1 (chromosome)	27527	29545	2,4-dienoyl-CoA reductase	1	1	1
AKE82629.1	CP011331.1 (chromosome)	29871	32222	alpha-glucosidase	1	1	1
AKE82630.1	CP011331.1 (chromosome)	32239	33309	hypothetical protein AAF13_00185	1	1	1
AKE82631.1	CP011331.1 (chromosome)	33443	34876	amino acid permease	1	1	1
AKE82632.1	CP011331.1 (chromosome)	34939	35388	beta-D-galactosidase	1	1	1
AKE82633.1	CP011331.1 (chromosome)	35385	38477	beta-D-galactosidase	1	0.89	1
AKE82634.1	CP011331.1 (chromosome)	38661	39644	transcriptional regulator	1	1	1
AKE82635.1	CP011331.1 (chromosome)	39863	40195	methionyl-tRNA synthetase	1	1	1
AKE82636.1	CP011331.1 (chromosome)	42034	43554	aerotaxis receptor Aer	1	1	1
AKE82637.1	CP011331.1 (chromosome)	43708	44331	transcriptional regulator	1	0.35	1
AKE82638.1	CP011331.1 (chromosome)	44608	45372	FMN reductase	1	1	1
AKE82639.1	CP011331.1 (chromosome)	45626	46132	formamidopyrimidine-DNA glycosylase	1	1	1
AKE82640.1	CP011331.1 (chromosome)	46210	48051	RNA polymerase sigma factor RpoD	1	1	1
AKE82641.1	CP011331.1 (chromosome)	48246	49991	DNA primase	1	1	1
AKE82642.1	CP011331.1 (chromosome)	50102	50317	30S ribosomal protein S21	1	1	1
AKE82643.1	CP011331.1 (chromosome)	50554	51567	UGMP family protein	1	0.66	1
AKE82644.1	CP011331.1 (chromosome)	51610	53073	citrate:succinate antiporter	1	1	1
AKE82645.1	CP011331.1 (chromosome)	53122	53727	tartrate dehydratase subunit beta	1	1	1
AKE82646.1	CP011331.1 (chromosome)	54842	55774	LysR family transcriptional regulator	1	1	1
AKE82647.1	CP011331.1 (chromosome)	55787	56404	glycerol-3-phosphate acyltransferase	1	1	1
AKE82648.1	CP011331.1 (chromosome)	56509	56877	dihydroneopterin aldolase	1	1	1
AKE82649.1	CP011331.1 (chromosome)	56968	57789	UDP pyrophosphate phosphatase	1	1	1
AKE82650.1	CP011331.1 (chromosome)	57952	59190	tRNA nucleotidyl transferase	1	1	1
AKE82651.1	CP011331.1 (chromosome)	59254	59874	hypothetical protein AAF13_00305	1	1	1
AKE82652.1	CP011331.1 (chromosome)	60116	61417	hypothetical protein AAF13_00315	1	1	1
AKE82653.1	CP011331.1 (chromosome)	61440	64280	bifunctional glutamine-synthetase adenylyltransferase/deadenyltransferase	1	1	1
AKE82654.1	CP011331.1 (chromosome)	64328	65761	heptose 1-phosphate adenyltransferase	1	1	1
AKE82655.1	CP011331.1 (chromosome)	65828	66220	hypothetical protein AAF13_00330	1	1	1
AKE82656.1	CP011331.1 (chromosome)	66204	66455	hypothetical protein AAF13_00335	1	1	1
AKE82657.1	CP011331.1 (chromosome)	66555	68216	membrane protein	1	1	1
AKE82658.1	CP011331.1 (chromosome)	68243	68872	membrane protein	1	1	1
AKE82659.1	CP011331.1 (chromosome)	69141	69341	glycogen synthesis protein GlgS	1	1	1
AKE82660.1	CP011331.1 (chromosome)	69384	70448	hypothetical protein AAF13_00355	1	1	1
AKE82661.1	CP011331.1 (chromosome)	70450	71199	fimbrial assembly protein	1	1	1
AKE82662.1	CP011331.1 (chromosome)	71215	73719	fimbrial protein	1	1	1
AKE82663.1	CP011331.1 (chromosome)	73779	74330	fimbrial protein	1	1	1
AKE82664.1	CP011331.1 (chromosome)	74613	74903	hypothetical protein AAF13_00375	1	1	1
AKE82665.1	CP011331.1 (chromosome)	75277	75930	3,4-dihydroxy-2-butanone 4-phosphate synthase	1	1	1
AKE82666.1	CP011331.1 (chromosome)	76191	76361	hypothetical protein AAF13_00385	1	1	1
AKE82667.1	CP011331.1 (chromosome)	76419	77192	zinc transporter ZupT	1	1	1
AKE82668.1	CP011331.1 (chromosome)	77335	78123	dioxygenase	1	1	1
AKE82669.1	CP011331.1 (chromosome)	78161	79321	hypothetical protein AAF13_00400	1	1	1
AKE82670.1	CP011331.1 (chromosome)	79327	79998	hypothetical protein AAF13_00405	1	1	1
AKE82671.1	CP011331.1 (chromosome)	79886	80146	hypothetical protein AAF13_00410	1	1	1
AKE82672.1	CP011331.1 (chromosome)	80146	81627	hypothetical protein AAF13_00415	1	1	1
AKE82673.1	CP011331.1 (chromosome)	81832	82461	ADP-ribose pyrophosphatase	1	1	1
AKE82674.1	CP011331.1 (chromosome)	82462	82884	dehydrogenase	1	1	1
AKE82675.1	CP011331.1 (chromosome)	82909	83736	diguanylate phosphodiesterase	1	1	1
AKE82676.1	CP011331.1 (chromosome)	83736	84317	esterase	1	1	1
AKE82677.1	CP011331.1 (chromosome)	84346	86238	DNA topoisomerase IV subunit B	1	1	1
AKE82678.1	CP011331.1 (chromosome)	86286	86600	quinol monooxygenase	1	1	1
AKE82679.1	CP011331.1 (chromosome)	86631	87212	NADPH quinone reductase MdaB	1	1	1
AKE82680.1	CP011331.1 (chromosome)	87531	87863	membrane protein	1	1	1
AKE82681.1	CP011331.1 (chromosome)	87909	89258	sensor protein QseC	1	1	1
AKE82682.1	CP011331.1 (chromosome)	89255	89914	transcriptional regulator	1	1	1
AKE82683.1	CP011331.1 (chromosome)	90066	90458	hypothetical protein AAF13_00470	1	1	1
AKE82684.1	CP011331.1 (chromosome)	90511	90993	AraC family transcriptional regulator	1	1	1
AKE82685.1	CP011331.1 (chromosome)	90993	91211	DNA polymerase	1	1	1
AKE82686.1	CP011331.1 (chromosome)	91539	93797	DNA topoisomerase IV subunit A	1	1	1
AKE82687.1	CP011331.1 (chromosome)	94030	94767	acyl-phosphate glycerol 3-phosphate acyltransferase	1	1	1
AKE82688.1	CP011331.1 (chromosome)	94842	96254	cell division protein FtsI	1	1	1
AKE82689.1	CP011331.1 (chromosome)	96365	98584	hypothetical protein AAF13_00500	1	1	1
AKE82690.1	CP011331.1 (chromosome)	98627	98884	membrane protein	1	1	1
AKE82691.1	CP011331.1 (chromosome)	98935	99861	hypothetical protein AAF13_00510	1	1	1
AKE82692.1	CP011331.1 (chromosome)	100061	100888	2,5-diketo-D-gluconic acid reductase	1	1	1
AKE82693.1	CP011331.1 (chromosome)	100993	102156	aldehyde reductase	1	1	1
AKE82694.1	CP011331.1 (chromosome)	102207	102353	hypothetical protein AAF13_00525	1	1	1
AKE82695.1	CP011331.1 (chromosome)	102350	103249	AraC family transcriptional regulator	1	1	1
AKE82696.1	CP011331.1 (chromosome)	103289	103948	membrane protein	1	1	1
AKE82697.1	CP011331.1 (chromosome)	104088	105275	cystathionine beta-lyase	1	1	1
AKE82698.1	CP011331.1 (chromosome)	105379	105534	membrane protein	1	1	1
AKE82699.1	CP011331.1 (chromosome)	105527	106261	biopolymer transporter ExbB	1	1	1
AKE82700.1	CP011331.1 (chromosome)	106268	106693	biopolymer transporter ExbD	1	1	1
AKE82701.1	CP011331.1 (chromosome)	106732	107616	oxidoreductase	1	1	1
AKE82702.1	CP011331.1 (chromosome)	107807	108301	hypothetical protein AAF13_00565	1	1	1
AKE82703.1	CP011331.1 (chromosome)	108341	109381	L-glyceraldehyde 3-phosphate reductase	1	1	1
AKE82704.1	CP011331.1 (chromosome)	109538	110425	dienelactone hydrolase	1	1	1
AKE82705.1	CP011331.1 (chromosome)	110544	110831	hypothetical protein AAF13_00580	1	1	1
AKE82706.1	CP011331.1 (chromosome)	110828	111013	hypothetical protein AAF13_00585	1	1	1
AKE82707.1	CP011331.1 (chromosome)	111020	112138	hydrogenase 2 small subunit	1	1	1
AKE82708.1	CP011331.1 (chromosome)	112141	113127	hydrogenase 2 protein HybA	1	1	1
AKE82709.1	CP011331.1 (chromosome)	113117	114295	hydrogenase 2 b cytochrome subunit	1	1	1
AKE82710.1	CP011331.1 (chromosome)	114292	115995	hydrogenase 2 large subunit	1	1	1
AKE82711.1	CP011331.1 (chromosome)	115995	116489	hydrogenase 2 maturation endopeptidase	1	1	1
AKE82712.1	CP011331.1 (chromosome)	116482	116970	hydrogenase 2-specific chaperone	1	1	1
AKE82713.1	CP011331.1 (chromosome)	116963	117304	hydrogenase nickel incorporation protein	1	1	1
AKE82714.1	CP011331.1 (chromosome)	117317	117565	hydrogenase 2 accessory protein HypG	1	1	1
AKE82715.1	CP011331.1 (chromosome)	117687	118667	transposase	1	1	1
AKE82716.1	CP011331.1 (chromosome)	118967	119833	S-transferase	1	1	1
AKE82717.1	CP011331.1 (chromosome)	120038	121897	glutathionylspermidine synthase	1	1	1
AKE82718.1	CP011331.1 (chromosome)	122189	123688	phosphate transporter PitA	1	1	1
AKE82719.1	CP011331.1 (chromosome)	123737	124429	ATP-binding protein	1	1	1
AKE82720.1	CP011331.1 (chromosome)	125348	126106	hypothetical protein AAF13_00660	1	1	1
AKE82721.1	CP011331.1 (chromosome)	126152	127501	membrane protein	1	1	1
AKE82722.1	CP011331.1 (chromosome)	127501	128325	hypothetical protein AAF13_00670	1	1	1
AKE82723.1	CP011331.1 (chromosome)	128337	128897	transcriptional regulator	1	1	1
AKE82724.1	CP011331.1 (chromosome)	128928	129998	permease	1	1	1
AKE82725.1	CP011331.1 (chromosome)	129995	131074	permease	1	1	1
AKE82726.1	CP011331.1 (chromosome)	131109	132281	8-amino-7-oxononanoate synthase	1	1	1
AKE82727.1	CP011331.1 (chromosome)	132281	132529	phosphopantetheine attachment site family protein	0.32	1	1
AKE82728.1	CP011331.1 (chromosome)	132561	133475	short-chain dehydrogenase	0	1	1
AKE82729.1	CP011331.1 (chromosome)	133472	135160	acyl-CoA synthetase	0.01	1	1
AKE82730.1	CP011331.1 (chromosome)	135564	136706	DNA-binding protein	0	1	1
AKE82731.1	CP011331.1 (chromosome)	136713	137477	transcriptional regulator	0.75	1	1
AKE82732.1	CP011331.1 (chromosome)	137728	139227	glycolate oxidase	1	1	1
AKE82733.1	CP011331.1 (chromosome)	139227	140279	glycolate oxidase	1	1	1
AKE82734.1	CP011331.1 (chromosome)	140290	141513	glycolate oxidase iron-sulfur subunit	1	1	1
AKE82735.1	CP011331.1 (chromosome)	141518	141922	hypothetical protein AAF13_00735	1	1	0.99
AKE82736.1	CP011331.1 (chromosome)	141944	144115	malate synthase	1	1	1
AKE82737.1	CP011331.1 (chromosome)	144471	146153	glycolate permease glcA	1	1	1
AKE82738.1	CP011331.1 (chromosome)	146279	146488	hypothetical protein AAF13_00750	1	1	1
AKE82739.1	CP011331.1 (chromosome)	146639	151204	Accessory colonization factor AcfD	1	1	1
AKE82740.1	CP011331.1 (chromosome)	151344	152153	peptidase A24	1	1	1
AKE82741.1	CP011331.1 (chromosome)	152219	152629	hypothetical protein AAF13_00765	1	1	1
AKE82742.1	CP011331.1 (chromosome)	152647	153606	general secretion pathway protein GspC	1	1	1
AKE82743.1	CP011331.1 (chromosome)	153636	155696	general secretion pathway protein GspD	1	1	1
AKE82744.1	CP011331.1 (chromosome)	155696	157189	general secretion pathway protein GspE	1	1	1
AKE82745.1	CP011331.1 (chromosome)	157189	158412	general secretion pathway protein GspF	1	1	1
AKE82746.1	CP011331.1 (chromosome)	158429	158884	general secretion pathway protein GspG	1	1	1
AKE82747.1	CP011331.1 (chromosome)	158888	159451	general secretion pathway protein GspH	1	1	1
AKE82748.1	CP011331.1 (chromosome)	159448	159819	type II secretion system protein	1	1	1
AKE82749.1	CP011331.1 (chromosome)	159852	160415	general secretion pathway protein GspJ	1	1	1
AKE82750.1	CP011331.1 (chromosome)	160418	161395	type II secretion system protein	1	1	1
AKE82751.1	CP011331.1 (chromosome)	161392	162570	general secretion pathway protein GspL	1	1	1
AKE82752.1	CP011331.1 (chromosome)	162572	163108	general secretion pathway protein	1	1	1
AKE82753.1	CP011331.1 (chromosome)	163389	164231	restriction methylase	1	0.96	0.74
AKE82754.1	CP011331.1 (chromosome)	164735	165112	toxin	1	0.95	0.78
AKE82755.1	CP011331.1 (chromosome)	165159	165536	antitoxin	0.99	0.88	0.73
AKE82756.1	CP011331.1 (chromosome)	165616	165837	hypothetical protein AAF13_00845	1	1	0.86
AKE82757.1	CP011331.1 (chromosome)	165924	166400	hypothetical protein AAF13_00850	1	0.96	0.95
AKE82758.1	CP011331.1 (chromosome)	166416	166889	phage antirestriction protein	1	0.99	0.93
AKE82759.1	CP011331.1 (chromosome)	167191	168009	hypothetical protein AAF13_00860	1	0.9	0.99
AKE82760.1	CP011331.1 (chromosome)	168109	168342	hypothetical protein AAF13_00865	1	1	0.98
AKE82761.1	CP011331.1 (chromosome)	168421	168876	hypothetical protein AAF13_00870	1	0.93	0.98
AKE82762.1	CP011331.1 (chromosome)	168952	171468	membrane protein	1	0.97	0.93
AKE82763.1	CP011331.1 (chromosome)	171589	174708	antigen 43 beta chain	0.98	0.99	0.31
AKE82764.1	CP011331.1 (chromosome)	175042	175914	50S ribosome-binding GTPase family protein	1	1	0.87
AKE82765.1	CP011331.1 (chromosome)	176024	177043	replication regulatory protein RepB	0.99	1	0.02
AKE82766.1	CP011331.1 (chromosome)	178024	178212	hypothetical protein AAF13_00895	1	1	0
AKE82767.1	CP011331.1 (chromosome)	178538	179110	hypothetical protein AAF13_00900	1	1	0
AKE82768.1	CP011331.1 (chromosome)	179196	179402	Rha family transcriptional regulator	1	1	0
AKE82769.1	CP011331.1 (chromosome)	180101	180313	hemolysin activation protein	1	1	0.09
AKE82770.1	CP011331.1 (chromosome)	180930	181499	hypothetical protein AAF13_00915	1	1	0.04
AKE82771.1	CP011331.1 (chromosome)	181667	182050	hypothetical protein AAF13_00920	1	1	0
AKE82772.1	CP011331.1 (chromosome)	182040	182459	hypothetical protein AAF13_00925	1	1	0
AKE82773.1	CP011331.1 (chromosome)	182465	182647	hypothetical protein AAF13_00930	1	1	0
AKE82774.1	CP011331.1 (chromosome)	182768	183391	DNA-binding protein	1	1	0.95
AKE82775.1	CP011331.1 (chromosome)	183487	183720	hypothetical protein AAF13_00940	1	1	0.99
AKE82776.1	CP011331.1 (chromosome)	183773	183964	phage protein	1	1	0.91
AKE82777.1	CP011331.1 (chromosome)	184471	184968	type VI secretion protein	0.99	1	0.95
AKE82778.1	CP011331.1 (chromosome)	184990	186351	type VI secretion protein	0.9	1	0.56
AKE82779.1	CP011331.1 (chromosome)	186453	187697	chromosome partitioning protein ParA	0.99	1	0
AKE82780.1	CP011331.1 (chromosome)	187933	189678	DNA helicase UvrD	1	1	0
AKE82781.1	CP011331.1 (chromosome)	190103	190330	hypothetical protein AAF13_00975	0.72	1	0
AKE82782.1	CP011331.1 (chromosome)	190409	190678	transcriptional regulator	1	1	0
AKE82783.1	CP011331.1 (chromosome)	190699	191343	hypothetical protein AAF13_00985	1	1	0
AKE82784.1	CP011331.1 (chromosome)	191427	191732	hypothetical protein AAF13_00990	1	1	0
AKE82785.1	CP011331.1 (chromosome)	191786	192181	hypothetical protein AAF13_00995	1	1	0
AKE82786.1	CP011331.1 (chromosome)	192353	192559	hypothetical protein AAF13_01000	1	1	0
AKE82787.1	CP011331.1 (chromosome)	192615	192938	hypothetical protein AAF13_01005	1	1	0
AKE82788.1	CP011331.1 (chromosome)	194459	194935	type VI secretion protein	1	1	0.2
AKE82789.1	CP011331.1 (chromosome)	194938	196416	EvpB family type VI secretion protein	1	1	0.3
AKE82790.1	CP011331.1 (chromosome)	196426	196932	type VI secretion protein	1	1	0
AKE82791.1	CP011331.1 (chromosome)	196942	197364	lysozyme family protein	0.99	1	0
AKE82792.1	CP011331.1 (chromosome)	197357	199159	type VI secretion protein	1	1	0.04
AKE82793.1	CP011331.1 (chromosome)	199150	200082	type VI secretion protein	0.99	1	0.06
AKE82794.1	CP011331.1 (chromosome)	200095	202077	type VI secretion protein	1	1	0.02
AKE82795.1	CP011331.1 (chromosome)	202088	202555	type VI secretion protein	1	1	0
AKE82796.1	CP011331.1 (chromosome)	202565	202864	type VI secretion protein	1	1	0.29
AKE82797.1	CP011331.1 (chromosome)	202868	203944	ImpA	1	1	0.05
AKE82798.1	CP011331.1 (chromosome)	203952	204503	type VI secretion protein	0.99	1	0.1
AKE82799.1	CP011331.1 (chromosome)	204522	205934	type VI secretion protein	1	1	0.03
AKE82800.1	CP011331.1 (chromosome)	206052	206276	hypothetical protein AAF13_01075	1	1	0
AKE82801.1	CP011331.1 (chromosome)	206273	206863	type IV secretion protein DotU	1	1	0
AKE82802.1	CP011331.1 (chromosome)	210277	212826	ATPase	1	1	0.04
AKE82803.1	CP011331.1 (chromosome)	213753	214124	hypothetical protein AAF13_01100	1	0.97	1
AKE82804.1	CP011331.1 (chromosome)	216118	216504	transposase	1	1	0.84
AKE82805.1	CP011331.1 (chromosome)	218973	219206	hypothetical protein AAF13_01125	0.79	1	0.78
AKE82806.1	CP011331.1 (chromosome)	219307	220461	hypothetical protein AAF13_01130	0	1	0
AKE82807.1	CP011331.1 (chromosome)	220852	221253	hypothetical protein AAF13_01135	0.32	1	0
AKE82808.1	CP011331.1 (chromosome)	221527	221712	transposase	1	1	0.86
AKE82809.1	CP011331.1 (chromosome)	221776	222909	transposase	0.96	0.77	0
AKE82810.1	CP011331.1 (chromosome)	223644	225257	transposase	0.94	0.88	0.78
AKE82811.1	CP011331.1 (chromosome)	225288	225638	transposase	1	1	0.97
AKE82812.1	CP011331.1 (chromosome)	225635	226069	transposase	1	0.99	0.99
AKE82813.1	CP011331.1 (chromosome)	226672	226890	transposase	1	1	0.96
AKE82814.1	CP011331.1 (chromosome)	227041	231159	autotransporter	1	1	0.06
AKE82815.1	CP011331.1 (chromosome)	231324	231710	transposase	1	1	0.84
AKE82816.1	CP011331.1 (chromosome)	234002	234427	DNA-binding protein	0.82	1	0.16
AKE82817.1	CP011331.1 (chromosome)	234558	235709	integrase	1	1	0.99
AKE82818.1	CP011331.1 (chromosome)	235629	235979	transposase	1	1	0.25
AKE82819.1	CP011331.1 (chromosome)	236049	236342	hypothetical protein AAF13_01210	1	1	0
AKE82820.1	CP011331.1 (chromosome)	236431	239301	restriction endonuclease subunit R	1	1	0.01
AKE82821.1	CP011331.1 (chromosome)	239304	240932	DNA methylase N-4	1	1	0
AKE82822.1	CP011331.1 (chromosome)	240942	243329	peptidase S8	1	1	0.01
AKE82823.1	CP011331.1 (chromosome)	243339	244319	ATPase AAA	1	1	0.02
AKE82824.1	CP011331.1 (chromosome)	244345	247200	helicase SNF2	1	1	0.01
AKE82825.1	CP011331.1 (chromosome)	248664	248900	hypothetical protein AAF13_01250	1	1	0
AKE82826.1	CP011331.1 (chromosome)	249068	249445	transposase	0.99	0.76	0.93
AKE82827.1	CP011331.1 (chromosome)	249490	249765	transposase	0.99	0.98	0.97
AKE82828.1	CP011331.1 (chromosome)	250178	251440	integrase	1	0.72	0.04
AKE82829.1	CP011331.1 (chromosome)	251819	252526	membrane protein	1	1	1
AKE82830.1	CP011331.1 (chromosome)	252924	255059	ornithine decarboxylase	1	1	1
AKE82831.1	CP011331.1 (chromosome)	255109	256365	nucleoside permease	1	1	1
AKE82832.1	CP011331.1 (chromosome)	256567	257646	murein transglycosylase	1	1	1
AKE82833.1	CP011331.1 (chromosome)	257711	257986	oxidative damage protection protein	1	1	1
AKE82834.1	CP011331.1 (chromosome)	258014	259066	adenine glycosylase	1	1	1
AKE82835.1	CP011331.1 (chromosome)	259227	259946	tRNA (guanine-N7)-methyltransferase	1	1	1
AKE82836.1	CP011331.1 (chromosome)	259946	260272	hypothetical protein AAF13_01310	1	1	1
AKE82837.1	CP011331.1 (chromosome)	260295	260435	hypothetical protein AAF13_01315	1	1	1
AKE82838.1	CP011331.1 (chromosome)	260456	261175	hypothetical protein AAF13_01320	1	1	1
AKE82839.1	CP011331.1 (chromosome)	261351	262397	L-asparaginase II	1	1	1
AKE82840.1	CP011331.1 (chromosome)	262514	263521	hypothetical protein AAF13_01330	1	1	1
AKE82841.1	CP011331.1 (chromosome)	263676	264812	coproporphyrinogen III oxidase	1	0.98	1
AKE82842.1	CP011331.1 (chromosome)	264805	265398	nucleoside-triphosphate diphosphatase	1	1	1
AKE82843.1	CP011331.1 (chromosome)	265406	265696	hypothetical protein AAF13_01345	1	1	1
AKE82844.1	CP011331.1 (chromosome)	265693	266259	hypothetical protein AAF13_01350	1	1	1
AKE82845.1	CP011331.1 (chromosome)	266277	266981	hypothetical protein AAF13_01355	1	1	1
AKE82846.1	CP011331.1 (chromosome)	268155	268571	Holliday junction resolvase	1	1	1
AKE82847.1	CP011331.1 (chromosome)	268571	269134	hypothetical protein AAF13_01370	1	1	1
AKE82848.1	CP011331.1 (chromosome)	269243	270193	glutathione synthetase	1	1	1
AKE82849.1	CP011331.1 (chromosome)	270206	270937	16S rRNA methyltransferase	1	1	1
AKE82850.1	CP011331.1 (chromosome)	271017	271724	DNA-specific endonuclease I	1	1	1
AKE82851.1	CP011331.1 (chromosome)	271819	272316	hypothetical protein AAF13_01390	1	1	1
AKE82852.1	CP011331.1 (chromosome)	272393	273787	D-galactose transporter GalP	1	1	1
AKE82853.1	CP011331.1 (chromosome)	274223	275377	S-adenosylmethionine synthetase	1	1	1
AKE82854.1	CP011331.1 (chromosome)	275433	275684	membrane protein	1	1	1
AKE82855.1	CP011331.1 (chromosome)	275681	275896	hypothetical protein AAF13_01410	1	1	1
AKE82856.1	CP011331.1 (chromosome)	276172	278148	arginine decarboxylase	1	1	1
AKE82857.1	CP011331.1 (chromosome)	278294	279025	membrane protein	1	1	1
AKE82858.1	CP011331.1 (chromosome)	279161	280081	agmatinase	1	0.49	1
AKE82859.1	CP011331.1 (chromosome)	280287	281045	metalloprotease	1	1	1
AKE82860.1	CP011331.1 (chromosome)	281323	283314	transketolase	1	0.79	1
AKE82861.1	CP011331.1 (chromosome)	283628	284071	PTS system mannitol-specific transporter subunit IIA	1	1	1
AKE82862.1	CP011331.1 (chromosome)	284099	285487	PTS system mannitol-specific transporter subunit IIBC	1	1	1
AKE82863.1	CP011331.1 (chromosome)	285502	286779	L-sorbose 1-phosphate reductase	1	1	1
AKE82864.1	CP011331.1 (chromosome)	286776	287741	fructose 1,6-bisphosphatase	1	1	1
AKE82865.1	CP011331.1 (chromosome)	287763	288272	transcriptional regulator	1	1	1
AKE82866.1	CP011331.1 (chromosome)	288269	288982	nucleoside triphosphate hydrolase	1	1	1
AKE82867.1	CP011331.1 (chromosome)	288954	289631	ABC transporter ATP-binding protein	1	1	1
AKE82868.1	CP011331.1 (chromosome)	290290	290997	cobalt ABC transporter permease	1	0.65	1
AKE82869.1	CP011331.1 (chromosome)	290998	291576	membrane protein	1	1	1
AKE82870.1	CP011331.1 (chromosome)	291599	292030	DNA-binding protein	1	1	1
AKE82871.1	CP011331.1 (chromosome)	292402	293421	glyceraldehyde-3-phosphate dehydrogenase	1	1	1
AKE82872.1	CP011331.1 (chromosome)	293471	294634	phosphoglycerate kinase	1	1	1
AKE82873.1	CP011331.1 (chromosome)	294849	295928	fructose-bisphosphate aldolase	1	1	1
AKE82874.1	CP011331.1 (chromosome)	295991	296263	fructose-bisphosphate aldolase	1	1	1
AKE82875.1	CP011331.1 (chromosome)	296286	297146	mechanosensitive ion channel protein MscS	1	1	1
AKE82876.1	CP011331.1 (chromosome)	298013	298753	oxidative stress defense protein	1	1	1
AKE82877.1	CP011331.1 (chromosome)	298920	299816	LysR family transcriptional regulator	1	0.68	1
AKE82878.1	CP011331.1 (chromosome)	299813	301291	acetyl-CoA hydrolase	1	1	1
AKE82879.1	CP011331.1 (chromosome)	301315	302100	methylmalonyl-CoA decarboxylase	1	1	1
AKE82880.1	CP011331.1 (chromosome)	302111	303106	protein kinase	1	1	1
AKE82881.1	CP011331.1 (chromosome)	305447	306340	chromosome replication initiation inhibitor protein	1	1	1
AKE82882.1	CP011331.1 (chromosome)	307638	308870	D-3-phosphoglycerate dehydrogenase	1	1	1
AKE82883.1	CP011331.1 (chromosome)	309651	310253	5-formyltetrahydrofolate cyclo-ligase	1	1	1
AKE82884.1	CP011331.1 (chromosome)	310499	310828	Z-ring-associated protein	1	1	1
AKE82885.1	CP011331.1 (chromosome)	310990	311574	hypothetical protein AAF13_01590	1	1	1
AKE82886.1	CP011331.1 (chromosome)	311600	312925	proline aminopeptidase P II	1	1	1
AKE82887.1	CP011331.1 (chromosome)	312922	314100	2-octaprenyl-6-methoxyphenyl hydroxylase	1	1	1
AKE82888.1	CP011331.1 (chromosome)	314123	315325	oxidoreductase	1	1	1
AKE82889.1	CP011331.1 (chromosome)	315773	316867	glycine cleavage system protein T	1	1	1
AKE82890.1	CP011331.1 (chromosome)	316891	317280	glycine cleavage system protein H	1	1	1
AKE82891.1	CP011331.1 (chromosome)	317399	320272	glycine dehydrogenase	1	0.57	1
AKE82892.1	CP011331.1 (chromosome)	322811	323122	hypothetical protein AAF13_01635	1	1	1
AKE82893.1	CP011331.1 (chromosome)	323286	323945	hemolysin	1	1	1
AKE82894.1	CP011331.1 (chromosome)	324023	325003	global regulator	1	1	1
AKE82895.1	CP011331.1 (chromosome)	325246	325512	hypothetical protein AAF13_01650	1	1	1
AKE82896.1	CP011331.1 (chromosome)	325493	325900	membrane protein	1	1	1
AKE82897.1	CP011331.1 (chromosome)	325940	326461	flavodoxin FldB	1	1	1
AKE82898.1	CP011331.1 (chromosome)	326573	327469	site-specific tyrosine recombinase XerD	1	1	1
AKE82899.1	CP011331.1 (chromosome)	327494	328204	protein-disulfide isomerase	1	1	1
AKE82900.1	CP011331.1 (chromosome)	328210	329943	ssDNA exonuclease RecJ	1	1	1
AKE82901.1	CP011331.1 (chromosome)	330251	331132	peptide chain release factor 2	1	1	1
AKE82902.1	CP011331.1 (chromosome)	331142	332659	lysine--tRNA ligase	1	1	1
AKE82903.1	CP011331.1 (chromosome)	332702	333250	isopentenyl-diphosphate delta-isomerase	1	1	1
AKE82904.1	CP011331.1 (chromosome)	333373	333498	hypothetical protein AAF13_01695	1	1	1
AKE82905.1	CP011331.1 (chromosome)	333500	334948	purine permease	1	1	1
AKE82906.1	CP011331.1 (chromosome)	335384	337303	(Fe-S)-binding protein	1	1	1
AKE82907.1	CP011331.1 (chromosome)	337303	337791	effector protein	1	1	1
AKE82908.1	CP011331.1 (chromosome)	337827	339194	permase	1	1	1
AKE82909.1	CP011331.1 (chromosome)	339230	340546	guanine deaminase	1	1	1
AKE82910.1	CP011331.1 (chromosome)	340564	341964	xanthine permease XanP	1	1	1
AKE82911.1	CP011331.1 (chromosome)	342129	344999	hypoxanthine oxidase	1	1	1
AKE82912.1	CP011331.1 (chromosome)	344996	345775	oxidoreductase	1	1	1
AKE82913.1	CP011331.1 (chromosome)	345826	347154	chlorohydrolase	1	1	1
AKE82914.1	CP011331.1 (chromosome)	347157	350255	selenate reductase subunit YgfK	1	1	1
AKE82915.1	CP011331.1 (chromosome)	350577	351155	molybdenum cofactor cytidylyltransferase	1	1	1
AKE82916.1	CP011331.1 (chromosome)	351258	352028	hypothetical protein AAF13_01760	1	1	1
AKE82917.1	CP011331.1 (chromosome)	352076	353701	hypothetical protein AAF13_01765	1	1	1
AKE82918.1	CP011331.1 (chromosome)	353742	354674	carbamate kinase	1	1	1
AKE82919.1	CP011331.1 (chromosome)	354722	356107	phenylhydantoinase	1	1	1
AKE82920.1	CP011331.1 (chromosome)	356160	357371	peptidase	1	1	1
AKE82921.1	CP011331.1 (chromosome)	357429	358625	diaminopropionate ammonia-lyase	1	1	1
AKE82922.1	CP011331.1 (chromosome)	358683	359870	ornithine carbamoyltransferase	1	1	1
AKE82923.1	CP011331.1 (chromosome)	360349	362127	Fis family transcriptional regulator	1	1	1
AKE82924.1	CP011331.1 (chromosome)	362167	362646	xanthine dehydrogenase	1	1	1
AKE82925.1	CP011331.1 (chromosome)	362643	363521	xanthine dehydrogenase	1	1	1
AKE82926.1	CP011331.1 (chromosome)	363532	365829	xanthine dehydrogenase	1	1	1
AKE82927.1	CP011331.1 (chromosome)	366244	366999	hypothetical protein AAF13_01815	1	1	1
AKE82928.1	CP011331.1 (chromosome)	367385	368995	hypothetical protein AAF13_01825	1	1	1
AKE82929.1	CP011331.1 (chromosome)	369127	369492	hypothetical protein AAF13_01830	1	1	1
AKE82930.1	CP011331.1 (chromosome)	369553	370149	type III secretion protein	1	1	1
AKE82931.1	CP011331.1 (chromosome)	370064	370729	type III secretion system protein	1	1	1
AKE82932.1	CP011331.1 (chromosome)	370739	370999	type III secretion system protein SpaQ	1	1	1
AKE82933.1	CP011331.1 (chromosome)	371001	371768	type III secretion protein	1	1	1
AKE82934.1	CP011331.1 (chromosome)	371777	372379	surface presentation of antigens protein spaS	0.99	0.77	0.94
AKE82935.1	CP011331.1 (chromosome)	372376	372543	histidine kinase	1	1	1
AKE82936.1	CP011331.1 (chromosome)	372994	373287	invasion protein	1	1	1
AKE82937.1	CP011331.1 (chromosome)	373289	373789	LuxR family transcriptional regulator	1	1	1
AKE82938.1	CP011331.1 (chromosome)	375242	375397	type III secretion protein	1	1	1
AKE82939.1	CP011331.1 (chromosome)	375830	376564	type III secretion system lipoprotein PrgK	1	1	1
AKE82940.1	CP011331.1 (chromosome)	377378	377809	hypothetical protein AAF13_01910	1	1	0.99
AKE82941.1	CP011331.1 (chromosome)	378030	378185	transcriptional regulator	1	1	1
AKE82942.1	CP011331.1 (chromosome)	378216	378662	LuxR family transcriptional regulator	1	1	1
AKE82943.1	CP011331.1 (chromosome)	378707	379081	lytic transglycosylase	1	1	1
AKE82944.1	CP011331.1 (chromosome)	379266	379484	hypothetical protein AAF13_01930	1	1	1
AKE82945.1	CP011331.1 (chromosome)	379652	381028	transcriptional regulator	1	1	1
AKE82946.1	CP011331.1 (chromosome)	381363	381854	hypothetical protein AAF13_01940	1	1	1
AKE82947.1	CP011331.1 (chromosome)	382132	382569	hypothetical protein AAF13_01945	1	1	1
AKE82948.1	CP011331.1 (chromosome)	382763	383188	hypothetical protein AAF13_01950	1	1	1
AKE82949.1	CP011331.1 (chromosome)	383337	383819	hypothetical protein AAF13_01955	1	1	0.99
AKE82950.1	CP011331.1 (chromosome)	383812	384621	hypothetical protein AAF13_01960	1	1	1
AKE82951.1	CP011331.1 (chromosome)	384955	385473	LuxR family transcriptional regulator	1	1	1
AKE82952.1	CP011331.1 (chromosome)	386047	387276	transporter	1	1	1
AKE82953.1	CP011331.1 (chromosome)	387531	388712	acetyl-CoA acetyltransferase	1	1	1
AKE82954.1	CP011331.1 (chromosome)	388999	389835	5-keto-4-deoxyuronate isomerase	1	1	1
AKE82955.1	CP011331.1 (chromosome)	389865	390626	2-deoxy-D-gluconate 3-dehydrogenase	1	1	1
AKE82956.1	CP011331.1 (chromosome)	390941	392359	arabinose:proton symporter	1	1	1
AKE82957.1	CP011331.1 (chromosome)	392488	393180	racemase	1	1	1
AKE82958.1	CP011331.1 (chromosome)	393167	394102	transcriptional regulator	1	1	1
AKE82959.1	CP011331.1 (chromosome)	394224	395486	diaminopimelate decarboxylase	1	1	1
AKE82960.1	CP011331.1 (chromosome)	395493	396524	transcriptional regulator	1	1	1
AKE82961.1	CP011331.1 (chromosome)	397110	399269	acyl-ACP synthetase	1	1	1
AKE82962.1	CP011331.1 (chromosome)	399262	400455	lysophospholipid transporter LplT	1	1	1
AKE82963.1	CP011331.1 (chromosome)	400487	401527	aldo/keto reductase	1	1	1
AKE82964.1	CP011331.1 (chromosome)	401635	401853	hypothetical protein AAF13_02030	1	1	1
AKE82965.1	CP011331.1 (chromosome)	401991	402704	membrane protein	1	1	1
AKE82966.1	CP011331.1 (chromosome)	402773	403462	DNA mismatch repair protein	1	1	1
AKE82967.1	CP011331.1 (chromosome)	403541	403702	hypothetical protein AAF13_02045	1	1	1
AKE82968.1	CP011331.1 (chromosome)	403641	403835	hypothetical protein AAF13_02050	1	1	1
AKE82969.1	CP011331.1 (chromosome)	404147	404677	RNA pyrophosphohydrolase	1	1	1
AKE82970.1	CP011331.1 (chromosome)	404690	406936	phosphoenolpyruvate-protein phosphotransferase	1	1	1
AKE82971.1	CP011331.1 (chromosome)	407087	407962	diacylglyceryl transferase	1	1	1
AKE82972.1	CP011331.1 (chromosome)	407969	408763	thymidylate synthase	1	1	1
AKE82973.1	CP011331.1 (chromosome)	408948	409418	hypothetical protein AAF13_02075	1	1	1
AKE82974.1	CP011331.1 (chromosome)	409409	409972	hypothetical protein AAF13_02080	1	1	1
AKE82975.1	CP011331.1 (chromosome)	409969	410376	hypothetical protein AAF13_02085	1	1	1
AKE82976.1	CP011331.1 (chromosome)	410361	410684	hypothetical protein AAF13_02090	1	1	1
AKE82977.1	CP011331.1 (chromosome)	410697	414065	exonuclease V subunit gamma	1	1	1
AKE82978.1	CP011331.1 (chromosome)	414241	417129	protease	1	1	1
AKE82979.1	CP011331.1 (chromosome)	417122	420664	exonuclease V subunit beta	1	1	1
AKE82980.1	CP011331.1 (chromosome)	420664	422490	exonuclease V subunit alpha	1	1	1
AKE82981.1	CP011331.1 (chromosome)	422552	423883	N-acetylglutamate synthase	1	1	1
AKE82982.1	CP011331.1 (chromosome)	424115	425368	N-acetylmuramoyl-L-alanine amidase	1	1	1
AKE82983.1	CP011331.1 (chromosome)	425946	427043	murein transglycosylase	1	1	1
AKE82984.1	CP011331.1 (chromosome)	427120	427926	sulfur acceptor protein CsdL	1	1	1
AKE82985.1	CP011331.1 (chromosome)	427977	428420	CsdA-binding activator	1	1	1
AKE82986.1	CP011331.1 (chromosome)	428420	429625	cysteine sulfinate desulfinase	1	1	1
AKE82987.1	CP011331.1 (chromosome)	429817	430044	hypothetical protein AAF13_02160	1	1	1
AKE82988.1	CP011331.1 (chromosome)	430395	431312	transcriptional regulator	1	1	1
AKE82989.1	CP011331.1 (chromosome)	431331	431726	hypothetical protein AAF13_02170	1	1	1
AKE82990.1	CP011331.1 (chromosome)	431719	432819	23S rRNA methyltransferase	1	1	1
AKE82991.1	CP011331.1 (chromosome)	432863	433594	transcriptional regulator	1	1	1
AKE82992.1	CP011331.1 (chromosome)	433652	434074	hypothetical protein AAF13_02185	1	1	1
AKE82993.1	CP011331.1 (chromosome)	434076	435494	L-fuculose kinase	1	1	1
AKE82994.1	CP011331.1 (chromosome)	435603	437378	sugar isomerase	1	1	1
AKE82995.1	CP011331.1 (chromosome)	437411	438727	L-fucose transporter	1	1	1
AKE82996.1	CP011331.1 (chromosome)	439274	439921	fuculose phosphate aldolase	1	1	1
AKE82997.1	CP011331.1 (chromosome)	439949	441097	1,2-propanediol oxidoreductase	1	1	1
AKE82998.1	CP011331.1 (chromosome)	441152	441907	flap endonuclease-like protein	1	1	1
AKE82999.1	CP011331.1 (chromosome)	442019	443386	serine dehydratase	1	1	1
AKE83000.1	CP011331.1 (chromosome)	443444	444733	serine/threonine protein kinase	1	1	1
AKE83001.1	CP011331.1 (chromosome)	445290	446654	LOG family protein	1	1	1
AKE83002.1	CP011331.1 (chromosome)	446766	447614	7-cyano-7-deazaguanine reductase	1	1	1
AKE83003.1	CP011331.1 (chromosome)	447682	448227	SecY interacting protein Syd	1	1	1
AKE83004.1	CP011331.1 (chromosome)	448849	449178	hypothetical protein AAF13_02250	1	1	1
AKE83005.1	CP011331.1 (chromosome)	449978	450427	flavodoxin	1	1	1
AKE83006.1	CP011331.1 (chromosome)	450862	452214	glucarate transporter	1	1	1
AKE83007.1	CP011331.1 (chromosome)	453577	454917	glucarate dehydratase	1	1	1
AKE83008.1	CP011331.1 (chromosome)	455149	457905	histidine kinase	0.89	0.92	1
AKE83009.1	CP011331.1 (chromosome)	457962	459263	23S rRNA methyltransferase	1	1	1
AKE83010.1	CP011331.1 (chromosome)	459311	461545	(p)ppGpp synthetase	1	1	1
AKE83011.1	CP011331.1 (chromosome)	461623	461871	antitoxin MazE	1	1	1
AKE83012.1	CP011331.1 (chromosome)	461871	462206	toxin MazF	1	1	1
AKE83013.1	CP011331.1 (chromosome)	462277	463068	nucleoside triphosphate hydrolase	1	1	1
AKE83014.1	CP011331.1 (chromosome)	463296	464933	CTP synthetase	1	1	1
AKE83015.1	CP011331.1 (chromosome)	465021	466319	enolase	1	1	1
AKE83016.1	CP011331.1 (chromosome)	466379	467083	repair family protein	1	1	1
AKE83017.1	CP011331.1 (chromosome)	467265	467405	hypothetical protein AAF13_02325	1	1	1
AKE83018.1	CP011331.1 (chromosome)	467544	468215	pyrroloquinoline quinone biosynthesis protein	1	1	1
AKE83019.1	CP011331.1 (chromosome)	470015	471493	sugar kinase	1	1	1
AKE83020.1	CP011331.1 (chromosome)	471520	472797	membrane protein	1	1	1
AKE83021.1	CP011331.1 (chromosome)	473116	473901	oxidoreductase	1	1	1
AKE83022.1	CP011331.1 (chromosome)	473971	475425	FAD-linked oxidoreductase	1	1	1
AKE83023.1	CP011331.1 (chromosome)	475519	476856	major facilitator transporter	1	1	1
AKE83024.1	CP011331.1 (chromosome)	476834	477613	electron transfer flavoprotein	1	1	1
AKE83025.1	CP011331.1 (chromosome)	477610	478470	electron transfer flavoprotein	1	1	1
AKE83026.1	CP011331.1 (chromosome)	478618	479193	hypothetical protein AAF13_02370	1	1	1
AKE83027.1	CP011331.1 (chromosome)	479210	479470	ferredoxin	1	1	1
AKE83028.1	CP011331.1 (chromosome)	479461	480732	FAD-dependent oxidoreductase	1	1	1
AKE83029.1	CP011331.1 (chromosome)	480810	481172	6-carboxy-5,6,7,8-tetrahydropterin synthase	1	1	1
AKE83030.1	CP011331.1 (chromosome)	481491	483290	sulfite reductase subunit alpha	1	1	1
AKE83031.1	CP011331.1 (chromosome)	483290	485002	sulfite reductase subunit beta	1	1	1
AKE83032.1	CP011331.1 (chromosome)	485076	485810	phosphoadenosine phosphosulfate reductase	1	1	1
AKE83033.1	CP011331.1 (chromosome)	486075	486227	membrane protein	1	1	1
AKE83034.1	CP011331.1 (chromosome)	486304	487416	transposase	0	1	0
AKE83035.1	CP011331.1 (chromosome)	490567	492129	CRISPR-associated protein CasA	1	1	1
AKE83036.1	CP011331.1 (chromosome)	492126	492662	transposase	1	1	1
AKE83037.1	CP011331.1 (chromosome)	492674	493729	CRISPR-associated protein Cse4	1	1	0.99
AKE83038.1	CP011331.1 (chromosome)	493740	494486	cytoplasmic protein	1	1	1
AKE83039.1	CP011331.1 (chromosome)	494468	495118	CRISPR-associated protein Cas6	1	1	1
AKE83040.1	CP011331.1 (chromosome)	495115	496035	CRISPR-associated protein Cas1	1	1	1
AKE83041.1	CP011331.1 (chromosome)	496035	496328	ssRNA endonuclease	1	1	1
AKE83042.1	CP011331.1 (chromosome)	496596	497633	alkaline phosphatase	1	1	1
AKE83043.1	CP011331.1 (chromosome)	497885	498793	sulfate adenylyltransferase subunit 2	1	1	1
AKE83044.1	CP011331.1 (chromosome)	498795	500222	sulfate adenylyltransferase subunit 1	1	0.8	1
AKE83045.1	CP011331.1 (chromosome)	500222	500827	adenylylsulfate kinase	1	1	1
AKE83046.1	CP011331.1 (chromosome)	500877	501200	hypothetical protein AAF13_02475	1	1	1
AKE83047.1	CP011331.1 (chromosome)	501394	501705	cell division protein FtsB	1	1	1
AKE83048.1	CP011331.1 (chromosome)	501724	502434	2-C-methyl-D-erythritol 4-phosphate cytidylyltransferase	1	1	1
AKE83049.1	CP011331.1 (chromosome)	502434	502913	2-C-methyl-D-erythritol 2,4-cyclodiphosphate synthase	1	1	1
AKE83050.1	CP011331.1 (chromosome)	502910	503959	tRNA pseudouridine synthase D	1	1	1
AKE83051.1	CP011331.1 (chromosome)	503940	504701	stationary phase survival protein SurE	1	1	1
AKE83052.1	CP011331.1 (chromosome)	504695	505321	protein-L-isoaspartate O-methyltransferase	1	1	1
AKE83053.1	CP011331.1 (chromosome)	505461	506600	lipoprotein NlpD	1	0.58	1
AKE83054.1	CP011331.1 (chromosome)	506663	507655	RNA polymerase sigma factor RpoS	1	1	1
AKE83055.1	CP011331.1 (chromosome)	507776	508183	transcriptional regulator	0.99	1	1
AKE83056.1	CP011331.1 (chromosome)	508330	508923	phenolic acid decarboxylase	1	1	1
AKE83057.1	CP011331.1 (chromosome)	508923	510350	phenolic acid decarboxylase	1	1	1
AKE83058.1	CP011331.1 (chromosome)	510361	510597	4-hydroxybenzoate decarboxylase	1	1	1
AKE83059.1	CP011331.1 (chromosome)	510637	512001	transporter	1	1	1
AKE83060.1	CP011331.1 (chromosome)	512090	512866	hypothetical protein AAF13_02545	1	1	1
AKE83061.1	CP011331.1 (chromosome)	512871	513509	aldolase	1	1	1
AKE83062.1	CP011331.1 (chromosome)	513506	514768	membrane protein	1	1	1
AKE83063.1	CP011331.1 (chromosome)	514765	515673	oxidoreductase	1	1	1
AKE83064.1	CP011331.1 (chromosome)	515869	516636	DeoR faimly transcriptional regulator	1	1	1
AKE83065.1	CP011331.1 (chromosome)	516687	517343	serine/threonine protein phosphatase	1	1	1
AKE83066.1	CP011331.1 (chromosome)	517449	520010	DNA mismatch repair protein MutS	1	1	1
AKE83067.1	CP011331.1 (chromosome)	520086	520265	hypothetical protein AAF13_02580	1	1	1
AKE83068.1	CP011331.1 (chromosome)	520297	520650	hypothetical protein AAF13_02585	1	1	1
AKE83069.1	CP011331.1 (chromosome)	520687	522765	transcriptional regulator	1	1	1
AKE83070.1	CP011331.1 (chromosome)	522839	523849	carbamoyl dehydratase HypE	1	1	1
AKE83071.1	CP011331.1 (chromosome)	523846	524967	hydrogenase isoenzymes formation protein HypD	1	1	1
AKE83072.1	CP011331.1 (chromosome)	524967	525239	hydrogenase assembly chaperone	1	1	1
AKE83073.1	CP011331.1 (chromosome)	525230	526102	hydrogenase nickel incorporation protein HypB	1	1	1
AKE83074.1	CP011331.1 (chromosome)	526667	527128	formate hydrogenlyase regulatory protein HycA	1	1	1
AKE83075.1	CP011331.1 (chromosome)	527253	527864	formate hydrogenlyase	1	1	1
AKE83076.1	CP011331.1 (chromosome)	527861	529687	formate hydrogenlyase subunit 3	1	1	1
AKE83077.1	CP011331.1 (chromosome)	529690	530613	hydrogenase 3 membrane subunit	1	1	1
AKE83078.1	CP011331.1 (chromosome)	530631	532340	hydrogenase 3 large subunit	1	1	1
AKE83079.1	CP011331.1 (chromosome)	532350	532892	formate hydrogenlyase complex iron-sulfur subunit	1	1	1
AKE83080.1	CP011331.1 (chromosome)	532892	533659	formate hydrogenlyase	1	1	1
AKE83081.1	CP011331.1 (chromosome)	533656	534066	formate hydrogenlyase maturation protein HycH	1	1	1
AKE83082.1	CP011331.1 (chromosome)	534059	534529	hydrogenase 3 maturation protease	1	1	1
AKE83083.1	CP011331.1 (chromosome)	534572	535327	hypothetical protein AAF13_02670	1	1	1
AKE83084.1	CP011331.1 (chromosome)	535398	535817	XRE family transcriptional regulator	1	1	0.99
AKE83085.1	CP011331.1 (chromosome)	536062	537042	transposase	1	1	1
AKE83086.1	CP011331.1 (chromosome)	538643	540100	PTS system cellobiose/arbutin/salicin-specific transporter subunits IIBC	1	1	1
AKE83087.1	CP011331.1 (chromosome)	541519	542046	formate dehydrogenase	1	1	1
AKE83088.1	CP011331.1 (chromosome)	542199	544451	carbamoyl phosphate phosphatase	1	1	1
AKE83089.1	CP011331.1 (chromosome)	544677	545810	NADH:flavorubredoxin oxidoreductase	1	1	1
AKE83090.1	CP011331.1 (chromosome)	545807	547246	nitric oxide reductase	1	1	1
AKE83091.1	CP011331.1 (chromosome)	547433	548947	transcriptional regulator	1	1	1
AKE83092.1	CP011331.1 (chromosome)	548944	549909	arabinose 5-phosphate isomerase	1	1	1
AKE83093.1	CP011331.1 (chromosome)	549902	550675	transcriptional regulator	1	1	1
AKE83094.1	CP011331.1 (chromosome)	550742	551101	transcriptional regulator	1	1	1
AKE83095.1	CP011331.1 (chromosome)	551206	551985	sorbitol-6-phosphate 2-dehydrogenase	1	1	1
AKE83096.1	CP011331.1 (chromosome)	551989	552360	PTS system glucitol/sorbitol-specific transporter subunit IIA	1	1	1
AKE83097.1	CP011331.1 (chromosome)	552371	553330	PTS system glucitol/sorbitol-specific transporter subunit IIB	1	1	1
AKE83098.1	CP011331.1 (chromosome)	553327	553890	PTS system glucitol/sorbitol-specific transporter subunit IIC	1	1	1
AKE83099.1	CP011331.1 (chromosome)	554146	555231	murein hydrolase effector LrgB	1	1	1
AKE83100.1	CP011331.1 (chromosome)	555376	555873	hypothetical protein AAF13_02765	1	1	1
AKE83101.1	CP011331.1 (chromosome)	555953	557014	recombinase A	1	1	1
AKE83102.1	CP011331.1 (chromosome)	557257	557757	recombination regulator RecX	1	1	1
AKE83103.1	CP011331.1 (chromosome)	557798	557947	hypothetical protein AAF13_02780	1	1	1
AKE83104.1	CP011331.1 (chromosome)	557885	560515	alanyl-tRNA synthetase	1	1	1
AKE83105.1	CP011331.1 (chromosome)	560750	560935	carbon storage regulator	1	1	1
AKE83106.1	CP011331.1 (chromosome)	562528	563094	6-phosphogluconate phosphatase	1	1	1
AKE83107.1	CP011331.1 (chromosome)	563091	563519	membrane protein	1	1	1
AKE83108.1	CP011331.1 (chromosome)	563592	565148	glutamate--cysteine ligase	1	1	1
AKE83109.1	CP011331.1 (chromosome)	565298	565813	S-ribosylhomocysteinase	1	1	1
AKE83110.1	CP011331.1 (chromosome)	565877	567415	multidrug resistance protein B	1	1	1
AKE83111.1	CP011331.1 (chromosome)	567432	568604	multidrug transporter	1	1	1
AKE83112.1	CP011331.1 (chromosome)	568731	569261	transcriptional repressor MprA	1	1	1
AKE83113.1	CP011331.1 (chromosome)	569352	569687	L-valine exporter	1	1	1
AKE83114.1	CP011331.1 (chromosome)	569677	570414	membrane protein	1	1	1
AKE83115.1	CP011331.1 (chromosome)	570538	571722	transporter	1	1	1
AKE83116.1	CP011331.1 (chromosome)	571914	572906	glycine/betaine ABC transporter substrate-binding protein	1	1	1
AKE83117.1	CP011331.1 (chromosome)	572963	574027	glycine/betaine ABC transporter permease	1	1	1
AKE83118.1	CP011331.1 (chromosome)	574020	575222	glycine/betaine ABC transporter ATP-binding protein	1	1	1
AKE83119.1	CP011331.1 (chromosome)	575577	576536	ribonucleotide-diphosphate reductase subunit beta	1	1	1
AKE83120.1	CP011331.1 (chromosome)	576546	578690	ribonucleoside-diphosphate reductase	1	1	1
AKE83121.1	CP011331.1 (chromosome)	578663	579073	ribonucleotide reductase stimulatory protein	1	1	1
AKE83122.1	CP011331.1 (chromosome)	579070	579315	glutaredoxin	1	1	0.99
AKE83123.1	CP011331.1 (chromosome)	579563	579892	hypothetical protein AAF13_02905	1	1	1
AKE83124.1	CP011331.1 (chromosome)	580044	580388	hypothetical protein AAF13_02910	1	1	1
AKE83125.1	CP011331.1 (chromosome)	580425	580874	membrane protein	1	1	1
AKE83126.1	CP011331.1 (chromosome)	581542	581946	DNA-binding protein	1	1	1
AKE83127.1	CP011331.1 (chromosome)	581993	582517	membrane protein	1	1	1
AKE83128.1	CP011331.1 (chromosome)	582527	582826	transcriptional regulator	1	1	1
AKE83129.1	CP011331.1 (chromosome)	583009	583167	membrane protein	1	1	1
AKE83130.1	CP011331.1 (chromosome)	583251	583700	peptidoglycan-binding protein	1	1	1
AKE83131.1	CP011331.1 (chromosome)	583701	584363	transcriptional regulator	1	1	1
AKE83132.1	CP011331.1 (chromosome)	584384	585784	gamma-aminobutyrate transporter	1	1	1
AKE83133.1	CP011331.1 (chromosome)	586095	587375	4-aminobutyrate aminotransferase	1	1	1
AKE83134.1	CP011331.1 (chromosome)	587389	588837	succinate-semialdehyde dehydrogenase	1	1	1
AKE83135.1	CP011331.1 (chromosome)	588860	590128	hydroxyglutarate oxidase	1	1	1
AKE83136.1	CP011331.1 (chromosome)	590148	591125	carbon starvation induced protein	1	1	1
AKE83137.1	CP011331.1 (chromosome)	591461	591733	alpha-amylase	1	1	1
AKE83138.1	CP011331.1 (chromosome)	595100	595582	hypothetical protein AAF13_02990	1	1	1
AKE83139.1	CP011331.1 (chromosome)	596902	597045	DNA invertase	1	1	1
AKE83140.1	CP011331.1 (chromosome)	597824	598501	transposase	1	1	1
AKE83141.1	CP011331.1 (chromosome)	598495	598677	hypothetical protein AAF13_03010	1	1	1
AKE83142.1	CP011331.1 (chromosome)	598690	599001	transposase	1	1	1
AKE83143.1	CP011331.1 (chromosome)	599058	599357	GTP-binding protein	1	1	1
AKE83144.1	CP011331.1 (chromosome)	599523	599762	hypothetical protein AAF13_03025	1	1	1
AKE83145.1	CP011331.1 (chromosome)	599876	600757	hypothetical protein AAF13_03030	1	1	1
AKE83146.1	CP011331.1 (chromosome)	601025	601204	hypothetical protein AAF13_03035	1	1	1
AKE83147.1	CP011331.1 (chromosome)	601191	601937	hypothetical protein AAF13_03040	1	1	1
AKE83148.1	CP011331.1 (chromosome)	601983	605834	hypothetical protein AAF13_03045	1	1	1
AKE83149.1	CP011331.1 (chromosome)	606302	610048	hypothetical protein AAF13_03050	1	0.34	1
AKE83150.1	CP011331.1 (chromosome)	610187	611428	integrase	1	1	1
AKE83151.1	CP011331.1 (chromosome)	612211	612693	SsrA-binding protein	1	1	1
AKE83152.1	CP011331.1 (chromosome)	612825	613301	hypothetical protein AAF13_03065	1	1	1
AKE83153.1	CP011331.1 (chromosome)	613291	613581	hypothetical protein AAF13_03070	1	1	1
AKE83154.1	CP011331.1 (chromosome)	613643	613984	membrane biogenesis protein	1	1	1
AKE83155.1	CP011331.1 (chromosome)	614133	615794	recombination and repair protein	1	0.73	1
AKE83156.1	CP011331.1 (chromosome)	615880	616758	inorganic polyphosphate kinase	1	1	1
AKE83157.1	CP011331.1 (chromosome)	616881	617474	heat shock protein GrpE	1	1	1
AKE83158.1	CP011331.1 (chromosome)	619794	621155	signal recognition particle	1	1	1
AKE83159.1	CP011331.1 (chromosome)	621292	621540	30S ribosomal protein S16	1	1	1
AKE83160.1	CP011331.1 (chromosome)	621559	622107	16S rRNA-processing protein RimM	1	1	1
AKE83161.1	CP011331.1 (chromosome)	622138	622905	tRNA (guanine-N1)-methyltransferase	1	1	1
AKE83162.1	CP011331.1 (chromosome)	622947	623294	50S ribosomal protein L19	1	1	1
AKE83163.1	CP011331.1 (chromosome)	623371	623853	membrane protein	1	1	1
AKE83164.1	CP011331.1 (chromosome)	625085	625603	hypothetical protein AAF13_03140	1	1	1
AKE83165.1	CP011331.1 (chromosome)	625753	626118	lipoprotein	1	1	1
AKE83166.1	CP011331.1 (chromosome)	626328	627398	phospho-2-dehydro-3-deoxyheptonate aldolase	1	1	1
AKE83167.1	CP011331.1 (chromosome)	627409	628530	chorismate mutase	1	1	1
AKE83168.1	CP011331.1 (chromosome)	628573	629733	chorismate mutase	1	1	1
AKE83169.1	CP011331.1 (chromosome)	629983	630324	translation inhibitor protein RaiA	1	1	1
AKE83170.1	CP011331.1 (chromosome)	630359	630565	hypothetical protein AAF13_03170	1	1	1
AKE83171.1	CP011331.1 (chromosome)	630595	631332	membrane biogenesis protein	1	1	1
AKE83172.1	CP011331.1 (chromosome)	631467	632447	23S rRNA pseudouridylate synthase	1	1	1
AKE83173.1	CP011331.1 (chromosome)	632444	633175	hypothetical protein AAF13_03185	1	1	1
AKE83174.1	CP011331.1 (chromosome)	633305	635878	protein disaggregation chaperone	1	0.87	1
AKE83175.1	CP011331.1 (chromosome)	641744	643042	alpha-ketoglutarate transporter	1	1	1
AKE83176.1	CP011331.1 (chromosome)	643039	643311	lipoprotein	1	1	1
AKE83177.1	CP011331.1 (chromosome)	643408	644763	phosphatidylserine synthase	1	1	1
AKE83178.1	CP011331.1 (chromosome)	644877	647537	protein acetyltransferase	1	1	1
AKE83179.1	CP011331.1 (chromosome)	648336	648755	thioredoxin 2	1	1	1
AKE83180.1	CP011331.1 (chromosome)	648814	648972	hypothetical protein AAF13_03250	1	1	1
AKE83181.1	CP011331.1 (chromosome)	648962	649999	methyltransferase	1	1	1
AKE83182.1	CP011331.1 (chromosome)	650047	650736	uracil-DNA glycosylase	1	1	1
AKE83183.1	CP011331.1 (chromosome)	651041	651424	autonomous glycyl radical cofactor GrcA	1	1	1
AKE83184.1	CP011331.1 (chromosome)	651479	652066	amino acid transporter	1	1	1
AKE83185.1	CP011331.1 (chromosome)	653101	653253	hypothetical protein AAF13_03280	1	1	1
AKE83186.1	CP011331.1 (chromosome)	653259	654593	ATP-dependent RNA helicase SrmB	1	1	1
AKE83187.1	CP011331.1 (chromosome)	654725	655462	tRNA (adenine-N6)-methyltransferase	1	1	1
AKE83188.1	CP011331.1 (chromosome)	655447	657069	L-aspartate oxidase	1	1	1
AKE83189.1	CP011331.1 (chromosome)	657325	657480	hypothetical protein AAF13_03300	1	1	1
AKE83190.1	CP011331.1 (chromosome)	657477	658052	RNA polymerase sigma factor RpoE	1	1	1
AKE83191.1	CP011331.1 (chromosome)	658085	658735	anti-RNA polymerase sigma factor SigE	1	1	1
AKE83192.1	CP011331.1 (chromosome)	658735	659691	anti-sigma E factor	1	1	1
AKE83193.1	CP011331.1 (chromosome)	659688	660167	SoxR reducing system protein RseC	1	1	1
AKE83194.1	CP011331.1 (chromosome)	660365	662164	elongation factor 4	1	1	1
AKE83195.1	CP011331.1 (chromosome)	662180	663154	signal peptidase I	1	1	1
AKE83196.1	CP011331.1 (chromosome)	663427	664107	ribonuclease III	1	1	1
AKE83197.1	CP011331.1 (chromosome)	664104	665009	GTP-binding protein Era	1	1	1
AKE83198.1	CP011331.1 (chromosome)	665021	665749	DNA repair protein RecO	1	1	1
AKE83199.1	CP011331.1 (chromosome)	665761	666492	pyridoxine 5'-phosphate synthase	1	1	1
AKE83200.1	CP011331.1 (chromosome)	666492	666872	4'-phosphopantetheinyl transferase	1	1	1
AKE83201.1	CP011331.1 (chromosome)	667292	667372	small toxic protein shoB	1	1	1
AKE83202.1	CP011331.1 (chromosome)	667566	667826	ferredoxin	1	1	1
AKE83203.1	CP011331.1 (chromosome)	667882	668730	transcriptional regulator	1	1	1
AKE83204.1	CP011331.1 (chromosome)	668939	669574	hypothetical protein AAF13_03385	1	1	0.99
AKE83205.1	CP011331.1 (chromosome)	670132	671688	lytic murein transglycosylase	1	1	1
AKE83206.1	CP011331.1 (chromosome)	671946	675833	phosphoribosylformylglycinamidine synthase	1	1	1
AKE83207.1	CP011331.1 (chromosome)	676409	677836	histidine kinase	1	1	1
AKE83208.1	CP011331.1 (chromosome)	678001	678714	hypothetical protein AAF13_03410	1	1	1
AKE83209.1	CP011331.1 (chromosome)	678704	680038	response regulator GlrR	1	1	1
AKE83210.1	CP011331.1 (chromosome)	680099	680437	nitrogen regulatory protein P-II 1	1	1	1
AKE83211.1	CP011331.1 (chromosome)	680482	681672	dihydropteridine reductase	1	1	1
AKE83212.1	CP011331.1 (chromosome)	682000	683253	serine hydroxymethyltransferase	1	1	1
AKE83213.1	CP011331.1 (chromosome)	683317	684510	hypothetical protein AAF13_03435	1	1	1
AKE83214.1	CP011331.1 (chromosome)	684628	687909	hypothetical protein AAF13_03440	1	1	1
AKE83215.1	CP011331.1 (chromosome)	688006	688989	sugar ABC transporter substrate-binding protein	1	1	1
AKE83216.1	CP011331.1 (chromosome)	689012	690523	heme ABC transporter ATP-binding protein	1	1	1
AKE83217.1	CP011331.1 (chromosome)	690548	691546	sugar ABC transporter permease	1	1	1
AKE83218.1	CP011331.1 (chromosome)	692685	693557	hypothetical protein AAF13_03465	1	1	1
AKE83219.1	CP011331.1 (chromosome)	693605	694027	membrane protein	1	1	0.99
AKE83220.1	CP011331.1 (chromosome)	694124	695326	phenoxybenzoate dioxygenase	1	1	1
AKE83221.1	CP011331.1 (chromosome)	695336	696148	2,3-dihydroxy-2,3-dihydrophenylpropionate dehydrogenase	1	1	1
AKE83222.1	CP011331.1 (chromosome)	696145	696465	3-phenylpropionate dioxygenase	1	1	1
AKE83223.1	CP011331.1 (chromosome)	696465	696983	3-phenylpropionate dioxygenase	1	1	1
AKE83224.1	CP011331.1 (chromosome)	696980	698341	3-phenylpropionate dioxygenase	1	1	1
AKE83225.1	CP011331.1 (chromosome)	698477	699367	transcriptional regulator	1	1	1
AKE83226.1	CP011331.1 (chromosome)	699527	700666	3-phenylpropionic acid transporter	1	1	1
AKE83227.1	CP011331.1 (chromosome)	700658	701938	stationary phase inducible protein CsiE	1	1	1
AKE83228.1	CP011331.1 (chromosome)	702129	702983	hypothetical protein AAF13_03515	1	1	1
AKE83229.1	CP011331.1 (chromosome)	703128	703931	inositol monophosphatase	1	1	1
AKE83230.1	CP011331.1 (chromosome)	704050	704790	tRNA (cytidine/uridine-2'-O-)-methyltransferase	1	1	1
AKE83231.1	CP011331.1 (chromosome)	705060	705548	transcriptional regulator	1	1	1
AKE83232.1	CP011331.1 (chromosome)	705660	706874	cysteine desulfurase	1	1	1
AKE83233.1	CP011331.1 (chromosome)	706902	707288	scaffolding protein	1	1	1
AKE83234.1	CP011331.1 (chromosome)	707305	707628	iron-sulfur cluster assembly protein	1	1	1
AKE83235.1	CP011331.1 (chromosome)	707724	708239	co-chaperone HscB	1	1	1
AKE83236.1	CP011331.1 (chromosome)	708256	710106	chaperone protein HscA	1	1	1
AKE83237.1	CP011331.1 (chromosome)	710108	710443	2Fe-2S ferredoxin	1	1	1
AKE83238.1	CP011331.1 (chromosome)	710455	710655	hypothetical protein AAF13_03565	1	1	1
AKE83239.1	CP011331.1 (chromosome)	710833	712116	aminopeptidase B	1	1	1
AKE83240.1	CP011331.1 (chromosome)	712258	713034	enhanced serine sensitivity protein SseB	1	1	1
AKE83241.1	CP011331.1 (chromosome)	713527	714372	3-mercaptopyruvate sulfurtransferase	1	1	1
AKE83242.1	CP011331.1 (chromosome)	714579	719540	hypothetical protein AAF13_03585	1	1	1
AKE83243.1	CP011331.1 (chromosome)	719541	721853	penicillin-binding protein 1C	1	1	1
AKE83244.1	CP011331.1 (chromosome)	722002	722433	nucleoside diphosphate kinase	1	1	1
AKE83245.1	CP011331.1 (chromosome)	722583	723737	ribosomal RNA large subunit methyltransferase N	1	1	1
AKE83246.1	CP011331.1 (chromosome)	724022	725035	cytoskeletal protein RodZ	1	1	1
AKE83247.1	CP011331.1 (chromosome)	725062	726180	4-hydroxy-3-methylbut-2-en-1-yl diphosphate synthase	1	1	1
AKE83248.1	CP011331.1 (chromosome)	726291	727565	histidine--tRNA ligase	1	1	1
AKE83249.1	CP011331.1 (chromosome)	727583	728203	membrane protein	1	1	1
AKE83250.1	CP011331.1 (chromosome)	728214	729392	membrane biogenesis protein	1	1	1
AKE83251.1	CP011331.1 (chromosome)	731051	731266	hypothetical protein AAF13_03635	1	1	1
AKE83252.1	CP011331.1 (chromosome)	731263	732633	exodeoxyribonuclease VII large subunit	1	1	1
AKE83253.1	CP011331.1 (chromosome)	734330	735907	GMP synthase	1	1	1
AKE83254.1	CP011331.1 (chromosome)	736000	736539	hypothetical protein AAF13_03655	1	1	1
AKE83255.1	CP011331.1 (chromosome)	736555	737070	membrane protein	1	1	1
AKE83256.1	CP011331.1 (chromosome)	737384	737575	membrane protein	1	1	1
AKE83257.1	CP011331.1 (chromosome)	737593	737745	hypothetical protein AAF13_03670	1	1	1
AKE83258.1	CP011331.1 (chromosome)	737927	740170	c-di-GMP phosphodiesterase	1	1	1
AKE83259.1	CP011331.1 (chromosome)	740209	741750	exopolyphosphatase	1	1	1
AKE83260.1	CP011331.1 (chromosome)	741755	743821	polyphosphate kinase	1	1	1
AKE83261.1	CP011331.1 (chromosome)	743992	744630	phosphoribosylglycinamide formyltransferase	1	1	1
AKE83262.1	CP011331.1 (chromosome)	744630	745667	phosphoribosylaminoimidazole synthetase	1	1	1
AKE83263.1	CP011331.1 (chromosome)	745992	746618	uracil phosphoribosyltransferase	1	1	1
AKE83264.1	CP011331.1 (chromosome)	746704	747993	uracil transporter	1	1	1
AKE83265.1	CP011331.1 (chromosome)	748927	749286	arsenate reductase	1	1	1
AKE83266.1	CP011331.1 (chromosome)	749307	750770	hypothetical protein AAF13_03720	1	1	1
AKE83267.1	CP011331.1 (chromosome)	750983	752044	permase	1	1	1
AKE83268.1	CP011331.1 (chromosome)	752198	752929	formate transporter	1	1	1
AKE83269.1	CP011331.1 (chromosome)	752951	754963	hydrogenase	1	1	1
AKE83270.1	CP011331.1 (chromosome)	754993	755406	formate hydrogenlyase	1	1	1
AKE83271.1	CP011331.1 (chromosome)	755399	756157	formate hydrogenlyase	1	1	1
AKE83272.1	CP011331.1 (chromosome)	756154	756693	formate hydrogenlyase complex iron-sulfur subunit	1	1	1
AKE83273.1	CP011331.1 (chromosome)	756703	758418	hypothetical protein AAF13_03755	1	1	1
AKE83274.1	CP011331.1 (chromosome)	758408	759988	hydrogenase	1	1	1
AKE83275.1	CP011331.1 (chromosome)	759993	760643	hydrogenase 4 membrane subunit	1	1	1
AKE83276.1	CP011331.1 (chromosome)	761638	762093	hydantoin racemase	1	1	1
AKE83277.1	CP011331.1 (chromosome)	763068	765086	hydrogenase 4 subunit B	1	1	1
AKE83278.1	CP011331.1 (chromosome)	765086	765703	hydrogenase-4 F-S subunit	1	1	1
AKE83279.1	CP011331.1 (chromosome)	765956	766426	thiol peroxidase	1	1	1
AKE83280.1	CP011331.1 (chromosome)	766426	766998	glycine cleavage system transcriptional repressor	1	1	1
AKE83281.1	CP011331.1 (chromosome)	767144	768022	dihydrodipicolinate synthase	1	1	1
AKE83282.1	CP011331.1 (chromosome)	768039	769073	lipoprotein	1	1	1
AKE83283.1	CP011331.1 (chromosome)	768984	769214	hypothetical protein AAF13_03815	1	1	1
AKE83284.1	CP011331.1 (chromosome)	769286	769999	phosphoribosylaminoimidazole-succinocarboxamide synthase	1	1	1
AKE83285.1	CP011331.1 (chromosome)	770381	770779	plasmid maintenance protein	1	1	1
AKE83286.1	CP011331.1 (chromosome)	770926	771789	hypothetical protein AAF13_03835	1	1	1
AKE83287.1	CP011331.1 (chromosome)	771804	773819	methionine tRNA cytidine acetyltransferase	1	0.95	1
AKE83288.1	CP011331.1 (chromosome)	773893	774591	hydrolase	1	1	1
AKE83289.1	CP011331.1 (chromosome)	774701	774901	hypothetical protein AAF13_03850	1	1	1
AKE83290.1	CP011331.1 (chromosome)	774929	776056	succinyl-diaminopimelate desuccinylase	1	1	1
AKE83291.1	CP011331.1 (chromosome)	776060	776416	reductase	1	1	1
AKE83292.1	CP011331.1 (chromosome)	776689	776868	hypothetical protein AAF13_03865	1	1	1
AKE83293.1	CP011331.1 (chromosome)	776955	780068	multidrug transporter	1	1	1
AKE83294.1	CP011331.1 (chromosome)	780232	781932	nitrate/nitrite sensor protein NarQ	1	1	1
AKE83295.1	CP011331.1 (chromosome)	782138	784117	(Fe-S)-binding protein	1	1	1
AKE83296.1	CP011331.1 (chromosome)	784185	784760	GDP-mannose pyrophosphatase	1	1	1
AKE83297.1	CP011331.1 (chromosome)	784886	785929	hypothetical protein AAF13_03890	1	1	1
AKE83298.1	CP011331.1 (chromosome)	786025	788028	transketolase	1	1	1
AKE83299.1	CP011331.1 (chromosome)	788048	788998	transaldolase	1	1	1
AKE83300.1	CP011331.1 (chromosome)	789287	791566	malic enzyme	1	1	1
AKE83301.1	CP011331.1 (chromosome)	791859	792194	carboxysome structural protein EutS	1	1	1
AKE83302.1	CP011331.1 (chromosome)	792207	792686	ethanolamine utilization protein EutP	1	1	1
AKE83303.1	CP011331.1 (chromosome)	792661	793362	ethanolamine utilization protein EutQ	1	1	1
AKE83304.1	CP011331.1 (chromosome)	793359	794162	ethanolamine utilization cobalamin adenosyltransferase	1	1	1
AKE83305.1	CP011331.1 (chromosome)	794159	795175	phosphotransacetylase	1	1	1
AKE83306.1	CP011331.1 (chromosome)	795614	795901	ethanolamine utilization protein EutN	1	1	1
AKE83307.1	CP011331.1 (chromosome)	795913	797316	aldehyde dehydrogenase	1	1	1
AKE83308.1	CP011331.1 (chromosome)	797327	798163	ethanolamine utilization protein EutJ	1	1	1
AKE83309.1	CP011331.1 (chromosome)	798153	799340	ethanolamine utilization protein EutG	1	1	1
AKE83310.1	CP011331.1 (chromosome)	799657	800883	ethanolamine utilization protein EutH	1	1	1
AKE83311.1	CP011331.1 (chromosome)	800880	802283	reactivating factor for ethanolamine ammonia lyase	1	1	1
AKE83312.1	CP011331.1 (chromosome)	802295	803656	ethanolamine ammonia-lyase	1	1	1
AKE83313.1	CP011331.1 (chromosome)	803677	804564	ethanolamine ammonia-lyase	1	1	1
AKE83314.1	CP011331.1 (chromosome)	804574	805233	ethanolamine utilization protein EutL	1	1	1
AKE83315.1	CP011331.1 (chromosome)	805246	805746	carboxysome structural protein EutK	1	1	1
AKE83316.1	CP011331.1 (chromosome)	805792	806844	transcriptional regulator EutR	1	1	1
AKE83317.1	CP011331.1 (chromosome)	806850	807749	coproporphyrinogen III oxidase	1	1	1
AKE83318.1	CP011331.1 (chromosome)	807753	808622	N-acetylmuramoyl-l-alanine amidase I	1	1	1
AKE83319.1	CP011331.1 (chromosome)	808836	809261	acetyltransferase	1	1	1
AKE83320.1	CP011331.1 (chromosome)	809248	809697	membrane protein	1	1	1
AKE83321.1	CP011331.1 (chromosome)	809758	810333	RpoE-regulated lipoprotein	1	1	1
AKE83322.1	CP011331.1 (chromosome)	810429	811328	peroxidase	1	1	1
AKE83323.1	CP011331.1 (chromosome)	811384	812688	esterase	1	1	1
AKE83324.1	CP011331.1 (chromosome)	812693	814117	PTS system N-acetylmuramic acid transporter subunits IIBC	1	1	0.68
AKE83325.1	CP011331.1 (chromosome)	814121	815017	N-acetylmuramic acid-6-phosphate etherase	1	1	1
AKE83326.1	CP011331.1 (chromosome)	815181	816038	transcriptional regulator MurR	1	1	1
AKE83327.1	CP011331.1 (chromosome)	816167	816958	short-chain dehydrogenase	1	1	1
AKE83328.1	CP011331.1 (chromosome)	817129	818145	thiosulfate transporter subunit	1	1	1
AKE83329.1	CP011331.1 (chromosome)	818145	818978	sulfate/thiosulfate transporter subunit	1	1	1
AKE83330.1	CP011331.1 (chromosome)	818978	819853	sulfate/thiosulfate transporter permease subunit	1	1	1
AKE83331.1	CP011331.1 (chromosome)	819843	820940	sulfate/thiosulfate transporter subunit	1	1	1
AKE83332.1	CP011331.1 (chromosome)	821074	821985	cysteine synthase	1	1	1
AKE83333.1	CP011331.1 (chromosome)	821988	822356	hypothetical protein AAF13_04075	1	1	1
AKE83334.1	CP011331.1 (chromosome)	822461	823312	pyridoxal kinase	1	1	1
AKE83335.1	CP011331.1 (chromosome)	823354	823863	PTS system glucose-specific transporter subunit IIA	1	1	1
AKE83336.1	CP011331.1 (chromosome)	823904	825631	phosphoenolpyruvate-protein phosphotransferase	1	1	1
AKE83337.1	CP011331.1 (chromosome)	825676	825933	PTS sugar transporter	1	1	1
AKE83338.1	CP011331.1 (chromosome)	826317	827288	cysteine synthase	1	1	1
AKE83339.1	CP011331.1 (chromosome)	827473	828234	sulfate transporter	1	1	1
AKE83340.1	CP011331.1 (chromosome)	828464	829450	cell division protein ZipA	1	1	1
AKE83341.1	CP011331.1 (chromosome)	829521	831536	NAD-dependent DNA ligase LigA	1	1	1
AKE83342.1	CP011331.1 (chromosome)	831538	831756	hypothetical protein AAF13_04120	1	1	1
AKE83343.1	CP011331.1 (chromosome)	831753	832751	hypothetical protein AAF13_04125	1	1	1
AKE83344.1	CP011331.1 (chromosome)	832841	833767	LysR family transcriptional regulator	1	1	1
AKE83345.1	CP011331.1 (chromosome)	833806	834570	hypothetical protein AAF13_04135	1	1	1
AKE83346.1	CP011331.1 (chromosome)	834819	835652	purine nucleoside phosphorylase	1	1	1
AKE83347.1	CP011331.1 (chromosome)	835712	836968	nucleoside permease	1	1	1
AKE83348.1	CP011331.1 (chromosome)	837021	837179	xapX domain protein	1	1	1
AKE83349.1	CP011331.1 (chromosome)	837220	838104	transcriptional regulator	1	1	1
AKE83350.1	CP011331.1 (chromosome)	839025	840440	glutamyl-tRNA ligase	1	1	1
AKE83351.1	CP011331.1 (chromosome)	840492	840884	hypothetical protein AAF13_04185	1	1	1
AKE83352.1	CP011331.1 (chromosome)	840886	841230	hypothetical protein AAF13_04190	1	1	1
AKE83353.1	CP011331.1 (chromosome)	841864	844053	hypothetical protein AAF13_04205	1	1	1
AKE83354.1	CP011331.1 (chromosome)	844103	845305	nucleoside permease	1	1	1
AKE83355.1	CP011331.1 (chromosome)	845641	846879	manganese transport protein MntH	1	1	1
AKE83356.1	CP011331.1 (chromosome)	846938	847099	hypothetical protein AAF13_04220	1	1	1
AKE83357.1	CP011331.1 (chromosome)	847020	847346	hypothetical protein AAF13_04225	1	1	1
AKE83358.1	CP011331.1 (chromosome)	847461	848717	ion channel protein	1	1	1
AKE83359.1	CP011331.1 (chromosome)	848921	849886	glucokinase	1	1	1
AKE83360.1	CP011331.1 (chromosome)	850105	850431	PTS fructose transporter subunit IIB	1	1	1
AKE83361.1	CP011331.1 (chromosome)	850453	851700	PTS fructose transporter subunit IIC	1	1	1
AKE83362.1	CP011331.1 (chromosome)	851715	852800	aminopeptidase	1	1	1
AKE83363.1	CP011331.1 (chromosome)	852800	853837	aminopeptidase	1	1	1
AKE83364.1	CP011331.1 (chromosome)	853862	856357	PTS fructose transporter subunit IIA	1	1	1
AKE83365.1	CP011331.1 (chromosome)	856360	857217	AraC family transcriptional regulator	1	1	1
AKE83366.1	CP011331.1 (chromosome)	857230	857964	LytTR family transcriptional regulator	1	1	1
AKE83367.1	CP011331.1 (chromosome)	857979	859676	membrane protein	1	1	1
AKE83368.1	CP011331.1 (chromosome)	860053	861291	glutamate-pyruvate aminotransferase	1	1	1
AKE83369.1	CP011331.1 (chromosome)	861783	862703	lipid A biosynthesis palmitoleoyl acyltransferase	1	1	1
AKE83370.1	CP011331.1 (chromosome)	863056	863298	hypothetical protein AAF13_04290	1	1	1
AKE83371.1	CP011331.1 (chromosome)	863253	863390	hypothetical protein AAF13_04295	1	1	1
AKE83372.1	CP011331.1 (chromosome)	863375	863650	hypothetical protein AAF13_04300	1	1	1
AKE83373.1	CP011331.1 (chromosome)	863946	864578	hypothetical protein AAF13_04305	1	1	1
AKE83374.1	CP011331.1 (chromosome)	865091	866341	formyl-coenzyme A transferase	1	1	1
AKE83375.1	CP011331.1 (chromosome)	866395	868089	oxalyl-CoA decarboxylase	1	1	1
AKE83376.1	CP011331.1 (chromosome)	868159	869103	transporter YfdV	1	1	1
AKE83377.1	CP011331.1 (chromosome)	869177	870322	CoA-transferase	1	1	1
AKE83378.1	CP011331.1 (chromosome)	873976	874590	transcriptional regulator	1	1	1
AKE83379.1	CP011331.1 (chromosome)	875006	876169	multidrug transporter	1	1	1
AKE83380.1	CP011331.1 (chromosome)	876169	877707	multidrug resistance protein B	1	1	1
AKE83381.1	CP011331.1 (chromosome)	877815	879143	D-serine dehydratase	1	1	1
AKE83382.1	CP011331.1 (chromosome)	879161	879379	hypothetical protein AAF13_04355	1	1	1
AKE83383.1	CP011331.1 (chromosome)	879610	880605	sucrose operon repressor	1	1	1
AKE83384.1	CP011331.1 (chromosome)	880613	882046	glycosyl hydrolase family 32	1	1	1
AKE83385.1	CP011331.1 (chromosome)	882262	883176	aminoimidazole riboside kinase	1	1	1
AKE83386.1	CP011331.1 (chromosome)	883248	884495	MFS transporter	1	1	1
AKE83387.1	CP011331.1 (chromosome)	885025	885225	excisionase	1	1	0
AKE83388.1	CP011331.1 (chromosome)	885357	885536	Eag protein	1	1	0
AKE83389.1	CP011331.1 (chromosome)	885633	886262	hypothetical protein AAF13_04390	1	1	0.03
AKE83390.1	CP011331.1 (chromosome)	886259	886468	hypothetical protein AAF13_04395	1	1	0
AKE83391.1	CP011331.1 (chromosome)	886470	886658	hypothetical protein AAF13_04400	1	1	0
AKE83392.1	CP011331.1 (chromosome)	886831	887502	hypothetical protein AAF13_04405	1	1	0
AKE83393.1	CP011331.1 (chromosome)	887499	887666	hypothetical protein AAF13_04410	1	1	0
AKE83394.1	CP011331.1 (chromosome)	887964	888260	anti-RecBCD protein 2	1	1	0
AKE83395.1	CP011331.1 (chromosome)	888284	888667	phage protein	1	1	0
AKE83396.1	CP011331.1 (chromosome)	888667	889272	recombinase	1	1	0
AKE83397.1	CP011331.1 (chromosome)	889362	889532	hypothetical protein AAF13_04435	0.96	1	0
AKE83398.1	CP011331.1 (chromosome)	889529	889681	protein kil	0	1	0
AKE83399.1	CP011331.1 (chromosome)	889666	889797	regulatory protein CIII	0	1	0
AKE83400.1	CP011331.1 (chromosome)	890844	891086	hypothetical protein AAF13_04455	0.97	1	0
AKE83401.1	CP011331.1 (chromosome)	891089	891529	terminase	0.15	1	0
AKE83402.1	CP011331.1 (chromosome)	891526	892938	terminase	0.93	1	0.02
AKE83403.1	CP011331.1 (chromosome)	892941	895067	portal protein	1	1	0
AKE83404.1	CP011331.1 (chromosome)	895081	895965	phage capsid scaffolding protein	1	1	0.02
AKE83405.1	CP011331.1 (chromosome)	895977	897248	head protein	1	1	0.02
AKE83406.1	CP011331.1 (chromosome)	897291	897476	hypothetical protein AAF13_04485	1	1	0.11
AKE83407.1	CP011331.1 (chromosome)	897451	897933	packaged DNA stabilization protein p27	1	1	0
AKE83408.1	CP011331.1 (chromosome)	897942	899360	Packaged DNA stabilization protein gp10	0.96	1	0.02
AKE83409.1	CP011331.1 (chromosome)	899360	900208	Packaged DNA stabilization protein gp26	0.65	1	0
AKE83410.1	CP011331.1 (chromosome)	900208	900663	hypothetical protein AAF13_04505	0.91	1	0
AKE83411.1	CP011331.1 (chromosome)	900666	901358	DNA transfer protein	0.49	1	0
AKE83412.1	CP011331.1 (chromosome)	902834	904678	DNA transfer protein	0	1	0
AKE83413.1	CP011331.1 (chromosome)	904693	905178	hypothetical protein AAF13_04525	0	1	0
AKE83414.1	CP011331.1 (chromosome)	905204	905518	hypothetical protein AAF13_04530	0	1	0
AKE83415.1	CP011331.1 (chromosome)	905515	905766	DNA-binding protein	0	1	0
AKE83416.1	CP011331.1 (chromosome)	905872	906012	DNA-binding protein	0	1	0
AKE83417.1	CP011331.1 (chromosome)	906245	907123	antirepressor	0	1	0
AKE83418.1	CP011331.1 (chromosome)	907224	909203	bifunctional tail protein	0.95	1	0
AKE83419.1	CP011331.1 (chromosome)	909274	911184	hypothetical protein AAF13_04555	1	1	0
AKE83420.1	CP011331.1 (chromosome)	911413	912570	integrase	1	1	0
AKE83421.1	CP011331.1 (chromosome)	912882	913814	membrane protein	1	1	1
AKE83422.1	CP011331.1 (chromosome)	914108	914863	ABC transporter permease	1	1	1
AKE83423.1	CP011331.1 (chromosome)	915045	916103	hypothetical protein AAF13_04580	1	1	1
AKE83424.1	CP011331.1 (chromosome)	916469	917809	long-chain fatty acid outer membrane transporter	1	1	1
AKE83425.1	CP011331.1 (chromosome)	918181	918465	hypothetical protein AAF13_04590	1	1	1
AKE83426.1	CP011331.1 (chromosome)	918645	919955	3-ketoacyl-CoA thiolase	1	1	1
AKE83427.1	CP011331.1 (chromosome)	919955	922099	multifunctional fatty acid oxidation complex subunit alpha	1	1	1
AKE83428.1	CP011331.1 (chromosome)	922302	922787	phosphohistidine phosphatase	1	1	1
AKE83429.1	CP011331.1 (chromosome)	923462	924025	fimbrial protein	1	1	1
AKE83430.1	CP011331.1 (chromosome)	924107	926749	fimbrial assembly protein	1	1	1
AKE83431.1	CP011331.1 (chromosome)	926769	927521	fimbrial protein	1	1	1
AKE83432.1	CP011331.1 (chromosome)	927538	928044	fimbrial protein	1	1	1
AKE83433.1	CP011331.1 (chromosome)	928041	928511	fimbrial protein	1	1	1
AKE83434.1	CP011331.1 (chromosome)	928508	929032	fimbrial protein	1	1	1
AKE83435.1	CP011331.1 (chromosome)	929034	929891	fimbrial protein	1	1	1
AKE83436.1	CP011331.1 (chromosome)	930118	931098	transposase	1	1	1
AKE83437.1	CP011331.1 (chromosome)	931292	931843	hypothetical protein AAF13_04650	1	1	1
AKE83438.1	CP011331.1 (chromosome)	932009	932941	SAM-dependent methyltransferase	1	1	1
AKE83439.1	CP011331.1 (chromosome)	932976	934061	chorismate synthase	1	1	1
AKE83440.1	CP011331.1 (chromosome)	934065	934889	murein endopeptidase	1	1	1
AKE83441.1	CP011331.1 (chromosome)	934889	935698	hypothetical protein AAF13_04670	1	1	1
AKE83442.1	CP011331.1 (chromosome)	935698	936246	elongation factor P hydroxylase	1	1	1
AKE83443.1	CP011331.1 (chromosome)	936280	936558	hypothetical protein AAF13_04680	1	1	1
AKE83444.1	CP011331.1 (chromosome)	936679	938685	FAD-dependent oxidoreductase	1	1	1
AKE83445.1	CP011331.1 (chromosome)	938844	940064	3-oxoacyl-ACP synthase	1	1	1
AKE83446.1	CP011331.1 (chromosome)	940348	941526	transporter	1	1	1
AKE83447.1	CP011331.1 (chromosome)	941523	942518	flagella biosynthesis regulator	1	1	1
AKE83448.1	CP011331.1 (chromosome)	942617	943753	erythronate-4-phosphate dehydrogenase	1	1	1
AKE83449.1	CP011331.1 (chromosome)	943819	944832	semialdehyde dehydrogenase	1	1	1
AKE83450.1	CP011331.1 (chromosome)	944832	945644	tRNA pseudouridine synthase A	1	1	1
AKE83451.1	CP011331.1 (chromosome)	945727	946386	hypothetical protein AAF13_04720	1	1	1
AKE83452.1	CP011331.1 (chromosome)	946542	947456	acetyl-CoA carboxylase subunit beta	1	1	1
AKE83453.1	CP011331.1 (chromosome)	947526	948794	bifunctional folylpolyglutamate synthase/ dihydrofolate synthase	1	1	1
AKE83454.1	CP011331.1 (chromosome)	948784	949446	cell division protein DedD	1	1	1
AKE83455.1	CP011331.1 (chromosome)	949705	950193	colicin V production protein	1	1	1
AKE83456.1	CP011331.1 (chromosome)	950230	951747	amidophosphoribosyltransferase	1	1	1
AKE83457.1	CP011331.1 (chromosome)	951842	952411	3-octaprenyl-4-hydroxybenzoate carboxy-lyase	1	1	1
AKE83458.1	CP011331.1 (chromosome)	952677	953459	histidine ABC transporter substrate-binding protein HisJ	1	1	1
AKE83459.1	CP011331.1 (chromosome)	953680	954462	histidine ABC transporter substrate-binding protein HisJ	1	1	1
AKE83460.1	CP011331.1 (chromosome)	954552	955238	amino acid ABC transporter permease	1	1	1
AKE83461.1	CP011331.1 (chromosome)	955235	955951	amino acid ABC transporter permease	1	1	1
AKE83462.1	CP011331.1 (chromosome)	955959	956732	amino acid transporter	1	1	1
AKE83463.1	CP011331.1 (chromosome)	956929	957831	transposase	1	1	1
AKE83464.1	CP011331.1 (chromosome)	957879	958772	epimerase	1	1	1
AKE83465.1	CP011331.1 (chromosome)	958793	959155	D-erythro-7,8-dihydroneopterin triphosphate epimerase	1	1	1
AKE83466.1	CP011331.1 (chromosome)	959212	959859	GSH-dependent disulfide bond oxidoreductase	1	1	1
AKE83467.1	CP011331.1 (chromosome)	959995	960639	glutathione S-transferase	1	1	1
AKE83468.1	CP011331.1 (chromosome)	960695	961246	phosphodiesterase	1	1	1
AKE83469.1	CP011331.1 (chromosome)	961304	961846	NUDIX hydrolase	1	1	1
AKE83470.1	CP011331.1 (chromosome)	961879	963399	hypothetical protein AAF13_04815	1	1	0.99
AKE83471.1	CP011331.1 (chromosome)	963589	965733	phosphate acetyltransferase	1	1	1
AKE83472.1	CP011331.1 (chromosome)	965808	967010	acetate kinase	1	1	1
AKE83473.1	CP011331.1 (chromosome)	967148	967279	hypothetical protein AAF13_04830	1	1	1
AKE83474.1	CP011331.1 (chromosome)	967348	967803	hypothetical protein AAF13_04835	1	1	1
AKE83475.1	CP011331.1 (chromosome)	967886	968380	hypothetical protein AAF13_04840	1	1	1
AKE83476.1	CP011331.1 (chromosome)	968391	969041	phosphatase	1	1	1
AKE83477.1	CP011331.1 (chromosome)	969128	970960	citrate transporter	1	1	1
AKE83478.1	CP011331.1 (chromosome)	971019	971618	5'-nucleotidase	1	1	1
AKE83479.1	CP011331.1 (chromosome)	971702	972919	aminotransferase	1	1	1
AKE83480.1	CP011331.1 (chromosome)	973839	974777	transcriptional regulator	1	1	1
AKE83481.1	CP011331.1 (chromosome)	975408	975851	NADH:ubiquinone oxidoreductase subunit A	1	1	1
AKE83482.1	CP011331.1 (chromosome)	975867	976529	NADH dehydrogenase	1	1	1
AKE83483.1	CP011331.1 (chromosome)	978428	978928	NADH dehydrogenase	1	1	1
AKE83484.1	CP011331.1 (chromosome)	978925	980262	NADH dehydrogenase	1	1	1
AKE83485.1	CP011331.1 (chromosome)	980315	983041	NADH dehydrogenase	1	1	1
AKE83486.1	CP011331.1 (chromosome)	983038	984015	NADH:ubiquinone oxidoreductase	1	1	1
AKE83487.1	CP011331.1 (chromosome)	984030	984572	NADH dehydrogenase	1	1	1
AKE83488.1	CP011331.1 (chromosome)	984584	985138	NADH:ubiquinone oxidoreductase subunit J	1	1	1
AKE83489.1	CP011331.1 (chromosome)	985135	985437	NADH:ubiquinone oxidoreductase subunit K	1	1	1
AKE83490.1	CP011331.1 (chromosome)	985434	987275	NADH:ubiquinone oxidoreductase subunit L	1	0.99	1
AKE83491.1	CP011331.1 (chromosome)	987439	988968	NADH:ubiquinone oxidoreductase subunit M	1	1	1
AKE83492.1	CP011331.1 (chromosome)	988975	990432	NADH:ubiquinone oxidoreductase subunit N	1	1	1
AKE83493.1	CP011331.1 (chromosome)	990499	991002	hypothetical protein AAF13_04935	1	1	1
AKE83494.1	CP011331.1 (chromosome)	991128	991307	aminopeptidase	1	1	1
AKE83495.1	CP011331.1 (chromosome)	994514	994975	hypothetical protein AAF13_04955	1	1	1
AKE83496.1	CP011331.1 (chromosome)	995030	995335	protein ElaB	1	1	1
AKE83497.1	CP011331.1 (chromosome)	995414	996709	isochorismate synthase	1	1	1
AKE83498.1	CP011331.1 (chromosome)	996798	998468	2-succinyl-5-enolpyruvyl-6-hydroxy-3-cyclohexene-1-carboxylate synthase	1	1	1
AKE83499.1	CP011331.1 (chromosome)	998465	999223	2-succinyl-6-hydroxy-2,4-cyclohexadiene-1-carboxylate synthase	1	1	1
AKE83500.1	CP011331.1 (chromosome)	999238	1000095	dihydroxynaphthoic acid synthetase	1	1	1
AKE83501.1	CP011331.1 (chromosome)	1000095	1001057	O-succinylbenzoate synthase	1	1	1
AKE83502.1	CP011331.1 (chromosome)	1001054	1002409	O-succinylbenzoic acid--CoA ligase	1	1	1
AKE83503.1	CP011331.1 (chromosome)	1002519	1002785	signal transduction protein PmrD	1	1	1
AKE83504.1	CP011331.1 (chromosome)	1002779	1003165	4-amino-4-deoxy-L-arabinose-phospho-UDP flippase	1	1	1
AKE83505.1	CP011331.1 (chromosome)	1003165	1003500	4-amino-4-deoxy-L-arabinose-phospho-UDP flippase	1	1	1
AKE83506.1	CP011331.1 (chromosome)	1003497	1005149	4-amino-4-deoxy-L-arabinose transferase	1	1	1
AKE83507.1	CP011331.1 (chromosome)	1005149	1006039	4-deoxy-4-formamido-L-arabinose-phospho-UDP deformylase	1	1	1
AKE83508.1	CP011331.1 (chromosome)	1006036	1008018	UDP-4-amino-4-deoxy-L-arabinose formyltransferase	1	1	1
AKE83509.1	CP011331.1 (chromosome)	1008018	1008986	UDP phosphate 4-deoxy-4-formamido-L-arabinose transferase	1	1	1
AKE83510.1	CP011331.1 (chromosome)	1008990	1010129	UDP-4-amino-4-deoxy-L-arabinose-oxoglutarate aminotransferase	1	1	1
AKE83511.1	CP011331.1 (chromosome)	1010437	1011039	heptose kinase	1	1	1
AKE83512.1	CP011331.1 (chromosome)	1011078	1011503	nucleoside triphosphatase	1	1	1
AKE83513.1	CP011331.1 (chromosome)	1011782	1012324	membrane protein	1	1	1
AKE83514.1	CP011331.1 (chromosome)	1012424	1013626	hypothetical protein AAF13_05050	1	1	1
AKE83515.1	CP011331.1 (chromosome)	1013762	1014151	aldolase	1	1	1
AKE83516.1	CP011331.1 (chromosome)	1014192	1015094	hypothetical protein AAF13_05060	1	1	1
AKE83517.1	CP011331.1 (chromosome)	1015288	1016478	glycerol-3-phosphate dehydrogenase	1	1	1
AKE83518.1	CP011331.1 (chromosome)	1016475	1017734	glycerol-3-phosphate dehydrogenase	1	1	1
AKE83519.1	CP011331.1 (chromosome)	1017724	1019352	glycerol-3-phosphate dehydrogenase	1	1	1
AKE83520.1	CP011331.1 (chromosome)	1019625	1020983	sn-glycerol-3-phosphate transporter	1	1	1
AKE83521.1	CP011331.1 (chromosome)	1020988	1022064	glycerophosphodiester phosphodiesterase	1	1	1
AKE83522.1	CP011331.1 (chromosome)	1022106	1022312	hypothetical protein AAF13_05090	1	1	1
AKE83523.1	CP011331.1 (chromosome)	1022493	1023473	transposase	0.02	0.98	0.99
AKE83524.1	CP011331.1 (chromosome)	1023727	1024377	hypothetical protein AAF13_05100	1	1	1
AKE83525.1	CP011331.1 (chromosome)	1024431	1024685	2Fe-2S ferredoxin	1	1	1
AKE83526.1	CP011331.1 (chromosome)	1024685	1025815	ribonucleotide-diphosphate reductase subunit beta	1	1	1
AKE83527.1	CP011331.1 (chromosome)	1025904	1028189	ribonucleotide-diphosphate reductase subunit alpha	1	1	1
AKE83528.1	CP011331.1 (chromosome)	1028270	1028413	hypothetical protein AAF13_05120	1	1	1
AKE83529.1	CP011331.1 (chromosome)	1028885	1032619	adhesin	1	1	1
AKE83530.1	CP011331.1 (chromosome)	1032747	1033469	3-demethylubiquinone-9 3-methyltransferase	1	1	1
AKE83531.1	CP011331.1 (chromosome)	1033616	1036243	DNA gyrase subunit A	1	1	1
AKE83532.1	CP011331.1 (chromosome)	1036392	1038080	hypothetical protein AAF13_05140	1	1	1
AKE83533.1	CP011331.1 (chromosome)	1038077	1038700	hypothetical protein AAF13_05145	1	1	1
AKE83534.1	CP011331.1 (chromosome)	1038724	1043238	hypothetical protein AAF13_05150	1	1	1
AKE83535.1	CP011331.1 (chromosome)	1043239	1044888	hypothetical protein AAF13_05155	1	1	1
AKE83536.1	CP011331.1 (chromosome)	1044893	1045669	hypothetical protein AAF13_05160	1	1	1
AKE83537.1	CP011331.1 (chromosome)	1045944	1048793	histidine kinase	1	1	1
AKE83538.1	CP011331.1 (chromosome)	1048993	1049643	transcriptional regulator	1	1	1
AKE83539.1	CP011331.1 (chromosome)	1049660	1052332	phosphotransfer intermediate protein in two-component regulatory system with RcsBC	1	1	1
AKE83540.1	CP011331.1 (chromosome)	1052554	1052679	hypothetical protein AAF13_05180	1	1	1
AKE83541.1	CP011331.1 (chromosome)	1053071	1054174	membrane protein	1	1	1
AKE83542.1	CP011331.1 (chromosome)	1054286	1055341	thiamine biosynthesis protein ApbE	1	1	1
AKE83543.1	CP011331.1 (chromosome)	1055415	1056479	6-O-methylguanine DNA methyltransferase	1	0.9	1
AKE83544.1	CP011331.1 (chromosome)	1056479	1057129	alpha-ketoglutarate-dependent dioxygenase	1	1	1
AKE83545.1	CP011331.1 (chromosome)	1057205	1058848	multidrug transporter membrane component/ATP-binding component	1	1	1
AKE83546.1	CP011331.1 (chromosome)	1059066	1060712	malate:quinone oxidoreductase	1	1	1
AKE83547.1	CP011331.1 (chromosome)	1060861	1061349	ecotin	1	1	1
AKE83548.1	CP011331.1 (chromosome)	1061484	1061648	hypothetical protein AAF13_05225	1	1	1
AKE83549.1	CP011331.1 (chromosome)	1061757	1062251	ferredoxin	1	1	1
AKE83550.1	CP011331.1 (chromosome)	1062241	1062504	nitrate reductase	1	1	1
AKE83551.1	CP011331.1 (chromosome)	1062501	1064987	nitrate reductase	1	1	1
AKE83552.1	CP011331.1 (chromosome)	1064994	1065689	quinol dehydrogenase	1	1	0.99
AKE83553.1	CP011331.1 (chromosome)	1065676	1066539	quinol dehydrogenase	1	1	1
AKE83554.1	CP011331.1 (chromosome)	1066536	1066985	nitrate reductase	1	1	1
AKE83555.1	CP011331.1 (chromosome)	1066995	1067597	cytochrome C	1	1	1
AKE83556.1	CP011331.1 (chromosome)	1068233	1068892	heme ABC transporter permease	1	1	1
AKE83557.1	CP011331.1 (chromosome)	1068934	1069671	heme ABC transporter permease	1	1	1
AKE83558.1	CP011331.1 (chromosome)	1069668	1069877	cytochrome C biogenesis protein CcmD	1	1	1
AKE83559.1	CP011331.1 (chromosome)	1069874	1070353	cytochrome C biogenesis protein CcmE	1	1	1
AKE83560.1	CP011331.1 (chromosome)	1070350	1072293	cytochrome C biogenesis protein CcmF	1	1	1
AKE83561.1	CP011331.1 (chromosome)	1072290	1072847	thiol:disulfide interchange protein DsbE	1	1	1
AKE83562.1	CP011331.1 (chromosome)	1072844	1073896	heme lyase subunit CcmH	1	1	1
AKE83563.1	CP011331.1 (chromosome)	1073931	1074578	transcriptional regulator NarP	1	1	1
AKE83564.1	CP011331.1 (chromosome)	1074610	1074867	hypothetical protein AAF13_05310	1	1	1
AKE83565.1	CP011331.1 (chromosome)	1074979	1077264	membrane protein	1	1	1
AKE83566.1	CP011331.1 (chromosome)	1077277	1077489	ATPase	1	1	1
AKE83567.1	CP011331.1 (chromosome)	1077743	1079503	membrane protein	1	1	1
AKE83568.1	CP011331.1 (chromosome)	1079523	1079750	hypothetical protein AAF13_05335	1	1	1
AKE83569.1	CP011331.1 (chromosome)	1079932	1080939	nucleoid-associated protein NdpA	1	1	1
AKE83570.1	CP011331.1 (chromosome)	1081078	1081362	50S ribosomal protein L25	1	1	1
AKE83571.1	CP011331.1 (chromosome)	1081487	1083247	hypothetical protein AAF13_05350	1	1	1
AKE83572.1	CP011331.1 (chromosome)	1083396	1084091	16S rRNA pseudouridylate synthase	1	1	1
AKE83573.1	CP011331.1 (chromosome)	1084119	1085309	bicyclomycin/multidrug efflux system	1	1	0.47
AKE83574.1	CP011331.1 (chromosome)	1085642	1085986	hypothetical protein AAF13_05365	1	1	1
AKE83575.1	CP011331.1 (chromosome)	1085990	1087579	microcin ABC transporter ATP-binding protein	1	1	1
AKE83576.1	CP011331.1 (chromosome)	1087581	1088606	microcin ABC transporter permease	1	1	1
AKE83577.1	CP011331.1 (chromosome)	1088606	1089700	microcin ABC transporter permease	1	1	1
AKE83578.1	CP011331.1 (chromosome)	1089701	1091515	antibiotic ABC transporter substrate-binding protein	1	1	1
AKE83579.1	CP011331.1 (chromosome)	1091597	1093153	phage resistance protein	1	1	1
AKE83580.1	CP011331.1 (chromosome)	1093334	1093900	membrane protein	1	1	1
AKE83581.1	CP011331.1 (chromosome)	1094312	1095025	membrane protein	1	1	1
AKE83582.1	CP011331.1 (chromosome)	1095064	1096050	hypothetical protein AAF13_05405	1	1	1
AKE83583.1	CP011331.1 (chromosome)	1096168	1097634	D-mannonate oxidoreductase	1	1	1
AKE83584.1	CP011331.1 (chromosome)	1097857	1098429	elongation factor P	1	1	1
AKE83585.1	CP011331.1 (chromosome)	1098584	1098838	hypothetical protein AAF13_05420	1	1	0.99
AKE83586.1	CP011331.1 (chromosome)	1098835	1100016	sugar transporter	1	1	1
AKE83587.1	CP011331.1 (chromosome)	1100384	1101514	bifunctional PTS system fructose-specific transporter subunit IIA/HPr protein	1	1	1
AKE83588.1	CP011331.1 (chromosome)	1101514	1102452	1-phosphofructokinase	1	1	1
AKE83589.1	CP011331.1 (chromosome)	1102469	1104160	PTS system fructose-specific transporter subunits IIBC	1	1	1
AKE83590.1	CP011331.1 (chromosome)	1104584	1105525	pseudouridine kinase	1	1	1
AKE83591.1	CP011331.1 (chromosome)	1105513	1106451	pseudouridine-5'-phosphate glycosidase	1	1	1
AKE83592.1	CP011331.1 (chromosome)	1106545	1107795	nucleoside permease	1	1	1
AKE83593.1	CP011331.1 (chromosome)	1107863	1108561	transcriptional regulator	1	1	1
AKE83594.1	CP011331.1 (chromosome)	1108691	1109632	ribonucleoside hydrolase	1	1	1
AKE83595.1	CP011331.1 (chromosome)	1109732	1110982	nucleoside permease	1	1	0.99
AKE83596.1	CP011331.1 (chromosome)	1111038	1112126	kinase	1	1	1
AKE83597.1	CP011331.1 (chromosome)	1112130	1112987	endonuclease IV	1	1	1
AKE83598.1	CP011331.1 (chromosome)	1113061	1114110	membrane protein	1	1	1
AKE83599.1	CP011331.1 (chromosome)	1114209	1115090	transcriptional regulator	1	1	1
AKE83600.1	CP011331.1 (chromosome)	1115295	1116764	lysine transporter	1	1	1
AKE83601.1	CP011331.1 (chromosome)	1116861	1117064	hypothetical protein AAF13_05500	1	1	1
AKE83602.1	CP011331.1 (chromosome)	1117057	1119048	catecholate siderophore receptor CirA	1	1	1
AKE83603.1	CP011331.1 (chromosome)	1119080	1119916	S-formylglutathione hydrolase	1	1	1
AKE83604.1	CP011331.1 (chromosome)	1119844	1120020	hypothetical protein AAF13_05515	1	1	1
AKE83605.1	CP011331.1 (chromosome)	1120174	1120842	GTP cyclohydrolase	1	1	1
AKE83606.1	CP011331.1 (chromosome)	1120859	1122016	hypothetical protein AAF13_05525	1	1	1
AKE83607.1	CP011331.1 (chromosome)	1121965	1122168	hypothetical protein AAF13_05530	1	1	1
AKE83608.1	CP011331.1 (chromosome)	1122158	1123198	transcriptional regulator	1	1	1
AKE83609.1	CP011331.1 (chromosome)	1123478	1124476	sugar ABC transporter substrate-binding protein	1	1	1
AKE83610.1	CP011331.1 (chromosome)	1124537	1126057	sugar ABC transporter ATP-binding protein	1	1	1
AKE83611.1	CP011331.1 (chromosome)	1126073	1127083	beta-methylgalactoside transporter permease	1	1	1
AKE83612.1	CP011331.1 (chromosome)	1127154	1128389	dihydropyrimidine dehydrogenase	1	1	1
AKE83613.1	CP011331.1 (chromosome)	1128383	1129621	dihydropyrimidine dehydrogenase	1	1	1
AKE83614.1	CP011331.1 (chromosome)	1129940	1130179	hypothetical protein AAF13_05565	1	1	1
AKE83615.1	CP011331.1 (chromosome)	1130182	1130901	vancomycin high temperature exclusion protein	1	1	1
AKE83616.1	CP011331.1 (chromosome)	1131051	1131935	cytidine deaminase	1	1	1
AKE83617.1	CP011331.1 (chromosome)	1132065	1132760	hypothetical protein AAF13_05580	1	1	1
AKE83618.1	CP011331.1 (chromosome)	1132757	1133155	hypothetical protein AAF13_05585	1	1	1
AKE83619.1	CP011331.1 (chromosome)	1133394	1134341	tRNA-dihydrouridine synthase C	1	1	1
AKE83620.1	CP011331.1 (chromosome)	1134714	1134797	hypothetical protein AAF13_05595	1	1	1
AKE83621.1	CP011331.1 (chromosome)	1135021	1136457	multidrug resistance outer membrane protein MdtQ	1	1	1
AKE83622.1	CP011331.1 (chromosome)	1136510	1137271	oxidoreductase	1	1	1
AKE83623.1	CP011331.1 (chromosome)	1137401	1137979	membrane protein	1	1	1
AKE83624.1	CP011331.1 (chromosome)	1138149	1138736	membrane protein	1	1	1
AKE83625.1	CP011331.1 (chromosome)	1138910	1139842	D-alanyl-D-alanine endopeptidase	1	1	1
AKE83626.1	CP011331.1 (chromosome)	1139880	1141595	lactate dehydrogenase	1	1	1
AKE83627.1	CP011331.1 (chromosome)	1141791	1144088	beta-D-glucoside glucohydrolase	1	1	1
AKE83628.1	CP011331.1 (chromosome)	1144299	1145216	osmoprotectant uptake system substrate-binding protein	1	1	1
AKE83629.1	CP011331.1 (chromosome)	1145223	1146380	osmoprotectant uptake system permease	1	1	1
AKE83630.1	CP011331.1 (chromosome)	1146373	1147299	ATP-binding protein	1	1	1
AKE83631.1	CP011331.1 (chromosome)	1147304	1148035	osmoprotectant uptake system permease	1	1	1
AKE83632.1	CP011331.1 (chromosome)	1148016	1148123	hypothetical protein AAF13_05655	1	1	1
AKE83633.1	CP011331.1 (chromosome)	1148183	1148914	MerR family transcriptional regulator	1	1	1
AKE83634.1	CP011331.1 (chromosome)	1149136	1150821	histidine kinase	1	1	1
AKE83635.1	CP011331.1 (chromosome)	1150818	1151537	two-component response-regulatory protein YehT	1	1	1
AKE83636.1	CP011331.1 (chromosome)	1151584	1152054	hypothetical protein AAF13_05675	1	1	1
AKE83637.1	CP011331.1 (chromosome)	1152095	1152556	hypothetical protein AAF13_05680	0.14	1	1
AKE83638.1	CP011331.1 (chromosome)	1152681	1154681	hypothetical protein AAF13_05685	0	1	1
AKE83639.1	CP011331.1 (chromosome)	1154678	1155814	hypothetical protein AAF13_05690	0	1	1
AKE83640.1	CP011331.1 (chromosome)	1155807	1158086	hypothetical protein AAF13_05695	0.01	1	1
AKE83641.1	CP011331.1 (chromosome)	1158097	1159185	hypothetical protein AAF13_05700	0	1	1
AKE83642.1	CP011331.1 (chromosome)	1159618	1159707	hypothetical protein AAF13_05705	0	1	1
AKE83643.1	CP011331.1 (chromosome)	1160226	1160315	hypothetical protein AAF13_05710	0	1	1
AKE83644.1	CP011331.1 (chromosome)	1160425	1160742	hypothetical protein AAF13_05715	0	1	1
AKE83645.1	CP011331.1 (chromosome)	1160803	1164435	hypothetical protein AAF13_05720	0.01	1	1
AKE83646.1	CP011331.1 (chromosome)	1164445	1168239	MolR family transcriptional regulator	0.26	1	1
AKE83647.1	CP011331.1 (chromosome)	1168380	1170413	methionine--tRNA ligase	1	1	1
AKE83648.1	CP011331.1 (chromosome)	1170545	1171654	antiporter	1	1	1
AKE83649.1	CP011331.1 (chromosome)	1171917	1172198	hypothetical protein AAF13_05740	1	1	0.98
AKE83650.1	CP011331.1 (chromosome)	1172491	1173033	hypothetical protein AAF13_05750	1	1	1
AKE83651.1	CP011331.1 (chromosome)	1173114	1173788	hypothetical protein AAF13_05755	1	1	1
AKE83652.1	CP011331.1 (chromosome)	1173804	1176284	fimbrial assembly protein	1	1	1
AKE83653.1	CP011331.1 (chromosome)	1176300	1177334	adhesin	1	1	1
AKE83654.1	CP011331.1 (chromosome)	1177416	1177754	heavy metal resistance protein	1	1	1
AKE83655.1	CP011331.1 (chromosome)	1177973	1178797	nickel/cobalt efflux protein RcnA	1	1	1
AKE83656.1	CP011331.1 (chromosome)	1178918	1179190	transcriptional repressor RcnR to maintain nickel and cobalt homeostasis	1	1	1
AKE83657.1	CP011331.1 (chromosome)	1179413	1180201	hydroxyethylthiazole kinase	1	1	1
AKE83658.1	CP011331.1 (chromosome)	1180198	1180998	hydroxymethylpyrimidine kinase	1	1	1
AKE83659.1	CP011331.1 (chromosome)	1181063	1181881	hypothetical protein AAF13_05795	1	1	1
AKE83660.1	CP011331.1 (chromosome)	1181933	1182679	GntR family transcriptional regulator	1	1	1
AKE83661.1	CP011331.1 (chromosome)	1182653	1183618	sugar kinase	1	1	1
AKE83662.1	CP011331.1 (chromosome)	1183615	1184619	hypothetical protein AAF13_05810	1	1	1
AKE83663.1	CP011331.1 (chromosome)	1184616	1185893	nucleoside transporter	1	1	1
AKE83664.1	CP011331.1 (chromosome)	1186150	1187202	fructose-bisphosphate aldolase	1	1	1
AKE83665.1	CP011331.1 (chromosome)	1187512	1188366	tagatose-bisphosphate aldolase	1	1	1
AKE83666.1	CP011331.1 (chromosome)	1189662	1190114	PTS system galactitol-specific transporter subunit IIA	1	1	1
AKE83667.1	CP011331.1 (chromosome)	1190145	1190429	PTS system galactitol-specific transporter subunit IIB	1	1	1
AKE83668.1	CP011331.1 (chromosome)	1190433	1191788	PTS galactitol transporter subunit IIC	1	1	1
AKE83669.1	CP011331.1 (chromosome)	1191836	1192876	galactitol-1-phosphate 5-dehydrogenase	1	1	0.99
AKE83670.1	CP011331.1 (chromosome)	1192982	1193755	galactitol utilization operon repressor	1	1	1
AKE83671.1	CP011331.1 (chromosome)	1193837	1194736	lipid kinase	1	1	1
AKE83672.1	CP011331.1 (chromosome)	1195136	1195468	hypothetical protein AAF13_05865	1	1	1
AKE83673.1	CP011331.1 (chromosome)	1195456	1195605	hypothetical protein AAF13_05870	1	1	1
AKE83674.1	CP011331.1 (chromosome)	1195798	1197159	protease	1	1	1
AKE83675.1	CP011331.1 (chromosome)	1197262	1197558	plasmid stabilization protein ParE	1	1	1
AKE83676.1	CP011331.1 (chromosome)	1197560	1197811	CopG family transcriptional regulator	1	1	1
AKE83677.1	CP011331.1 (chromosome)	1198065	1198397	hypothetical protein AAF13_05890	1	1	1
AKE83678.1	CP011331.1 (chromosome)	1198588	1199310	transcriptional regulator	1	1	1
AKE83679.1	CP011331.1 (chromosome)	1199307	1200710	histidine kinase	1	1	1
AKE83680.1	CP011331.1 (chromosome)	1200707	1202122	transporter	1	1	1
AKE83681.1	CP011331.1 (chromosome)	1202123	1205200	multidrug transporter	1	1	1
AKE83682.1	CP011331.1 (chromosome)	1205201	1208323	multidrug transporter	1	1	1
AKE83683.1	CP011331.1 (chromosome)	1208323	1209570	multidrug transporter	1	0.99	1
AKE83684.1	CP011331.1 (chromosome)	1210786	1211445	hypothetical protein AAF13_05925	1	0.97	1
AKE83685.1	CP011331.1 (chromosome)	1211442	1212203	hypothetical protein AAF13_05930	1	0.94	1
AKE83686.1	CP011331.1 (chromosome)	1212200	1214140	hypothetical protein AAF13_05935	1	0.98	1
AKE83687.1	CP011331.1 (chromosome)	1214152	1215504	chaperone	1	1	1
AKE83688.1	CP011331.1 (chromosome)	1215638	1216495	3-methyladenine DNA glycosylase	1	1	1
AKE83689.1	CP011331.1 (chromosome)	1216534	1219851	diguanylate cyclase	1	0.96	1
AKE83690.1	CP011331.1 (chromosome)	1220169	1220810	uridine kinase	1	1	1
AKE83691.1	CP011331.1 (chromosome)	1220902	1221483	deoxycytidine triphosphate deaminase	1	1	1
AKE83692.1	CP011331.1 (chromosome)	1221505	1223358	assembly protein	1	0.99	1
AKE83693.1	CP011331.1 (chromosome)	1223632	1225215	membrane protein	1	1	1
AKE83694.1	CP011331.1 (chromosome)	1225874	1227013	polysaccharide export protein Wza	1	0.96	1
AKE83695.1	CP011331.1 (chromosome)	1227019	1227462	protein tyrosine phosphatase	1	0.99	1
AKE83696.1	CP011331.1 (chromosome)	1227465	1229627	tyrosine protein kinase	1	0.96	1
AKE83697.1	CP011331.1 (chromosome)	1229805	1230644	glycosyl transferase	1	1	1
AKE83698.1	CP011331.1 (chromosome)	1230647	1231135	acyl transferase	1	0.98	1
AKE83699.1	CP011331.1 (chromosome)	1231132	1232349	glycosyl transferase	1	0.92	1
AKE83700.1	CP011331.1 (chromosome)	1232324	1233541	colanic acid biosynthesis protein	1	0.95	1
AKE83701.1	CP011331.1 (chromosome)	1233552	1234298	glycosyl transferase	1	0.97	1
AKE83702.1	CP011331.1 (chromosome)	1234314	1234862	acyl transferase	1	0.97	0.99
AKE83703.1	CP011331.1 (chromosome)	1234889	1236010	GDP-mannose 4,6-dehydratase	1	0.96	1
AKE83704.1	CP011331.1 (chromosome)	1236013	1236978	GDP-fucose synthetase	1	0.92	1
AKE83705.1	CP011331.1 (chromosome)	1236981	1237460	GDP-mannose mannosyl hydrolase	1	0.98	1
AKE83706.1	CP011331.1 (chromosome)	1237457	1238680	glycosyl transferase	1	0.94	1
AKE83707.1	CP011331.1 (chromosome)	1238683	1240119	mannose-1-phosphate guanyltransferase	1	0.94	1
AKE83708.1	CP011331.1 (chromosome)	1240488	1241858	phosphomannomutase	1	0.91	1
AKE83709.1	CP011331.1 (chromosome)	1241913	1243307	UDP-glucose lipid carrier transferase	1	0.94	1
AKE83710.1	CP011331.1 (chromosome)	1243309	1244787	colanic acid exporter	1	0.94	1
AKE83711.1	CP011331.1 (chromosome)	1245072	1246352	colanic acid biosynthesis protein	1	0.92	1
AKE83712.1	CP011331.1 (chromosome)	1246349	1247569	colanic acid biosynthesis glycosyltransferase WcaL	1	0.89	1
AKE83713.1	CP011331.1 (chromosome)	1247580	1248974	colanic acid biosynthesis protein	1	0.93	1
AKE83714.1	CP011331.1 (chromosome)	1249132	1250127	UDP-N-acetylglucosamine 4-epimerase	1	0	1
AKE83715.1	CP011331.1 (chromosome)	1250370	1251263	UTP--glucose-1-phosphate uridylyltransferase	1	0.86	1
AKE83716.1	CP011331.1 (chromosome)	1251624	1252244	shikimate dehydrogenase	1	0	1
AKE83717.1	CP011331.1 (chromosome)	1252249	1253289	N-acetyl neuramic acid synthetase NeuB	1	0	1
AKE83718.1	CP011331.1 (chromosome)	1253295	1254560	acylneuraminate cytidylyltransferase	1	0	1
AKE83719.1	CP011331.1 (chromosome)	1254557	1255720	polyhydroxyalkanoate synthesis repressor PhaR	1	0	1
AKE83720.1	CP011331.1 (chromosome)	1255805	1256755	hypothetical protein AAF13_06105	1	0.02	1
AKE83721.1	CP011331.1 (chromosome)	1256752	1257864	hypothetical protein AAF13_06110	1	0	1
AKE83722.1	CP011331.1 (chromosome)	1257870	1259093	WbwB	1	0	1
AKE83723.1	CP011331.1 (chromosome)	1259093	1260370	hypothetical protein AAF13_06120	1	0	1
AKE83724.1	CP011331.1 (chromosome)	1260395	1261201	amylovoran biosynthesis protein AmsE	1	0	1
AKE83725.1	CP011331.1 (chromosome)	1261322	1262728	6-phosphogluconate dehydrogenase	1	0.91	1
AKE83726.1	CP011331.1 (chromosome)	1262976	1264142	UDP-glucose 6-dehydrogenase	1	0.88	1
AKE83727.1	CP011331.1 (chromosome)	1264289	1265266	chain length determinant protein WzzB	1	0.89	0.92
AKE83728.1	CP011331.1 (chromosome)	1265364	1265975	phosphoribosyl-ATP pyrophosphatase	1	0.89	0.87
AKE83729.1	CP011331.1 (chromosome)	1265969	1266745	imidazole glycerol phosphate synthase	1	0.92	0.96
AKE83730.1	CP011331.1 (chromosome)	1266727	1267464	1-(5-phosphoribosyl)-5-[(5-phosphoribosylamino)methylideneamino] imidazole-4-carboxamide isomerase	1	0.95	1
AKE83731.1	CP011331.1 (chromosome)	1267464	1268054	imidazole glycerol phosphate synthase	1	0.94	1
AKE83732.1	CP011331.1 (chromosome)	1268054	1269121	imidazoleglycerol-phosphate dehydratase	1	0.95	1
AKE83733.1	CP011331.1 (chromosome)	1269121	1270191	histidinol-phosphate aminotransferase	1	0.92	1
AKE83734.1	CP011331.1 (chromosome)	1270188	1271492	histidinol dehydrogenase	1	0.91	1
AKE83735.1	CP011331.1 (chromosome)	1271498	1272397	ATP phosphoribosyltransferase	1	0.94	1
AKE83736.1	CP011331.1 (chromosome)	1272877	1273128	antitoxin YefM	1	0.96	1
AKE83737.1	CP011331.1 (chromosome)	1273125	1273379	toxin YoeB	1	1	1
AKE83738.1	CP011331.1 (chromosome)	1273462	1274286	hypothetical protein AAF13_06195	1	0.98	1
AKE83739.1	CP011331.1 (chromosome)	1274332	1275261	LysR family transcriptional regulator	1	0.97	1
AKE83740.1	CP011331.1 (chromosome)	1275528	1276886	putrescine/spermidine ABC transporter	1	0.98	0.99
AKE83741.1	CP011331.1 (chromosome)	1277065	1278123	membrane protein	1	0.96	0.97
AKE83742.1	CP011331.1 (chromosome)	1278137	1278364	membrane protein	1	1	0.97
AKE83743.1	CP011331.1 (chromosome)	1280043	1281209	D-alanyl-D-alanine carboxypeptidase	1	1	0.98
AKE83744.1	CP011331.1 (chromosome)	1281328	1281801	DNA gyrase inhibitor	1	0.95	0.95
AKE83745.1	CP011331.1 (chromosome)	1282743	1283723	transposase	1	1	1
AKE83746.1	CP011331.1 (chromosome)	1284508	1284837	hypothetical protein AAF13_06250	1	0.98	0.98
AKE83747.1	CP011331.1 (chromosome)	1285609	1285722	hypothetical protein AAF13_06260	1	0.96	0.51
AKE83748.1	CP011331.1 (chromosome)	1285735	1285929	hypothetical protein AAF13_06265	1	0.82	0.35
AKE83749.1	CP011331.1 (chromosome)	1286036	1286299	toxin of the YeeV-YeeU toxin-antitoxin system	1	0.7	0.62
AKE83750.1	CP011331.1 (chromosome)	1286388	1286756	antitoxin	1	0.84	0.84
AKE83751.1	CP011331.1 (chromosome)	1286830	1287051	hypothetical protein AAF13_06280	1	0.93	0.89
AKE83752.1	CP011331.1 (chromosome)	1287114	1287590	hypothetical protein AAF13_06285	1	0.94	0.89
AKE83753.1	CP011331.1 (chromosome)	1287606	1288085	phage antirestriction protein	1	0.91	0.81
AKE83754.1	CP011331.1 (chromosome)	1288167	1288988	hypothetical protein AAF13_06295	1	0.87	0.81
AKE83755.1	CP011331.1 (chromosome)	1289209	1289619	hypothetical protein AAF13_06300	1	0.59	0
AKE83756.1	CP011331.1 (chromosome)	1289635	1290318	hypothetical protein AAF13_06305	1	0.93	0
AKE83757.1	CP011331.1 (chromosome)	1290454	1291524	phospholipase	1	0.93	0.02
AKE83758.1	CP011331.1 (chromosome)	1291521	1292426	chemotaxis protein	1	0.97	0.02
AKE83759.1	CP011331.1 (chromosome)	1292423	1294819	dGTPase	1	0.87	0.03
AKE83760.1	CP011331.1 (chromosome)	1295037	1295270	hypothetical protein AAF13_06325	1	0.87	0.92
AKE83761.1	CP011331.1 (chromosome)	1295267	1295908	GTPase	1	0.92	0.93
AKE83762.1	CP011331.1 (chromosome)	1295992	1297143	hypothetical protein AAF13_06335	1	0	0
AKE83763.1	CP011331.1 (chromosome)	1298347	1298559	transposase	1	0.09	0.34
AKE83764.1	CP011331.1 (chromosome)	1298711	1299094	transposase	1	0.08	0.06
AKE83765.1	CP011331.1 (chromosome)	1299091	1299438	isocitrate lyase	1	0.63	0.31
AKE83766.1	CP011331.1 (chromosome)	1299488	1301023	transposase	1	0.58	0.11
AKE83767.1	CP011331.1 (chromosome)	1301982	1302584	hypothetical protein AAF13_06360	1	0.72	0
AKE83768.1	CP011331.1 (chromosome)	1302678	1302884	Rha family transcriptional regulator	1	0.82	0
AKE83769.1	CP011331.1 (chromosome)	1302991	1303293	hypothetical protein AAF13_06370	1	0.84	0
AKE83770.1	CP011331.1 (chromosome)	1304011	1304211	hypothetical protein AAF13_06380	1	0.35	0
AKE83771.1	CP011331.1 (chromosome)	1304411	1304980	hypothetical protein AAF13_06385	1	0.94	0.04
AKE83772.1	CP011331.1 (chromosome)	1305240	1305641	hypothetical protein AAF13_06390	1	0.92	0
AKE83773.1	CP011331.1 (chromosome)	1305629	1306039	hypothetical protein AAF13_06395	1	0.92	0
AKE83774.1	CP011331.1 (chromosome)	1306845	1307702	transposase	1	0.94	0.18
AKE83775.1	CP011331.1 (chromosome)	1307781	1307942	transposase	1	0.97	0.39
AKE83776.1	CP011331.1 (chromosome)	1308201	1308314	gamma-glutamyltranspeptidase	1	1	0.83
AKE83777.1	CP011331.1 (chromosome)	1308354	1309388	phosphotriesterase	1	0.81	0.02
AKE83778.1	CP011331.1 (chromosome)	1310413	1311171	cytoplasmic protein	1	0.03	0.03
AKE83779.1	CP011331.1 (chromosome)	1311185	1312399	ribokinase	1	0	0
AKE83780.1	CP011331.1 (chromosome)	1312595	1312711	transposase	1	0.7	0.68
AKE83781.1	CP011331.1 (chromosome)	1313833	1313997	hypothetical protein AAF13_06450	1	1	0
AKE83782.1	CP011331.1 (chromosome)	1314188	1314328	cobalamin biosynthesis protein	1	1	0.77
AKE83783.1	CP011331.1 (chromosome)	1314462	1315007	adenosylcobinamide kinase	1	0.96	0.94
AKE83784.1	CP011331.1 (chromosome)	1315004	1315747	cobalamin synthase	1	0.99	0.99
AKE83785.1	CP011331.1 (chromosome)	1315759	1316838	nicotinate-nucleotide--dimethylbenzimidazole phosphoribosyltransferase	1	1	0.95
AKE83786.1	CP011331.1 (chromosome)	1316903	1317835	L,D-transpeptidase	1	1	0.91
AKE83787.1	CP011331.1 (chromosome)	1318293	1319210	nitrogen assimilation transcriptional regulator	1	1	0.95
AKE83788.1	CP011331.1 (chromosome)	1319312	1320262	transcriptional regulator Cbl	1	1	0.96
AKE83789.1	CP011331.1 (chromosome)	1320569	1322023	MATE family multidrug exporter	1	0.59	0.96
AKE83790.1	CP011331.1 (chromosome)	1322651	1323367	hypothetical protein AAF13_06510	1	1	0.97
AKE83791.1	CP011331.1 (chromosome)	1323710	1325164	AMP nucleosidase	1	1	0.94
AKE83792.1	CP011331.1 (chromosome)	1325266	1326582	shikimate transporter	1	1	0.95
AKE83793.1	CP011331.1 (chromosome)	1326897	1327949	hypothetical protein AAF13_06525	1	1	0.91
AKE83794.1	CP011331.1 (chromosome)	1328077	1328724	invasin	1	1	0.67
AKE83795.1	CP011331.1 (chromosome)	1328773	1330035	adhesin/invasin	1	1	0.66
AKE83796.1	CP011331.1 (chromosome)	1330071	1330211	adhesin	1	1	0.85
AKE83797.1	CP011331.1 (chromosome)	1331568	1333589	ligand-gated channel protein	1	1	0
AKE83798.1	CP011331.1 (chromosome)	1333720	1335297	salicyl-AMP ligase	1	1	0
AKE83799.1	CP011331.1 (chromosome)	1335301	1336104	thioesterase	1	1	0.03
AKE83800.1	CP011331.1 (chromosome)	1336101	1337201	oxidoreductase	1	1	0
AKE83801.1	CP011331.1 (chromosome)	1337198	1346689	polyketide synthase	1	1	0
AKE83802.1	CP011331.1 (chromosome)	1346777	1352884	peptide synthetase	1	1	0
AKE83803.1	CP011331.1 (chromosome)	1353075	1354034	AraC family transcriptional regulator	1	1	0.02
AKE83804.1	CP011331.1 (chromosome)	1354291	1356003	ABC transporter ATP-binding protein	1	1	0.01
AKE83805.1	CP011331.1 (chromosome)	1355990	1357792	ABC transporter permease	1	1	0.01
AKE83806.1	CP011331.1 (chromosome)	1357785	1359065	MFS transporter	1	1	0.02
AKE83807.1	CP011331.1 (chromosome)	1359093	1360397	salicylate synthase Irp9	1	1	0
AKE83808.1	CP011331.1 (chromosome)	1360591	1361853	integrase	1	1	0
AKE83809.1	CP011331.1 (chromosome)	1363476	1363805	hypothetical protein AAF13_06625	1	1	0.38
AKE83810.1	CP011331.1 (chromosome)	1363841	1364491	zinc/cadmium-binding protein	1	1	0.93
AKE83811.1	CP011331.1 (chromosome)	1364748	1365383	sulfite oxidase subunit YedZ	1	1	0.95
AKE83812.1	CP011331.1 (chromosome)	1365384	1366388	TMAO/DMSO reductase	1	1	0.96
AKE83813.1	CP011331.1 (chromosome)	1366497	1366910	hydroxyisourate hydrolase	1	1	0.97
AKE83814.1	CP011331.1 (chromosome)	1367714	1369072	histidine kinase	1	1	0.94
AKE83815.1	CP011331.1 (chromosome)	1369170	1370021	chaperone protein HchA	1	1	0.96
AKE83816.1	CP011331.1 (chromosome)	1370301	1370804	transposase	1	0.81	0.93
AKE83817.1	CP011331.1 (chromosome)	1371310	1372128	transposase	1	0.96	0
AKE83818.1	CP011331.1 (chromosome)	1372268	1373419	integrase	1	0.99	0.99
AKE83819.1	CP011331.1 (chromosome)	1373339	1373689	transposase	1	1	0.25
AKE83820.1	CP011331.1 (chromosome)	1375088	1375273	hypothetical protein AAF13_06695	1	1	0.9
AKE83821.1	CP011331.1 (chromosome)	1375429	1375731	permease	1	1	0.99
AKE83822.1	CP011331.1 (chromosome)	1375771	1376466	hydrolase	1	1	0.96
AKE83823.1	CP011331.1 (chromosome)	1376533	1377951	DNA cytosine methylase	1	0.92	0.96
AKE83824.1	CP011331.1 (chromosome)	1377932	1378402	very short patch repair endonuclease	1	0.45	0.97
AKE83825.1	CP011331.1 (chromosome)	1378391	1379311	multidrug DMT transporter	1	0.99	0.95
AKE83826.1	CP011331.1 (chromosome)	1379484	1380401	hypothetical protein AAF13_06725	1	1	0.96
AKE83827.1	CP011331.1 (chromosome)	1380480	1380662	hypothetical protein AAF13_06730	1	1	0.96
AKE83828.1	CP011331.1 (chromosome)	1382524	1383339	mannosyl-3-phosphoglycerate phosphatase	1	1	0.95
AKE83829.1	CP011331.1 (chromosome)	1383638	1383865	hypothetical protein AAF13_06745	1	1	1
AKE83830.1	CP011331.1 (chromosome)	1384028	1384216	hypothetical protein AAF13_06750	1	1	0.99
AKE83831.1	CP011331.1 (chromosome)	1384260	1384883	capsule biosynthesis protein CapA	1	1	0.99
AKE83832.1	CP011331.1 (chromosome)	1385173	1385958	flagellar biosynthesis protein FliR	1	1	0.96
AKE83833.1	CP011331.1 (chromosome)	1385967	1386236	flagellar biosynthesis protein FliQ	1	1	0.95
AKE83834.1	CP011331.1 (chromosome)	1386246	1386983	flagellar biosynthesis protein flip	1	1	0.95
AKE83835.1	CP011331.1 (chromosome)	1386983	1387348	flagellar biosynthesis protein FliO	1	1	0.96
AKE83836.1	CP011331.1 (chromosome)	1387351	1387764	flagellar motor switch protein FliN	1	1	0.98
AKE83837.1	CP011331.1 (chromosome)	1387761	1388765	flagellar motor switch protein FliM	1	1	0.99
AKE83838.1	CP011331.1 (chromosome)	1388770	1389234	flagellar basal body-associated protein FliL	1	1	0.98
AKE83839.1	CP011331.1 (chromosome)	1389339	1390466	flagellar hook-length control protein	1	1	0.98
AKE83840.1	CP011331.1 (chromosome)	1390463	1390906	flagellar biosynthesis chaperone	1	1	1
AKE83841.1	CP011331.1 (chromosome)	1390925	1392298	ATP synthase	1	1	0.95
AKE83842.1	CP011331.1 (chromosome)	1392298	1392984	flagellar assembly protein H	1	1	1
AKE83843.1	CP011331.1 (chromosome)	1392977	1393972	flagellar motor switch protein G	1	1	1
AKE83844.1	CP011331.1 (chromosome)	1393965	1395623	flagellar MS-ring protein	1	1	0.96
AKE83845.1	CP011331.1 (chromosome)	1396496	1396828	multidrug transporter	1	1	0.79
AKE83846.1	CP011331.1 (chromosome)	1396997	1397548	hypothetical protein AAF13_06845	1	1	0.04
AKE83847.1	CP011331.1 (chromosome)	1397558	1398355	transcriptional regulator	1	1	0
AKE83848.1	CP011331.1 (chromosome)	1399876	1400109	hypothetical protein AAF13_06865	1	1	0.96
AKE83849.1	CP011331.1 (chromosome)	1400106	1401311	hypothetical protein AAF13_06870	1	1	0.93
AKE83850.1	CP011331.1 (chromosome)	1401498	1401911	lipoprotein	1	1	0.98
AKE83851.1	CP011331.1 (chromosome)	1401945	1403432	cytoplasmic alpha-amylase	1	1	0.92
AKE83852.1	CP011331.1 (chromosome)	1403510	1403875	flagellar biosynthesis protein FliT	1	1	0.93
AKE83853.1	CP011331.1 (chromosome)	1403875	1404285	flagellar protein FliS	1	1	0.9
AKE83854.1	CP011331.1 (chromosome)	1404301	1405716	flagellar capping protein	1	1	0.02
AKE83855.1	CP011331.1 (chromosome)	1405964	1407013	flagellin	1	1	0.2
AKE83856.1	CP011331.1 (chromosome)	1407177	1407896	flagellar biosynthesis sigma factor	1	1	0.98
AKE83857.1	CP011331.1 (chromosome)	1407942	1408493	flagella biosynthesis protein FliZ	1	1	0.96
AKE83858.1	CP011331.1 (chromosome)	1408581	1409381	cystine transporter subunit	1	1	0.98
AKE83859.1	CP011331.1 (chromosome)	1409486	1410472	cysteine desulfhydrase	1	1	0.95
AKE83860.1	CP011331.1 (chromosome)	1410487	1411155	amino acid ABC transporter permease	1	1	0.96
AKE83861.1	CP011331.1 (chromosome)	1411152	1411904	amino acid ABC transporter ATP-binding protein	1	1	0.96
AKE83862.1	CP011331.1 (chromosome)	1412134	1412856	transcriptional regulator	1	1	0.97
AKE83863.1	CP011331.1 (chromosome)	1412924	1413148	hypothetical protein AAF13_06940	1	1	1
AKE83864.1	CP011331.1 (chromosome)	1413135	1413311	2-oxo acid dehydrogenase	1	1	0.88
AKE83865.1	CP011331.1 (chromosome)	1413607	1414263	response regulator	1	1	0.92
AKE83866.1	CP011331.1 (chromosome)	1414260	1416092	excinuclease ABC subunit C	1	1	0.97
AKE83867.1	CP011331.1 (chromosome)	1416149	1416697	phosphatidylglycerophosphate synthetase	1	1	0.98
AKE83868.1	CP011331.1 (chromosome)	1417347	1418012	hypothetical protein AAF13_06980	1	1	0.99
AKE83869.1	CP011331.1 (chromosome)	1418074	1419285	tyrosine transporter TyrP	1	1	0.96
AKE83870.1	CP011331.1 (chromosome)	1419475	1419714	hypothetical protein AAF13_06990	1	1	0.94
AKE83871.1	CP011331.1 (chromosome)	1419752	1420249	ferritin	1	1	0.96
AKE83872.1	CP011331.1 (chromosome)	1420421	1420744	hypothetical protein AAF13_07000	1	1	0.95
AKE83873.1	CP011331.1 (chromosome)	1420950	1421096	hypothetical protein AAF13_07005	1	1	0.97
AKE83874.1	CP011331.1 (chromosome)	1421208	1421459	hypothetical protein AAF13_07010	1	1	1
AKE83875.1	CP011331.1 (chromosome)	1421538	1422041	ferritin	1	1	1
AKE83876.1	CP011331.1 (chromosome)	1422838	1423827	sugar ABC transporter substrate-binding protein	1	1	0.94
AKE83877.1	CP011331.1 (chromosome)	1423897	1425411	L-arabinose transporter ATP-binding protein	1	1	0.97
AKE83878.1	CP011331.1 (chromosome)	1425426	1426412	L-arabinose transporter permease	1	1	0.96
AKE83879.1	CP011331.1 (chromosome)	1426579	1427379	trehalose phosphatase	1	1	0.98
AKE83880.1	CP011331.1 (chromosome)	1427354	1428778	trehalose-6-phosphate synthase	1	1	1
AKE83881.1	CP011331.1 (chromosome)	1428785	1429213	universal stress protein UspC	1	1	0.98
AKE83882.1	CP011331.1 (chromosome)	1429992	1430342	transcriptional regulator	1	1	0.98
AKE83883.1	CP011331.1 (chromosome)	1430345	1430923	transcriptional regulator	1	1	0.99
AKE83884.1	CP011331.1 (chromosome)	1431050	1431937	flagellar motor protein MotA	1	1	0.99
AKE83885.1	CP011331.1 (chromosome)	1431934	1432860	flagellar motor protein MotB	1	1	0.97
AKE83886.1	CP011331.1 (chromosome)	1432871	1434829	chemotaxis protein CheA	1	1	0.99
AKE83887.1	CP011331.1 (chromosome)	1434850	1435353	chemotaxis protein CheW	1	1	0.97
AKE83888.1	CP011331.1 (chromosome)	1435498	1437159	chemotaxis protein	1	1	0.97
AKE83889.1	CP011331.1 (chromosome)	1437205	1438806	methyl-accepting protein IV	1	1	0.99
AKE83890.1	CP011331.1 (chromosome)	1438825	1439685	chemotaxis protein CheR	1	1	1
AKE83891.1	CP011331.1 (chromosome)	1439688	1440737	chemotaxis protein	1	1	0.98
AKE83892.1	CP011331.1 (chromosome)	1440752	1441141	chemotaxis protein CheY	1	1	0.99
AKE83893.1	CP011331.1 (chromosome)	1441152	1441796	chemotaxis protein CheZ	1	1	1
AKE83894.1	CP011331.1 (chromosome)	1441998	1443146	flagellar biosynthesis protein FlhB	1	1	0.98
AKE83895.1	CP011331.1 (chromosome)	1443139	1445217	flagellar biosynthesis protein FlhA	1	1	0.99
AKE83896.1	CP011331.1 (chromosome)	1445217	1445609	flagellar protein flhE	1	1	0.99
AKE83897.1	CP011331.1 (chromosome)	1445729	1446217	hypothetical protein AAF13_07125	1	1	0.98
AKE83898.1	CP011331.1 (chromosome)	1446394	1448127	arginyl-tRNA synthetase	1	1	0.99
AKE83899.1	CP011331.1 (chromosome)	1448343	1448909	hypothetical protein AAF13_07135	1	1	0.96
AKE83900.1	CP011331.1 (chromosome)	1448923	1449669	copper homeostasis protein CutC	1	1	0.99
AKE83901.1	CP011331.1 (chromosome)	1450057	1451157	cytochrome C	1	1	0.98
AKE83902.1	CP011331.1 (chromosome)	1451182	1453611	trimethylamine N-oxide reductase I catalytic subunit	1	1	0.94
AKE83903.1	CP011331.1 (chromosome)	1453777	1454748	tRNA methyltransferase	1	1	0.99
AKE83904.1	CP011331.1 (chromosome)	1454745	1455488	tRNA methyltransferase	1	1	0.99
AKE83905.1	CP011331.1 (chromosome)	1455529	1455924	membrane protein	1	1	0.97
AKE83906.1	CP011331.1 (chromosome)	1455977	1456747	hypothetical protein AAF13_07170	0.95	1	0.98
AKE83907.1	CP011331.1 (chromosome)	1456729	1458039	integrase	0.09	1	0.9
AKE83908.1	CP011331.1 (chromosome)	1458095	1458331	excisionase	0	1	1
AKE83909.1	CP011331.1 (chromosome)	1458340	1458486	bacteriophage protein	0	1	0.83
AKE83910.1	CP011331.1 (chromosome)	1458490	1458732	hypothetical protein AAF13_07190	0	1	0.26
AKE83911.1	CP011331.1 (chromosome)	1458817	1459575	dTDP-6-deoxy-L-hexose 3-O-methyltransferase	0.07	1	0.04
AKE83912.1	CP011331.1 (chromosome)	1459572	1460087	hypothetical protein AAF13_07200	0	1	0.11
AKE83913.1	CP011331.1 (chromosome)	1460089	1460637	hypothetical protein AAF13_07205	0.18	1	0.04
AKE83914.1	CP011331.1 (chromosome)	1460634	1460873	hypothetical protein AAF13_07210	0.09	0.99	0
AKE83915.1	CP011331.1 (chromosome)	1460866	1461069	hypothetical protein AAF13_07215	0	1	0
AKE83916.1	CP011331.1 (chromosome)	1461066	1461428	hypothetical protein AAF13_07220	0	1	0
AKE83917.1	CP011331.1 (chromosome)	1461419	1461955	hypothetical protein AAF13_07225	0	1	0
AKE83918.1	CP011331.1 (chromosome)	1462083	1462907	hypothetical protein AAF13_07230	0	1	0
AKE83919.1	CP011331.1 (chromosome)	1462973	1463335	hypothetical protein AAF13_07235	0	1	0
AKE83920.1	CP011331.1 (chromosome)	1463704	1463958	hypothetical protein AAF13_07245	0	1	0
AKE83921.1	CP011331.1 (chromosome)	1464038	1464730	transcriptional regulator	0.07	1	0.07
AKE83922.1	CP011331.1 (chromosome)	1464828	1465088	XRE family transcriptional regulator	0	1	0
AKE83923.1	CP011331.1 (chromosome)	1465081	1465638	hypothetical protein AAF13_07260	0.04	1	0.04
AKE83924.1	CP011331.1 (chromosome)	1465635	1466780	peptidase	0.02	1	0.06
AKE83925.1	CP011331.1 (chromosome)	1466777	1467001	hypothetical protein AAF13_07270	0	1	0
AKE83926.1	CP011331.1 (chromosome)	1466998	1467816	DNA-binding protein	0.02	0.76	0.6
AKE83927.1	CP011331.1 (chromosome)	1467819	1468307	hypothetical protein AAF13_07280	0	0.57	0
AKE83928.1	CP011331.1 (chromosome)	1468307	1468960	methyltransferase	0.03	0.98	0.03
AKE83929.1	CP011331.1 (chromosome)	1468957	1469283	LexA family transcriptional regulator	0	1	0
AKE83930.1	CP011331.1 (chromosome)	1469280	1469675	crossover junction endodeoxyribonuclease	0	1	0
AKE83931.1	CP011331.1 (chromosome)	1469838	1470653	kilA-N domain protein	0	0.98	0
AKE83932.1	CP011331.1 (chromosome)	1470697	1471650	hypothetical protein AAF13_07305	0.14	0.93	0.26
AKE83933.1	CP011331.1 (chromosome)	1471668	1472009	antitermination protein	0	0.37	0.47
AKE83934.1	CP011331.1 (chromosome)	1472022	1472570	hypothetical protein AAF13_07315	0.04	0.04	0.04
AKE83935.1	CP011331.1 (chromosome)	1472557	1473483	hypothetical protein AAF13_07320	0	0	0
AKE83936.1	CP011331.1 (chromosome)	1473748	1473951	phage protein	0.16	0.16	0.17
AKE83937.1	CP011331.1 (chromosome)	1474103	1475152	DNA adenine methylase	0.87	0.87	0.43
AKE83938.1	CP011331.1 (chromosome)	1475944	1477797	5'-nucleotidase	0.7	0.67	0.03
AKE83939.1	CP011331.1 (chromosome)	1477948	1478163	holin	1	1	0.34
AKE83940.1	CP011331.1 (chromosome)	1478168	1478974	hypothetical protein AAF13_07360	0.98	0.92	0.03
AKE83941.1	CP011331.1 (chromosome)	1478984	1479298	hypothetical protein AAF13_07365	1	0	0
AKE83942.1	CP011331.1 (chromosome)	1479427	1479960	lysozyme	1	0.78	0.63
AKE83943.1	CP011331.1 (chromosome)	1480314	1480445	membrane protein	0.79	0.79	0
AKE83944.1	CP011331.1 (chromosome)	1480457	1480915	endopeptidase	0.71	0.71	0.1
AKE83945.1	CP011331.1 (chromosome)	1481266	1481406	hypothetical protein AAF13_07390	0	1	0
AKE83946.1	CP011331.1 (chromosome)	1481539	1481724	hypothetical protein AAF13_07395	0.53	0.97	0.53
AKE83947.1	CP011331.1 (chromosome)	1481740	1481895	hypothetical protein AAF13_07400	0.63	0.99	0.61
AKE83948.1	CP011331.1 (chromosome)	1482119	1482667	terminase	0.36	1	0.1
AKE83949.1	CP011331.1 (chromosome)	1482639	1484567	terminase	0.83	0.9	0.19
AKE83950.1	CP011331.1 (chromosome)	1484551	1484757	head-tail joining protein	0.99	0.98	0
AKE83951.1	CP011331.1 (chromosome)	1484754	1486346	plasmid partitioning protein ParB	0.91	0.74	0.12
AKE83952.1	CP011331.1 (chromosome)	1486336	1487841	scaffolding protein	0.95	0.97	0.09
AKE83953.1	CP011331.1 (chromosome)	1487878	1488225	head decoration protein	0.99	0.99	0.08
AKE83954.1	CP011331.1 (chromosome)	1488283	1489311	head protein	0.97	0.82	0.11
AKE83955.1	CP011331.1 (chromosome)	1489363	1489746	DNA-packaging protein FI	0.99	0.26	0.05
AKE83956.1	CP011331.1 (chromosome)	1489739	1490092	tail attachment protein	0.99	0.94	0.17
AKE83957.1	CP011331.1 (chromosome)	1490107	1490682	tail protein	0.95	0.95	0.19
AKE83958.1	CP011331.1 (chromosome)	1490679	1491074	tail protein	0.94	0.95	0.41
AKE83959.1	CP011331.1 (chromosome)	1491082	1491834	tail fiber protein	0.99	0.98	0.38
AKE83960.1	CP011331.1 (chromosome)	1491848	1492270	tail protein	0.16	0.16	0.11
AKE83961.1	CP011331.1 (chromosome)	1492691	1495303	tail protein	0.36	0.28	0.28
AKE83962.1	CP011331.1 (chromosome)	1495300	1495629	tail protein	0.77	0.75	0.78
AKE83963.1	CP011331.1 (chromosome)	1495629	1496327	tail protein	0.95	1	0.91
AKE83964.1	CP011331.1 (chromosome)	1497072	1497644	tail assembly protein	0.97	0.89	0.97
AKE83965.1	CP011331.1 (chromosome)	1497705	1501100	host specificity protein J	0.95	0.63	0.92
AKE83966.1	CP011331.1 (chromosome)	1501168	1501767	enterobacterial Ail/Lom family protein	0.85	1	0.68
AKE83967.1	CP011331.1 (chromosome)	1501919	1503457	tail fiber protein	0.71	0.2	0.07
AKE83968.1	CP011331.1 (chromosome)	1503466	1504074	hypothetical protein AAF13_07520	0.98	0	0
AKE83969.1	CP011331.1 (chromosome)	1504613	1504861	damage-inducible protein DinI	0.12	1	0.12
AKE83970.1	CP011331.1 (chromosome)	1505216	1505782	hydrolase	1	1	1
AKE83971.1	CP011331.1 (chromosome)	1506092	1507864	aspartyl-tRNA synthetase	1	1	1
AKE83972.1	CP011331.1 (chromosome)	1507866	1508309	dihydroneopterin triphosphate pyrophosphatase	1	1	0.97
AKE83973.1	CP011331.1 (chromosome)	1508338	1509078	hypothetical protein AAF13_07550	1	0.98	0.98
AKE83974.1	CP011331.1 (chromosome)	1509113	1509634	Holliday junction resolvase	1	1	1
AKE83975.1	CP011331.1 (chromosome)	1509636	1510238	hypothetical protein AAF13_07560	1	1	1
AKE83976.1	CP011331.1 (chromosome)	1510513	1511124	ATP-dependent DNA helicase RuvA	1	1	1
AKE83977.1	CP011331.1 (chromosome)	1511133	1512143	ATP-dependent DNA helicase RuvB	1	1	1
AKE83978.1	CP011331.1 (chromosome)	1512290	1513075	high-affinity zinc transporter membrane component	1	1	0.97
AKE83979.1	CP011331.1 (chromosome)	1513072	1513827	zinc ABC transporter ATPase	1	1	0.97
AKE83980.1	CP011331.1 (chromosome)	1514854	1516176	peptidase	1	1	0.98
AKE83981.1	CP011331.1 (chromosome)	1516296	1517267	lipid A biosynthesis (KDO)2-(lauroyl)-lipid IVA acyltransferase	1	1	1
AKE83982.1	CP011331.1 (chromosome)	1517398	1518840	pyruvate kinase	1	1	0.98
AKE83983.1	CP011331.1 (chromosome)	1518968	1519837	transcriptional regulator	1	1	1
AKE83984.1	CP011331.1 (chromosome)	1519860	1520009	hypothetical protein AAF13_07610	1	1	1
AKE83985.1	CP011331.1 (chromosome)	1520175	1521650	glucose-6-phosphate dehydrogenase	1	1	1
AKE83986.1	CP011331.1 (chromosome)	1521885	1523696	phosphogluconate dehydratase	1	1	0.99
AKE83987.1	CP011331.1 (chromosome)	1523733	1524374	keto-deoxy-phosphogluconate aldolase	1	1	1
AKE83988.1	CP011331.1 (chromosome)	1524430	1525608	phosphoribosylglycinamide formyltransferase	1	1	1
AKE83989.1	CP011331.1 (chromosome)	1525742	1526032	damage-inducible protein YebG	1	1	1
AKE83990.1	CP011331.1 (chromosome)	1526099	1526455	hypothetical protein AAF13_07640	1	1	1
AKE83991.1	CP011331.1 (chromosome)	1526612	1526722	hypothetical protein AAF13_07645	1	1	1
AKE83992.1	CP011331.1 (chromosome)	1526782	1527441	membrane protein	1	1	1
AKE83993.1	CP011331.1 (chromosome)	1527650	1529710	protease 2	1	1	1
AKE83994.1	CP011331.1 (chromosome)	1529707	1530369	exodeoxyribonuclease X	1	1	1
AKE83995.1	CP011331.1 (chromosome)	1530393	1531049	hypothetical protein AAF13_07665	1	1	1
AKE83996.1	CP011331.1 (chromosome)	1531151	1531381	DNA polymerase III subunit theta	1	1	1
AKE83997.1	CP011331.1 (chromosome)	1531520	1531894	hypothetical protein AAF13_07675	1	1	1
AKE83998.1	CP011331.1 (chromosome)	1531898	1532770	membrane protein	1	1	1
AKE83999.1	CP011331.1 (chromosome)	1533209	1533295	hypothetical protein AAF13_07690	1	1	1
AKE84000.1	CP011331.1 (chromosome)	1533520	1534176	serine/threonine protein phosphatase	1	1	1
AKE84001.1	CP011331.1 (chromosome)	1534473	1534709	hypothetical protein AAF13_07705	1	1	1
AKE84002.1	CP011331.1 (chromosome)	1536346	1538979	hypothetical protein AAF13_07715	1	1	1
AKE84003.1	CP011331.1 (chromosome)	1538948	1540231	membrane protein	1	0.68	1
AKE84004.1	CP011331.1 (chromosome)	1540361	1540858	Free methionine-R-sulfoxide reductase	1	1	1
AKE84005.1	CP011331.1 (chromosome)	1540955	1541653	prop expression regulator	1	1	1
AKE84006.1	CP011331.1 (chromosome)	1541673	1543721	carboxy-terminal protease	1	1	1
AKE84007.1	CP011331.1 (chromosome)	1543913	1544794	heat shock protein HtpX	1	1	1
AKE84008.1	CP011331.1 (chromosome)	1544840	1546213	multidrug MFS transporter	1	1	1
AKE84009.1	CP011331.1 (chromosome)	1546390	1547181	transcriptional regulator	0.89	1	1
AKE84010.1	CP011331.1 (chromosome)	1547324	1547563	membrane protein	1	1	1
AKE84011.1	CP011331.1 (chromosome)	1547722	1547865	PhoPQ regulatory protein	1	1	1
AKE84012.1	CP011331.1 (chromosome)	1547940	1548227	hypothetical protein AAF13_07765	1	1	1
AKE84013.1	CP011331.1 (chromosome)	1548897	1549040	hypothetical protein AAF13_07775	1	1	1
AKE84014.1	CP011331.1 (chromosome)	1549053	1549262	cold-shock protein	1	1	1
AKE84015.1	CP011331.1 (chromosome)	1549428	1550237	23S rRNA methyltransferase	1	1	1
AKE84016.1	CP011331.1 (chromosome)	1550234	1550800	hypothetical protein AAF13_07790	1	1	1
AKE84017.1	CP011331.1 (chromosome)	1550797	1551042	hypothetical protein AAF13_07795	1	1	1
AKE84018.1	CP011331.1 (chromosome)	1551229	1551687	hypothetical protein AAF13_07800	1	1	1
AKE84019.1	CP011331.1 (chromosome)	1551742	1552593	PTS mannose transporter subunit IID	1	1	1
AKE84020.1	CP011331.1 (chromosome)	1552606	1553406	PTS mannose transporter subunit IIC	1	1	1
AKE84021.1	CP011331.1 (chromosome)	1553469	1554440	PTS mannose transporter subunit IIAB	1	1	1
AKE84022.1	CP011331.1 (chromosome)	1554706	1554915	hypothetical protein AAF13_07820	1	1	1
AKE84023.1	CP011331.1 (chromosome)	1554903	1556459	membrane protein	1	1	1
AKE84024.1	CP011331.1 (chromosome)	1556463	1558061	c-di-GMP phosphodiesterase	1	1	1
AKE84025.1	CP011331.1 (chromosome)	1558192	1559556	serine dehydratase	1	1	1
AKE84026.1	CP011331.1 (chromosome)	1559740	1560318	NUDIX hydrolase	1	1	1
AKE84027.1	CP011331.1 (chromosome)	1560322	1561683	aminodeoxychorismate synthase	1	1	1
AKE84028.1	CP011331.1 (chromosome)	1561757	1561936	hypothetical protein AAF13_07850	1	1	1
AKE84029.1	CP011331.1 (chromosome)	1562056	1562355	hypothetical protein AAF13_07855	1	1	1
AKE84030.1	CP011331.1 (chromosome)	1563254	1565164	ATP-dependent helicase	1	1	1
AKE84031.1	CP011331.1 (chromosome)	1565222	1565917	hypothetical protein AAF13_07870	1	1	1
AKE84032.1	CP011331.1 (chromosome)	1565957	1566538	membrane protein	1	1	1
AKE84033.1	CP011331.1 (chromosome)	1566710	1568428	long-chain fatty acid--CoA ligase	1	1	1
AKE84034.1	CP011331.1 (chromosome)	1568510	1569625	ribonuclease D	1	1	1
AKE84035.1	CP011331.1 (chromosome)	1569679	1570644	dioxygenase	1	1	1
AKE84036.1	CP011331.1 (chromosome)	1570700	1571824	dioxygenase	1	0.69	1
AKE84037.1	CP011331.1 (chromosome)	1571856	1573466	transporter	1	1	1
AKE84038.1	CP011331.1 (chromosome)	1573717	1574802	tartrate dehydrogenase	1	1	1
AKE84039.1	CP011331.1 (chromosome)	1575955	1576593	leucine export protein LeuE	1	1	1
AKE84040.1	CP011331.1 (chromosome)	1576766	1577125	hypothetical protein AAF13_07920	1	1	1
AKE84041.1	CP011331.1 (chromosome)	1577129	1577317	hypothetical protein AAF13_07925	1	1	1
AKE84042.1	CP011331.1 (chromosome)	1577648	1577794	transposase	1	1	1
AKE84043.1	CP011331.1 (chromosome)	1577832	1578980	transposase	1	0.98	1
AKE84044.1	CP011331.1 (chromosome)	1579207	1579455	hypothetical protein AAF13_07940	1	1	1
AKE84045.1	CP011331.1 (chromosome)	1579722	1580747	diguanylate cyclase	1	1	1
AKE84046.1	CP011331.1 (chromosome)	1580930	1581184	hypothetical protein AAF13_07955	1	1	1
AKE84047.1	CP011331.1 (chromosome)	1581206	1581553	hypothetical protein AAF13_07960	1	1	1
AKE84048.1	CP011331.1 (chromosome)	1581608	1582789	membrane protein	1	1	1
AKE84049.1	CP011331.1 (chromosome)	1584236	1584388	hypothetical protein AAF13_07975	1	1	1
AKE84050.1	CP011331.1 (chromosome)	1584389	1584892	hypothetical protein AAF13_07980	1	1	1
AKE84051.1	CP011331.1 (chromosome)	1584935	1586425	diguanylate cylase	1	1	1
AKE84052.1	CP011331.1 (chromosome)	1586606	1587940	membrane protein	1	1	1
AKE84053.1	CP011331.1 (chromosome)	1588228	1589511	hypothetical protein AAF13_07995	1	1	1
AKE84054.1	CP011331.1 (chromosome)	1589624	1591558	serine/threonine protein kinase	1	1	1
AKE84055.1	CP011331.1 (chromosome)	1591994	1592740	MltA-interacting protein MipA	1	1	1
AKE84056.1	CP011331.1 (chromosome)	1592830	1593684	hypothetical protein AAF13_08010	1	1	1
AKE84057.1	CP011331.1 (chromosome)	1593735	1594619	glucose-6-phosphate 1-epimerase	1	1	1
AKE84058.1	CP011331.1 (chromosome)	1594703	1595698	glyceraldehyde-3-phosphate dehydrogenase	1	1	1
AKE84059.1	CP011331.1 (chromosome)	1596040	1596453	methionine sulfoxide reductase B	1	1	1
AKE84060.1	CP011331.1 (chromosome)	1596495	1596767	hypothetical protein AAF13_08030	1	1	1
AKE84061.1	CP011331.1 (chromosome)	1597137	1598213	alcohol dehydrogenase	1	1	1
AKE84062.1	CP011331.1 (chromosome)	1598240	1599619	transporter	1	1	1
AKE84063.1	CP011331.1 (chromosome)	1599636	1600679	alcohol dehydrogenase	0.99	1	1
AKE84064.1	CP011331.1 (chromosome)	1600700	1601536	hypothetical protein AAF13_08050	1	1	1
AKE84065.1	CP011331.1 (chromosome)	1601541	1602488	sugar kinase	1	1	1
AKE84066.1	CP011331.1 (chromosome)	1602498	1603478	oxidoreductase	1	1	1
AKE84067.1	CP011331.1 (chromosome)	1603615	1604373	DeoR faimly transcriptional regulator	1	1	1
AKE84068.1	CP011331.1 (chromosome)	1604490	1605848	MFS transporter	1	1	1
AKE84069.1	CP011331.1 (chromosome)	1605941	1606582	nicotinamidase/pyrazinamidase	1	1	1
AKE84070.1	CP011331.1 (chromosome)	1606593	1607609	cytoplasmic asparaginase I	1	1	1
AKE84071.1	CP011331.1 (chromosome)	1607776	1609632	protease 4	1	1	1
AKE84072.1	CP011331.1 (chromosome)	1609575	1609739	hypothetical protein AAF13_08090	1	1	1
AKE84073.1	CP011331.1 (chromosome)	1609793	1610344	oxidoreductase	1	1	1
AKE84074.1	CP011331.1 (chromosome)	1610370	1610519	hypothetical protein AAF13_08100	1	1	1
AKE84075.1	CP011331.1 (chromosome)	1610461	1611504	selenophosphate synthetase	1	1	1
AKE84076.1	CP011331.1 (chromosome)	1611509	1613470	DNA topoisomerase III	1	1	1
AKE84077.1	CP011331.1 (chromosome)	1613598	1614638	hypothetical protein AAF13_08115	1	1	1
AKE84078.1	CP011331.1 (chromosome)	1614755	1616098	glutamate dehydrogenase	1	1	1
AKE84079.1	CP011331.1 (chromosome)	1616334	1616606	hypothetical protein AAF13_08125	1	1	1
AKE84080.1	CP011331.1 (chromosome)	1616572	1616979	pyrimidine (deoxy)nucleoside triphosphate pyrophosphohydrolase	1	1	1
AKE84081.1	CP011331.1 (chromosome)	1617066	1617686	membrane protein	1	1	1
AKE84082.1	CP011331.1 (chromosome)	1617695	1619002	thiosulfate sulfurtransferase	1	1	1
AKE84083.1	CP011331.1 (chromosome)	1619069	1619722	sulfate ABC transporter ATP-binding protein	1	1	1
AKE84084.1	CP011331.1 (chromosome)	1619722	1621257	thiamine ABC transporter permease	1	1	1
AKE84085.1	CP011331.1 (chromosome)	1621230	1622396	hypothetical protein AAF13_08155	1	1	1
AKE84086.1	CP011331.1 (chromosome)	1622406	1622954	hypothetical protein AAF13_08160	1	1	1
AKE84087.1	CP011331.1 (chromosome)	1622954	1623661	membrane protein	1	1	1
AKE84088.1	CP011331.1 (chromosome)	1623675	1624352	hypothetical protein AAF13_08170	1	1	1
AKE84089.1	CP011331.1 (chromosome)	1624357	1625067	membrane protein	1	1	1
AKE84090.1	CP011331.1 (chromosome)	1625234	1626040	hypothetical protein AAF13_08180	1	1	1
AKE84091.1	CP011331.1 (chromosome)	1626486	1627706	acetylornithine aminotransferase	1	1	1
AKE84092.1	CP011331.1 (chromosome)	1627703	1628737	arginine succinyltransferase	1	1	1
AKE84093.1	CP011331.1 (chromosome)	1628734	1630212	succinylglutamate-semialdehyde dehydrogenase	1	1	1
AKE84094.1	CP011331.1 (chromosome)	1630209	1631552	succinylarginine dihydrolase	1	1	1
AKE84095.1	CP011331.1 (chromosome)	1631545	1632513	succinylglutamate desuccinylase	1	1	1
AKE84096.1	CP011331.1 (chromosome)	1632843	1633328	periplasmic protein	1	1	1
AKE84097.1	CP011331.1 (chromosome)	1633531	1634106	hypothetical protein AAF13_08215	1	1	1
AKE84098.1	CP011331.1 (chromosome)	1634066	1634953	nucleotide excision repair endonuclease	1	1	1
AKE84099.1	CP011331.1 (chromosome)	1635023	1635172	hypothetical protein AAF13_08225	1	1	1
AKE84100.1	CP011331.1 (chromosome)	1635183	1636010	NAD synthetase	1	1	1
AKE84101.1	CP011331.1 (chromosome)	1636212	1636550	transcriptional regulator	1	1	1
AKE84102.1	CP011331.1 (chromosome)	1636849	1637169	PTS system N,N'-diacetylchitobiose-specific transporter subunit IIB	1	1	1
AKE84103.1	CP011331.1 (chromosome)	1637254	1638612	PTS system N,N'-diacetylchitobiose-specific transporter subunit IIC	1	1	1
AKE84104.1	CP011331.1 (chromosome)	1638663	1639013	PTS system N,N'-diacetylchitobiose-specific transporter subunit IIA	1	1	0.99
AKE84105.1	CP011331.1 (chromosome)	1639024	1639863	transcriptional regulator	1	1	1
AKE84106.1	CP011331.1 (chromosome)	1639968	1641320	diacetylchitobiose-6-phosphate hydrolase	1	1	1
AKE84107.1	CP011331.1 (chromosome)	1641333	1642091	hypothetical protein AAF13_08265	1	1	1
AKE84108.1	CP011331.1 (chromosome)	1642138	1644399	hydroperoxidase	1	1	1
AKE84109.1	CP011331.1 (chromosome)	1644603	1644845	cell division modulator	1	1	1
AKE84110.1	CP011331.1 (chromosome)	1645134	1645490	hypothetical protein AAF13_08280	1	1	1
AKE84111.1	CP011331.1 (chromosome)	1645500	1645856	hypothetical protein AAF13_08285	0.69	0.69	0.69
AKE84112.1	CP011331.1 (chromosome)	1645894	1646874	transposase	0.02	1	0.98
AKE84113.1	CP011331.1 (chromosome)	1646873	1647136	hypothetical protein AAF13_08295	0.74	0.74	0.74
AKE84114.1	CP011331.1 (chromosome)	1647140	1648531	L-cystine transporter tcyP	1	1	1
AKE84115.1	CP011331.1 (chromosome)	1648664	1649254	hypothetical protein AAF13_08305	1	1	1
AKE84116.1	CP011331.1 (chromosome)	1649417	1650085	2-deoxyglucose-6-phosphatase	1	1	1
AKE84117.1	CP011331.1 (chromosome)	1650232	1650768	membrane protein	1	1	1
AKE84118.1	CP011331.1 (chromosome)	1650809	1651669	hypothetical protein AAF13_08320	1	1	1
AKE84119.1	CP011331.1 (chromosome)	1651775	1652065	hypothetical protein AAF13_08325	1	1	1
AKE84120.1	CP011331.1 (chromosome)	1652165	1653094	6-phosphofructokinase	1	1	1
AKE84121.1	CP011331.1 (chromosome)	1653381	1654139	membrane protein	1	1	1
AKE84122.1	CP011331.1 (chromosome)	1654192	1654299	hypothetical protein AAF13_08340	1	1	1
AKE84123.1	CP011331.1 (chromosome)	1654475	1655155	ankyrin	1	1	1
AKE84124.1	CP011331.1 (chromosome)	1655258	1656373	enterotoxin	1	1	1
AKE84125.1	CP011331.1 (chromosome)	1656897	1658825	threonine--tRNA ligase	1	1	1
AKE84126.1	CP011331.1 (chromosome)	1658829	1659371	translation initiation factor IF-3	1	1	1
AKE84127.1	CP011331.1 (chromosome)	1659468	1659665	50S ribosomal protein L35	1	1	1
AKE84128.1	CP011331.1 (chromosome)	1659718	1660074	50S ribosomal protein L20	1	1	1
AKE84129.1	CP011331.1 (chromosome)	1660524	1661507	phenylalanyl-tRNA synthetase	1	1	1
AKE84130.1	CP011331.1 (chromosome)	1661522	1663909	phenylalanine--tRNA ligase	1	1	1
AKE84131.1	CP011331.1 (chromosome)	1663914	1664213	integration host factor subunit alpha	1	1	1
AKE84132.1	CP011331.1 (chromosome)	1664515	1664655	hok/gef family protein	0.93	1	0
AKE84133.1	CP011331.1 (chromosome)	1664846	1665106	ogr/delta-like zinc finger family protein	0.94	1	0
AKE84134.1	CP011331.1 (chromosome)	1665300	1666280	transposase	0.02	1	0.98
AKE84135.1	CP011331.1 (chromosome)	1666538	1667707	hypothetical protein AAF13_08410	0	1	0
AKE84136.1	CP011331.1 (chromosome)	1667799	1668908	phage late control protein	0.96	1	0.04
AKE84137.1	CP011331.1 (chromosome)	1669066	1670250	tail protein	0.95	1	0.05
AKE84138.1	CP011331.1 (chromosome)	1670250	1670762	tail protein	0.89	1	0
AKE84139.1	CP011331.1 (chromosome)	1670817	1671182	tail protein	0.53	1	0
AKE84140.1	CP011331.1 (chromosome)	1671333	1674140	tail protein	0.99	1	0.01
AKE84141.1	CP011331.1 (chromosome)	1674153	1674641	tail protein	1	1	0.07
AKE84142.1	CP011331.1 (chromosome)	1675414	1675992	tail assembly protein	0.82	1	0.42
AKE84143.1	CP011331.1 (chromosome)	1675992	1678124	phage tail protein	0.39	1	0.39
AKE84144.1	CP011331.1 (chromosome)	1678127	1678657	tail protein	0.53	1	0.17
AKE84145.1	CP011331.1 (chromosome)	1678650	1679546	baseplate assembly protein	0.88	1	0.03
AKE84146.1	CP011331.1 (chromosome)	1679550	1679900	baseplate assembly protein	0.92	1	0.06
AKE84147.1	CP011331.1 (chromosome)	1679897	1680478	baseplate assembly protein	0.92	1	0
AKE84148.1	CP011331.1 (chromosome)	1680475	1681110	tail protein	0.96	1	0
AKE84149.1	CP011331.1 (chromosome)	1681103	1681570	tail protein	0.95	1	0.04
AKE84150.1	CP011331.1 (chromosome)	1681594	1683474	5'-nucleotidase	0.85	1	0.04
AKE84151.1	CP011331.1 (chromosome)	1683613	1684020	hypothetical protein AAF13_08500	0.91	1	0
AKE84152.1	CP011331.1 (chromosome)	1684017	1684409	peptidase M15	0.87	1	0.21
AKE84153.1	CP011331.1 (chromosome)	1684406	1684729	holin	0.97	1	0
AKE84154.1	CP011331.1 (chromosome)	1684732	1684932	tail protein	0.98	1	0.12
AKE84155.1	CP011331.1 (chromosome)	1684932	1685426	capsid assembly protein	0.93	1	0
AKE84156.1	CP011331.1 (chromosome)	1685528	1686328	terminase	0.9	1	0.03
AKE84157.1	CP011331.1 (chromosome)	1686374	1687426	capsid protein	0.99	1	0
AKE84158.1	CP011331.1 (chromosome)	1687450	1688286	phage capsid scaffolding protein	0.94	1	0.04
AKE84159.1	CP011331.1 (chromosome)	1688441	1690192	oxidoreductase	0.97	1	0.02
AKE84160.1	CP011331.1 (chromosome)	1690192	1691238	portal vertex protein	0.94	1	0.04
AKE84161.1	CP011331.1 (chromosome)	1691750	1692013	hypothetical protein AAF13_08550	0.99	1	0
AKE84162.1	CP011331.1 (chromosome)	1692015	1692446	hypothetical protein AAF13_08555	0.98	1	0.21
AKE84163.1	CP011331.1 (chromosome)	1692466	1692780	peptide transporter	0.98	1	0.42
AKE84164.1	CP011331.1 (chromosome)	1692785	1693744	recombinase	0.94	1	0.95
AKE84165.1	CP011331.1 (chromosome)	1693821	1696661	replication protein	0.8	1	0.81
AKE84166.1	CP011331.1 (chromosome)	1696658	1697047	inositol monophosphatase	0	1	0
AKE84167.1	CP011331.1 (chromosome)	1697120	1697350	derepression protein	0.16	1	0.72
AKE84168.1	CP011331.1 (chromosome)	1697673	1697972	phage protein	0.07	1	0.15
AKE84169.1	CP011331.1 (chromosome)	1697969	1698214	MarR family transcriptional regulator	0.71	1	0.76
AKE84170.1	CP011331.1 (chromosome)	1698211	1698414	hypothetical protein AAF13_08595	0.68	1	0.91
AKE84171.1	CP011331.1 (chromosome)	1698404	1698724	hypothetical protein AAF13_08600	0	1	0
AKE84172.1	CP011331.1 (chromosome)	1698813	1698926	membrane protein	0.83	1	0.74
AKE84173.1	CP011331.1 (chromosome)	1698923	1699165	DNA methyltransferase	0.95	1	0.59
AKE84174.1	CP011331.1 (chromosome)	1699177	1699464	hypothetical protein AAF13_08615	0.73	1	0.89
AKE84175.1	CP011331.1 (chromosome)	1699475	1699813	hypothetical protein AAF13_08620	0.65	1	0.73
AKE84176.1	CP011331.1 (chromosome)	1699828	1700106	DNA-binding protein	0	1	0
AKE84177.1	CP011331.1 (chromosome)	1700198	1700509	repressor	0	0.99	0.06
AKE84178.1	CP011331.1 (chromosome)	1700559	1701533	integrase	0.04	1	0.04
AKE84179.1	CP011331.1 (chromosome)	1701544	1701939	hypothetical protein AAF13_08640	0	1	0
AKE84180.1	CP011331.1 (chromosome)	1702129	1703109	vtamin B12-transporter permease	1	1	1
AKE84181.1	CP011331.1 (chromosome)	1703172	1703723	glutathione peroxidase	1	1	1
AKE84182.1	CP011331.1 (chromosome)	1703723	1704472	vitamin B12-transporter ATPase	1	1	1
AKE84183.1	CP011331.1 (chromosome)	1704550	1705014	endopeptidase	1	1	1
AKE84184.1	CP011331.1 (chromosome)	1705261	1705974	cyclic di-GMP regulator CdgR	1	1	1
AKE84185.1	CP011331.1 (chromosome)	1706037	1707473	hypothetical protein AAF13_08670	1	1	1
AKE84186.1	CP011331.1 (chromosome)	1707477	1707668	hypothetical protein AAF13_08675	1	1	1
AKE84187.1	CP011331.1 (chromosome)	1707800	1708846	phospho-2-dehydro-3-deoxyheptonate aldolase	1	1	1
AKE84188.1	CP011331.1 (chromosome)	1709003	1709836	PEP synthetase regulatory protein	1	1	1
AKE84189.1	CP011331.1 (chromosome)	1709948	1710115	hypothetical protein AAF13_08690	1	1	1
AKE84190.1	CP011331.1 (chromosome)	1710169	1712547	phosphoenolpyruvate synthase	1	1	1
AKE84191.1	CP011331.1 (chromosome)	1714307	1714600	ferredoxin	1	1	1
AKE84192.1	CP011331.1 (chromosome)	1714597	1715886	oxidoreductase	1	1	1
AKE84193.1	CP011331.1 (chromosome)	1715942	1716880	electron transfer flavoprotein	1	1	1
AKE84194.1	CP011331.1 (chromosome)	1716900	1717664	electron transfer flavoprotein	1	1	1
AKE84195.1	CP011331.1 (chromosome)	1717701	1717877	hypothetical protein AAF13_08725	1	1	1
AKE84196.1	CP011331.1 (chromosome)	1717980	1718891	AraC family transcriptional regulator	1	1	1
AKE84197.1	CP011331.1 (chromosome)	1718934	1720085	acyl-CoA dehydrogenase	1	1	1
AKE84198.1	CP011331.1 (chromosome)	1720099	1721694	acetate CoA-transferase YdiF	1	1	1
AKE84199.1	CP011331.1 (chromosome)	1721838	1722596	3-dehydroquinate dehydratase	1	1	1
AKE84200.1	CP011331.1 (chromosome)	1722627	1723493	shikimate dehydrogenase	1	1	1
AKE84201.1	CP011331.1 (chromosome)	1723505	1724770	transporter	1	1	1
AKE84202.1	CP011331.1 (chromosome)	1724997	1726211	transporter	1	1	1
AKE84203.1	CP011331.1 (chromosome)	1726311	1726667	hypothetical protein AAF13_08765	1	1	1
AKE84204.1	CP011331.1 (chromosome)	1727096	1728208	hypothetical protein AAF13_08770	1	1	1
AKE84205.1	CP011331.1 (chromosome)	1728597	1731653	membrane protein	1	1	1
AKE84206.1	CP011331.1 (chromosome)	1731650	1732060	thioesterase	1	1	1
AKE84207.1	CP011331.1 (chromosome)	1732897	1733265	iron-sulfur cluster assembly scaffold protein	1	1	0.99
AKE84208.1	CP011331.1 (chromosome)	1733274	1734761	cysteine desulfurase	1	1	1
AKE84209.1	CP011331.1 (chromosome)	1734771	1735517	cysteine desulfurase	1	1	1
AKE84210.1	CP011331.1 (chromosome)	1735492	1736763	cysteine desulfurase	1	1	1
AKE84211.1	CP011331.1 (chromosome)	1736760	1737980	cysteine sulfinate desulfinase	1	1	1
AKE84212.1	CP011331.1 (chromosome)	1737993	1738409	cysteine desufuration protein SufE	1	1	1
AKE84213.1	CP011331.1 (chromosome)	1738558	1739562	murein L,D-transpeptidase	1	1	1
AKE84214.1	CP011331.1 (chromosome)	1739626	1739862	murein lipoprotein	1	1	1
AKE84215.1	CP011331.1 (chromosome)	1740173	1741585	pyruvate kinase	1	1	1
AKE84216.1	CP011331.1 (chromosome)	1742142	1742351	hypothetical protein AAF13_08835	1	1	1
AKE84217.1	CP011331.1 (chromosome)	1742807	1743433	hypothetical protein AAF13_08840	1	1	1
AKE84218.1	CP011331.1 (chromosome)	1743454	1745556	oxidoreductase	1	1	1
AKE84219.1	CP011331.1 (chromosome)	1745569	1746207	hypothetical protein AAF13_08850	1	1	1
AKE84220.1	CP011331.1 (chromosome)	1746271	1746939	ferredoxin	1	1	1
AKE84221.1	CP011331.1 (chromosome)	1746936	1747721	thiosulfate reductase cytochrome B subunit	1	1	1
AKE84222.1	CP011331.1 (chromosome)	1747725	1748537	hypothetical protein AAF13_08865	1	1	1
AKE84223.1	CP011331.1 (chromosome)	1748549	1750153	hypothetical protein AAF13_08870	1	1	1
AKE84224.1	CP011331.1 (chromosome)	1750279	1750584	monooxygenase	1	1	1
AKE84225.1	CP011331.1 (chromosome)	1751157	1752413	hypothetical protein AAF13_08890	1	1	1
AKE84226.1	CP011331.1 (chromosome)	1752454	1753827	multidrug transporter	1	1	1
AKE84227.1	CP011331.1 (chromosome)	1754042	1754683	riboflavin synthase subunit alpha	1	1	1
AKE84228.1	CP011331.1 (chromosome)	1754723	1755871	cyclopropane fatty acyl phospholipid synthase	1	1	1
AKE84229.1	CP011331.1 (chromosome)	1756162	1757373	transporter	1	1	1
AKE84230.1	CP011331.1 (chromosome)	1757486	1758418	transcriptional regulator	1	1	1
AKE84231.1	CP011331.1 (chromosome)	1758415	1759440	transcriptional regulator	1	1	1
AKE84232.1	CP011331.1 (chromosome)	1759739	1759828	hypothetical protein AAF13_08925	1	1	1
AKE84233.1	CP011331.1 (chromosome)	1759994	1761163	MFS transporter	1	1	1
AKE84234.1	CP011331.1 (chromosome)	1761309	1761890	superoxide dismutase	1	1	1
AKE84235.1	CP011331.1 (chromosome)	1762018	1762833	endopeptidase	1	1	1
AKE84236.1	CP011331.1 (chromosome)	1763167	1763514	glutaredoxin	1	1	1
AKE84237.1	CP011331.1 (chromosome)	1763565	1768181	ATP-dependent helicase	1	1	1
AKE84238.1	CP011331.1 (chromosome)	1768274	1768921	ribonuclease T	1	1	1
AKE84239.1	CP011331.1 (chromosome)	1769024	1769431	glyoxalase I	1	1	1
AKE84240.1	CP011331.1 (chromosome)	1769512	1770609	N-ethylmaleimide reductase	1	1	1
AKE84241.1	CP011331.1 (chromosome)	1770646	1771245	transcriptional repressor NemR	1	1	1
AKE84242.1	CP011331.1 (chromosome)	1771348	1771587	oxidoreductase	1	1	1
AKE84243.1	CP011331.1 (chromosome)	1771636	1772532	oxidoreductase	1	1	1
AKE84244.1	CP011331.1 (chromosome)	1773135	1775147	fusaric acid resistance protein	1	1	1
AKE84245.1	CP011331.1 (chromosome)	1775147	1776004	membrane protein	1	1	1
AKE84246.1	CP011331.1 (chromosome)	1776007	1776243	membrane protein	1	1	1
AKE84247.1	CP011331.1 (chromosome)	1776925	1777392	membrane protein	1	1	1
AKE84248.1	CP011331.1 (chromosome)	1777666	1778775	anhydro-N-acetylmuramic acid kinase	1	1	1
AKE84249.1	CP011331.1 (chromosome)	1778873	1779202	lysozyme inhibitor	1	1	1
AKE84250.1	CP011331.1 (chromosome)	1779261	1779917	pyridoxamine 5'-phosphate oxidase	1	1	1
AKE84251.1	CP011331.1 (chromosome)	1780046	1781320	tyrosyl-tRNA synthetase	1	1	1
AKE84252.1	CP011331.1 (chromosome)	1781382	1782242	pyridoxamine kinase	1	1	1
AKE84253.1	CP011331.1 (chromosome)	1782286	1782891	glutathione S-transferase	1	1	1
AKE84254.1	CP011331.1 (chromosome)	1782997	1784499	peptide ABC transporter permease	1	1	1
AKE84255.1	CP011331.1 (chromosome)	1784782	1784982	hypothetical protein AAF13_09050	1	1	1
AKE84256.1	CP011331.1 (chromosome)	1785110	1785745	endonuclease III	1	1	1
AKE84257.1	CP011331.1 (chromosome)	1785745	1786440	elongation factor G	1	1	1
AKE84258.1	CP011331.1 (chromosome)	1786444	1787064	electron transporter RnfG	1	1	1
AKE84259.1	CP011331.1 (chromosome)	1787068	1788126	electron transporter RnfD	1	1	1
AKE84260.1	CP011331.1 (chromosome)	1788127	1790253	electron transporter RnfC	1	1	1
AKE84261.1	CP011331.1 (chromosome)	1790246	1790824	electron transporter RnfB	1	1	1
AKE84262.1	CP011331.1 (chromosome)	1790824	1791405	electron transporter RsxA	1	1	1
AKE84263.1	CP011331.1 (chromosome)	1791482	1791922	membrane protein	1	1	1
AKE84264.1	CP011331.1 (chromosome)	1792008	1792223	oriC-binding nucleoid-associated protein	1	1	1
AKE84265.1	CP011331.1 (chromosome)	1792864	1793904	oxidoreductase	1	1	1
AKE84266.1	CP011331.1 (chromosome)	1793939	1794940	adenosine deaminase	1	1	1
AKE84267.1	CP011331.1 (chromosome)	1795044	1796216	bifunctional beta-cystathionase/maltose regulon regulatory protein	1	1	1
AKE84268.1	CP011331.1 (chromosome)	1796226	1797818	bifunctional PTS system maltose and glucose-specific transporter subunits IICB	1	1	1
AKE84269.1	CP011331.1 (chromosome)	1797993	1799021	transcriptional regulator	1	1	1
AKE84270.1	CP011331.1 (chromosome)	1799133	1799900	7-alpha-hydroxysteroid dehydrogenase	1	1	1
AKE84271.1	CP011331.1 (chromosome)	1800129	1800719	TetR family transcriptional regulator	1	1	1
AKE84272.1	CP011331.1 (chromosome)	1801108	1802919	beta-D-glucuronidase	1	1	1
AKE84273.1	CP011331.1 (chromosome)	1802916	1804289	glucuronide transporter	1	1	1
AKE84274.1	CP011331.1 (chromosome)	1804328	1805593	porin	1	1	1
AKE84275.1	CP011331.1 (chromosome)	1805638	1807146	hypothetical protein AAF13_09155	1	1	1
AKE84276.1	CP011331.1 (chromosome)	1807247	1808422	mannose-6-phosphate isomerase	1	1	1
AKE84277.1	CP011331.1 (chromosome)	1808621	1810267	fumarate hydratase	1	0.81	1
AKE84278.1	CP011331.1 (chromosome)	1810410	1811813	fumarate hydratase	1	1	1
AKE84279.1	CP011331.1 (chromosome)	1811810	1812739	DNA replication terminus site-binding protein	1	1	1
AKE84280.1	CP011331.1 (chromosome)	1812815	1814116	sensor protein RstB	1	1	1
AKE84281.1	CP011331.1 (chromosome)	1814120	1814839	transcriptional regulator	1	1	1
AKE84282.1	CP011331.1 (chromosome)	1814968	1815303	membrane protein	1	1	1
AKE84283.1	CP011331.1 (chromosome)	1815300	1816022	dihydromonapterin reductase	1	1	1
AKE84284.1	CP011331.1 (chromosome)	1816059	1817441	arginine:ornithine antiporter	1	1	1
AKE84285.1	CP011331.1 (chromosome)	1817627	1818571	hypothetical protein AAF13_09205	1	1	1
AKE84286.1	CP011331.1 (chromosome)	1819095	1820627	NAD(P) transhydrogenase subunit alpha	1	1	1
AKE84287.1	CP011331.1 (chromosome)	1820638	1822026	pyridine nucleotide transhydrogenase	1	1	1
AKE84288.1	CP011331.1 (chromosome)	1822051	1823085	pheromone autoinducer 2 transporter	1	1	1
AKE84289.1	CP011331.1 (chromosome)	1823497	1823862	multidrug transporter	1	1	1
AKE84290.1	CP011331.1 (chromosome)	1823849	1824178	multidrug transporter	1	1	1
AKE84291.1	CP011331.1 (chromosome)	1824217	1825038	serine protease	1	1	1
AKE84292.1	CP011331.1 (chromosome)	1825138	1825221	hypothetical protein AAF13_09240	1	1	1
AKE84293.1	CP011331.1 (chromosome)	1825314	1825649	hypothetical protein AAF13_09245	1	1	1
AKE84294.1	CP011331.1 (chromosome)	1826046	1827299	membrane protein	1	1	1
AKE84295.1	CP011331.1 (chromosome)	1827406	1828299	LysR family transcriptional regulator	1	1	1
AKE84296.1	CP011331.1 (chromosome)	1828434	1829654	transcriptional regulator	1	1	1
AKE84297.1	CP011331.1 (chromosome)	1829779	1830474	dethiobiotin synthetase	1	1	1
AKE84298.1	CP011331.1 (chromosome)	1830490	1831683	voltage-gated chloride channel protein ClcB	1	1	1
AKE84299.1	CP011331.1 (chromosome)	1831878	1832492	twin-argninine leader-binding protein DmsD	1	1	1
AKE84300.1	CP011331.1 (chromosome)	1832535	1833389	dimethyl sulfoxide reductase	1	0.71	1
AKE84301.1	CP011331.1 (chromosome)	1833983	1835146	integrase	0	1	0
AKE84302.1	CP011331.1 (chromosome)	1835408	1835659	hypothetical protein AAF13_09295	0	1	0
AKE84303.1	CP011331.1 (chromosome)	1835707	1836387	exonuclease	0.86	1	0.86
AKE84304.1	CP011331.1 (chromosome)	1836384	1837169	recombinase	0.82	1	0.82
AKE84305.1	CP011331.1 (chromosome)	1837175	1837471	host-nuclease inhibitor protein Gam	0.59	1	0.59
AKE84306.1	CP011331.1 (chromosome)	1837468	1839540	exodeoxyribonuclease VIII	0.06	1	0.06
AKE84307.1	CP011331.1 (chromosome)	1839648	1840034	hypothetical protein AAF13_09320	0	1	0
AKE84308.1	CP011331.1 (chromosome)	1840118	1840339	cell division protein FtsZ	0	1	0
AKE84309.1	CP011331.1 (chromosome)	1840796	1841005	hypothetical protein AAF13_09330	0	1	0
AKE84310.1	CP011331.1 (chromosome)	1840974	1841333	hypothetical protein AAF13_09335	0.05	1	0.05
AKE84311.1	CP011331.1 (chromosome)	1841365	1842078	hypothetical protein AAF13_09340	0	1	0
AKE84312.1	CP011331.1 (chromosome)	1842082	1842465	antitermination protein	0	1	0
AKE84313.1	CP011331.1 (chromosome)	1842960	1843736	hypothetical protein AAF13_09350	0	1	0
AKE84314.1	CP011331.1 (chromosome)	1843724	1844266	hypothetical protein AAF13_09355	0	1	0
AKE84315.1	CP011331.1 (chromosome)	1844313	1845026	repressor	0	1	0
AKE84316.1	CP011331.1 (chromosome)	1845127	1845327	hypothetical protein AAF13_09365	0	1	0
AKE84317.1	CP011331.1 (chromosome)	1845466	1845762	hypothetical protein AAF13_09370	0	1	0
AKE84318.1	CP011331.1 (chromosome)	1845777	1845995	hypothetical protein AAF13_09375	0	1	0
AKE84319.1	CP011331.1 (chromosome)	1846016	1847098	DNA-binding protein	0.04	1	0.05
AKE84320.1	CP011331.1 (chromosome)	1847105	1847845	DNA replication protein DnaC	0.04	0.52	0.17
AKE84321.1	CP011331.1 (chromosome)	1847871	1848641	hypothetical protein AAF13_09390	0.37	1	0.35
AKE84322.1	CP011331.1 (chromosome)	1848657	1849052	phage protein	0.2	1	0.22
AKE84323.1	CP011331.1 (chromosome)	1849109	1849693	valyl-tRNA synthetase	0.08	1	0.06
AKE84324.1	CP011331.1 (chromosome)	1849902	1850057	hypothetical protein AAF13_09405	0.42	1	0.43
AKE84325.1	CP011331.1 (chromosome)	1850102	1850314	hypothetical protein AAF13_09410	0.87	1	0.88
AKE84326.1	CP011331.1 (chromosome)	1850524	1850703	bacteriophage protein	0	1	0.68
AKE84327.1	CP011331.1 (chromosome)	1850722	1851207	N-acetylglucosamine-6-phosphate deacetylase	0.04	1	0.83
AKE84328.1	CP011331.1 (chromosome)	1851258	1851575	DNA-binding protein	0	1	0
AKE84329.1	CP011331.1 (chromosome)	1851683	1851937	hypothetical protein AAF13_09430	0	1	0
AKE84330.1	CP011331.1 (chromosome)	1852282	1852953	antirepressor	0.03	1	0.03
AKE84331.1	CP011331.1 (chromosome)	1853008	1853418	NinB protein	0.62	1	0
AKE84332.1	CP011331.1 (chromosome)	1853415	1853606	protein ninE	0.61	1	0
AKE84333.1	CP011331.1 (chromosome)	1853630	1853920	phage protein	0.8	1	0.2
AKE84334.1	CP011331.1 (chromosome)	1853917	1854279	endodeoxyribonuclease	0.74	1	0.1
AKE84335.1	CP011331.1 (chromosome)	1854279	1854473	protein ninH	0.14	1	0.1
AKE84336.1	CP011331.1 (chromosome)	1854466	1854900	antitermination protein	0.28	1	0.28
AKE84337.1	CP011331.1 (chromosome)	1854889	1855134	hypothetical protein AAF13_09470	0.12	1	0.14
AKE84338.1	CP011331.1 (chromosome)	1855666	1857576	hypothetical protein AAF13_09475	0.13	1	0.03
AKE84339.1	CP011331.1 (chromosome)	1857715	1857897	membrane protein	0	1	0
AKE84340.1	CP011331.1 (chromosome)	1857923	1858168	hypothetical protein AAF13_09485	0.08	1	0.08
AKE84341.1	CP011331.1 (chromosome)	1858245	1858460	holin	0.94	1	0.37
AKE84342.1	CP011331.1 (chromosome)	1858465	1858998	lysozyme	0.55	1	0.42
AKE84343.1	CP011331.1 (chromosome)	1859219	1859332	membrane protein	0.49	1	0.46
AKE84344.1	CP011331.1 (chromosome)	1859334	1859792	endopeptidase	0.58	1	0.55
AKE84345.1	CP011331.1 (chromosome)	1859873	1860487	aluminum resistance protein	0.05	1	0.05
AKE84346.1	CP011331.1 (chromosome)	1861057	1861872	terminase	0.03	1	0.03
AKE84347.1	CP011331.1 (chromosome)	1861853	1863559	terminase	0.02	1	0.02
AKE84348.1	CP011331.1 (chromosome)	1863559	1865703	portal protein	0.01	1	0.01
AKE84349.1	CP011331.1 (chromosome)	1865861	1866868	hypothetical protein AAF13_09530	0.02	1	0.02
AKE84350.1	CP011331.1 (chromosome)	1866891	1868105	virion structural protein	0	1	0
AKE84351.1	CP011331.1 (chromosome)	1868160	1868549	hypothetical protein AAF13_09540	0	1	0.05
AKE84352.1	CP011331.1 (chromosome)	1868600	1869061	hypothetical protein AAF13_09545	0	1	0
AKE84353.1	CP011331.1 (chromosome)	1869045	1869608	hypothetical protein AAF13_09550	0	1	0
AKE84354.1	CP011331.1 (chromosome)	1869608	1870258	hypothetical protein AAF13_09555	0	1	0
AKE84355.1	CP011331.1 (chromosome)	1870255	1872162	tail fiber protein	0.03	1	0
AKE84356.1	CP011331.1 (chromosome)	1872803	1873030	hypothetical protein AAF13_09565	0	1	0
AKE84357.1	CP011331.1 (chromosome)	1873371	1874996	hypothetical protein AAF13_09570	0.01	1	0.01
AKE84358.1	CP011331.1 (chromosome)	1874993	1876261	tail tip fiber protein	0	1	0
AKE84359.1	CP011331.1 (chromosome)	1876276	1876554	membrane protein	0	1	0
AKE84360.1	CP011331.1 (chromosome)	1876560	1877177	hypothetical protein AAF13_09585	0	1	0
AKE84361.1	CP011331.1 (chromosome)	1878228	1878368	hok/gef family protein	0.62	1	0
AKE84362.1	CP011331.1 (chromosome)	1878425	1878826	hypothetical protein AAF13_09600	0	1	0
AKE84363.1	CP011331.1 (chromosome)	1878918	1879574	hypothetical protein AAF13_09605	0	1	0
AKE84364.1	CP011331.1 (chromosome)	1879577	1880023	hypothetical protein AAF13_09610	0	1	0.05
AKE84365.1	CP011331.1 (chromosome)	1880033	1880284	bacteriocin	0	1	0
AKE84366.1	CP011331.1 (chromosome)	1880295	1881560	hypothetical protein AAF13_09620	0.02	1	0
AKE84367.1	CP011331.1 (chromosome)	1881629	1889980	hypothetical protein AAF13_09625	0	0.99	0
AKE84368.1	CP011331.1 (chromosome)	1890104	1890379	hypothetical protein AAF13_09630	0.07	1	0.07
AKE84369.1	CP011331.1 (chromosome)	1890381	1890884	valyl-tRNA synthetase	0.08	1	0.06
AKE84370.1	CP011331.1 (chromosome)	1890881	1891396	hypothetical protein AAF13_09640	0	1	0.1
AKE84371.1	CP011331.1 (chromosome)	1891398	1892234	hypothetical protein AAF13_09645	0.11	1	0.03
AKE84372.1	CP011331.1 (chromosome)	1892221	1892505	membrane protein	0.07	1	0.07
AKE84373.1	CP011331.1 (chromosome)	1892502	1892723	conjugal transfer protein TraR	0.34	1	0.34
AKE84374.1	CP011331.1 (chromosome)	1892771	1893406	antirepressor	0	1	0
AKE84375.1	CP011331.1 (chromosome)	1893814	1893927	dimethyl sulfoxide reductase	0.75	1	0.75
AKE84376.1	CP011331.1 (chromosome)	1896422	1898848	dimethyl sulfoxide reductase	1	1	1
AKE84377.1	CP011331.1 (chromosome)	1899047	1899352	membrane protein	1	1	0.99
AKE84378.1	CP011331.1 (chromosome)	1899424	1900170	lipoprotein	1	1	1
AKE84379.1	CP011331.1 (chromosome)	1900173	1900733	spermidine acetyltransferase	1	1	1
AKE84380.1	CP011331.1 (chromosome)	1900768	1901109	hypothetical protein AAF13_09695	1	1	1
AKE84381.1	CP011331.1 (chromosome)	1901244	1901570	membrane protein	1	1	1
AKE84382.1	CP011331.1 (chromosome)	1901776	1902990	bifunctional D-altronate/D-mannonate dehydratase	1	1	1
AKE84383.1	CP011331.1 (chromosome)	1903002	1904021	oxidoreductase	0.73	1	1
AKE84384.1	CP011331.1 (chromosome)	1905535	1906995	D-mannonate oxidoreductase	1	1	1
AKE84385.1	CP011331.1 (chromosome)	1907031	1907234	selenoprotein YdfZ	1	1	1
AKE84386.1	CP011331.1 (chromosome)	1907412	1908098	GntR family transcriptional regulator	1	1	1
AKE84387.1	CP011331.1 (chromosome)	1908187	1908933	malonic semialdehyde reductase	1	1	1
AKE84388.1	CP011331.1 (chromosome)	1909070	1911115	dipeptidyl carboxypeptidase II	1	1	1
AKE84389.1	CP011331.1 (chromosome)	1911160	1911678	hypothetical protein AAF13_09745	1	1	1
AKE84390.1	CP011331.1 (chromosome)	1911954	1912346	hypothetical protein AAF13_09750	1	1	1
AKE84391.1	CP011331.1 (chromosome)	1912601	1913491	diguanylate cyclase	1	1	1
AKE84392.1	CP011331.1 (chromosome)	1913532	1913711	hypothetical protein AAF13_09760	1	1	1
AKE84393.1	CP011331.1 (chromosome)	1913711	1913806	membrane protein	1	1	1
AKE84394.1	CP011331.1 (chromosome)	1913933	1915120	transporter	1	1	1
AKE84395.1	CP011331.1 (chromosome)	1915315	1916214	acetylserine transporter	1	1	1
AKE84396.1	CP011331.1 (chromosome)	1916259	1916957	GntR family transcriptional regulator	1	1	1
AKE84397.1	CP011331.1 (chromosome)	1917156	1917467	PTS lactose transporter subunit IIB	1	1	1
AKE84398.1	CP011331.1 (chromosome)	1917582	1918904	PTS cellobiose transporter subunit IIC	1	1	1
AKE84399.1	CP011331.1 (chromosome)	1918932	1919243	PTS cellobiose transporter subunit IIA	1	1	1
AKE84400.1	CP011331.1 (chromosome)	1919299	1920972	porin	1	1	1
AKE84401.1	CP011331.1 (chromosome)	1920997	1922436	6-phospho-beta-glucosidase	1	1	1
AKE84402.1	CP011331.1 (chromosome)	1922493	1922711	hypothetical protein AAF13_09810	1	1	1
AKE84403.1	CP011331.1 (chromosome)	1922743	1923132	transcriptional regulator	1	1	1
AKE84404.1	CP011331.1 (chromosome)	1923146	1923580	transcriptional regulator	1	1	1
AKE84405.1	CP011331.1 (chromosome)	1923792	1924457	hypothetical protein AAF13_09825	1	1	1
AKE84406.1	CP011331.1 (chromosome)	1924482	1925672	arabinose transporter	1	1	1
AKE84407.1	CP011331.1 (chromosome)	1925822	1926070	hypothetical protein AAF13_09835	1	1	1
AKE84408.1	CP011331.1 (chromosome)	1926477	1926935	hypothetical protein AAF13_09840	1	1	1
AKE84409.1	CP011331.1 (chromosome)	1927013	1927894	LysR family transcriptional regulator	1	1	1
AKE84410.1	CP011331.1 (chromosome)	1927995	1929383	succinate dehydrogenase	1	1	1
AKE84411.1	CP011331.1 (chromosome)	1929447	1930373	glutaminase	1	1	1
AKE84412.1	CP011331.1 (chromosome)	1930373	1930732	hypothetical protein AAF13_09860	1	1	1
AKE84413.1	CP011331.1 (chromosome)	1930871	1932289	diguanylate cyclase	1	1	1
AKE84414.1	CP011331.1 (chromosome)	1932516	1933967	altronate oxidoreductase	1	1	1
AKE84415.1	CP011331.1 (chromosome)	1934174	1935088	hypothetical protein AAF13_09875	1	1	1
AKE84416.1	CP011331.1 (chromosome)	1935092	1935850	trans-aconitate methyltransferase	1	1	1
AKE84417.1	CP011331.1 (chromosome)	1935907	1936197	autoinducer-2 (AI-2) modifying protein LsrG	1	1	1
AKE84418.1	CP011331.1 (chromosome)	1936221	1937096	autoinducer 2 aldolase	1	1	1
AKE84419.1	CP011331.1 (chromosome)	1937123	1938145	autoinducer 2-binding protein lsrB	1	1	1
AKE84420.1	CP011331.1 (chromosome)	1938157	1939149	histidine kinase	1	1	1
AKE84421.1	CP011331.1 (chromosome)	1939149	1940177	ABC transporter permease	1	1	1
AKE84422.1	CP011331.1 (chromosome)	1940171	1941706	sugar ABC transporter	1	1	1
AKE84423.1	CP011331.1 (chromosome)	1941955	1942908	transcriptional regulator LsrR	1	1	1
AKE84424.1	CP011331.1 (chromosome)	1942987	1944579	autoinducer kinase	1	1	1
AKE84425.1	CP011331.1 (chromosome)	1945110	1949087	lipoprotein	1	0.74	1
AKE84426.1	CP011331.1 (chromosome)	1949131	1950531	hypothetical protein AAF13_09930	1	1	0.53
AKE84427.1	CP011331.1 (chromosome)	1950740	1951006	antitoxin HipB	1	1	1
AKE84428.1	CP011331.1 (chromosome)	1951006	1952328	serine/threonine protein kinase	1	1	1
AKE84429.1	CP011331.1 (chromosome)	1952646	1952825	transcriptional regulator	1	1	0.99
AKE84430.1	CP011331.1 (chromosome)	1953281	1953844	fimbrial protein	1	1	1
AKE84431.1	CP011331.1 (chromosome)	1954178	1954888	fimbrial chaperone protein FimC	1	1	1
AKE84432.1	CP011331.1 (chromosome)	1954930	1957581	fimbrial protein	1	1	1
AKE84433.1	CP011331.1 (chromosome)	1957595	1958125	fimbrial protein	1	1	1
AKE84434.1	CP011331.1 (chromosome)	1958138	1958641	fimbrial protein	1	1	1
AKE84435.1	CP011331.1 (chromosome)	1958700	1959614	fimbrial protein	1	1	1
AKE84436.1	CP011331.1 (chromosome)	1959948	1962227	oxidoreductase	1	1	1
AKE84437.1	CP011331.1 (chromosome)	1962475	1962672	Two-protein-system connector protein SafA	1	1	1
AKE84438.1	CP011331.1 (chromosome)	1962747	1963508	transcriptional regulator YdeO	1	1	1
AKE84439.1	CP011331.1 (chromosome)	1963910	1965592	sulfatase	1	1	1
AKE84440.1	CP011331.1 (chromosome)	1965644	1966801	radical SAM protein	1	1	1
AKE84441.1	CP011331.1 (chromosome)	1967092	1968777	multidrug ABC transporter ATP-binding protein	1	1	1
AKE84442.1	CP011331.1 (chromosome)	1968815	1971187	hypothetical protein AAF13_10010	1	1	1
AKE84443.1	CP011331.1 (chromosome)	1971244	1974027	zinc protease	1	1	1
AKE84444.1	CP011331.1 (chromosome)	1974389	1975789	glutamate decarboxylase	1	0.82	0.67
AKE84445.1	CP011331.1 (chromosome)	1975945	1977480	antiporter	1	1	1
AKE84446.1	CP011331.1 (chromosome)	1977776	1978930	lipoprotein	1	1	1
AKE84447.1	CP011331.1 (chromosome)	1979302	1980684	diguanylate cyclase	1	1	1
AKE84448.1	CP011331.1 (chromosome)	1980685	1983108	c-di-GMP phosphodiesterase	1	1	1
AKE84449.1	CP011331.1 (chromosome)	1983366	1983947	D-alanyl-D-alanine dipeptidase	1	1	1
AKE84450.1	CP011331.1 (chromosome)	1983961	1985511	peptide ABC transporter substrate-binding protein	1	0.64	1
AKE84451.1	CP011331.1 (chromosome)	1985513	1986535	peptide ABC transporter permease	1	0.81	1
AKE84452.1	CP011331.1 (chromosome)	1986532	1987428	D-ala-D-ala transporter subunit	1	1	1
AKE84453.1	CP011331.1 (chromosome)	1987425	1988411	peptide ABC transporter substrate-binding protein	1	0.99	1
AKE84454.1	CP011331.1 (chromosome)	1988404	1989330	peptide ABC transporter ATP-binding protein	1	1	1
AKE84455.1	CP011331.1 (chromosome)	1989386	1989817	peroxiredoxin OsmC	1	1	1
AKE84456.1	CP011331.1 (chromosome)	1990163	1990378	biofilm-dependent modulation protein	1	1	1
AKE84457.1	CP011331.1 (chromosome)	1990480	1990617	30S ribosomal subunit S22	1	1	1
AKE84458.1	CP011331.1 (chromosome)	1990774	1992471	NAD-dependent malic enzyme	1	1	1
AKE84459.1	CP011331.1 (chromosome)	1992605	1993615	ethanol-active dehydrogenase/acetaldehyde-active reductase	1	1	1
AKE84460.1	CP011331.1 (chromosome)	1993762	1994046	XRE family transcriptional regulator	1	1	1
AKE84461.1	CP011331.1 (chromosome)	1994097	1994750	formate dehydrogenase	1	1	1
AKE84462.1	CP011331.1 (chromosome)	1994743	1995627	formate dehydrogenase	1	1	1
AKE84463.1	CP011331.1 (chromosome)	1995640	1998051	formate dehydrogenase	1	1	1
AKE84464.1	CP011331.1 (chromosome)	1998100	1998687	sulfate ABC transporter substrate-binding protein	1	1	1
AKE84465.1	CP011331.1 (chromosome)	1998976	1999800	aromatic amino acid exporter	1	1	1
AKE84466.1	CP011331.1 (chromosome)	2000059	2000349	hypothetical protein AAF13_10130	1	1	1
AKE84467.1	CP011331.1 (chromosome)	2000373	2001704	hypothetical protein AAF13_10135	1	1	1
AKE84468.1	CP011331.1 (chromosome)	2002028	2003416	nitrate/nitrite transporter NarK	1	1	1
AKE84469.1	CP011331.1 (chromosome)	2003498	2007238	nitrate reductase	1	1	1
AKE84470.1	CP011331.1 (chromosome)	2007235	2008779	nitrate reductase	1	1	1
AKE84471.1	CP011331.1 (chromosome)	2008779	2009474	nitrate reductase	1	1	1
AKE84472.1	CP011331.1 (chromosome)	2009471	2010151	nitrate reductase	1	1	1
AKE84473.1	CP011331.1 (chromosome)	2010230	2011123	hypothetical protein AAF13_10165	1	1	1
AKE84474.1	CP011331.1 (chromosome)	2011219	2012064	N-hydroxyarylamine O-acetyltransferase	1	1	1
AKE84475.1	CP011331.1 (chromosome)	2012237	2012806	hypothetical protein AAF13_10175	1	1	1
AKE84476.1	CP011331.1 (chromosome)	2012810	2013037	4-oxalocrotonate tautomerase	1	1	1
AKE84477.1	CP011331.1 (chromosome)	2013070	2013768	transposase	1	0.95	1
AKE84478.1	CP011331.1 (chromosome)	2014122	2014571	dsORF-h1	1	1	1
AKE84479.1	CP011331.1 (chromosome)	2014583	2018824	type IV secretion protein Rhs	1	0.75	0.64
AKE84480.1	CP011331.1 (chromosome)	2018892	2021000	type IV secretion protein Rhs	1	1	0.73
AKE84481.1	CP011331.1 (chromosome)	2021820	2022032	hypothetical protein AAF13_10205	1	1	1
AKE84482.1	CP011331.1 (chromosome)	2022108	2022725	hypothetical protein AAF13_10210	1	1	1
AKE84483.1	CP011331.1 (chromosome)	2022992	2024491	L-asparagine permease	1	1	1
AKE84484.1	CP011331.1 (chromosome)	2024604	2025665	hypothetical protein AAF13_10220	1	1	1
AKE84485.1	CP011331.1 (chromosome)	2025907	2028009	TonB-dependent receptor	1	1	1
AKE84486.1	CP011331.1 (chromosome)	2028045	2028710	colanic acid/biofilm transcriptional regulator	1	1	1
AKE84487.1	CP011331.1 (chromosome)	2028908	2029945	NADP-dependent oxidoreductase	1	1	1
AKE84488.1	CP011331.1 (chromosome)	2030126	2030644	acetyltransferase	1	1	1
AKE84489.1	CP011331.1 (chromosome)	2030641	2031090	membrane protein	1	1	1
AKE84490.1	CP011331.1 (chromosome)	2031091	2031324	hypothetical protein AAF13_10250	1	1	1
AKE84491.1	CP011331.1 (chromosome)	2031742	2031933	hypothetical protein AAF13_10260	1	1	1
AKE84492.1	CP011331.1 (chromosome)	2032275	2033084	acetyltransferase	1	1	1
AKE84493.1	CP011331.1 (chromosome)	2033294	2034718	gamma-aminobutyraldehyde dehydrogenase	1	1	1
AKE84494.1	CP011331.1 (chromosome)	2034740	2035534	spermidine/putrescine ABC transporter permease	1	1	1
AKE84495.1	CP011331.1 (chromosome)	2035524	2036465	spermidine/putrescine ABC transporter permease	1	1	1
AKE84496.1	CP011331.1 (chromosome)	2036466	2037479	polyamine ABC transporter ATP-binding protein	1	1	1
AKE84497.1	CP011331.1 (chromosome)	2037497	2038642	spermidine/putrescine ABC transporter substrate-binding protein	1	1	1
AKE84498.1	CP011331.1 (chromosome)	2038887	2040293	GntR family transcriptional regulator	1	1	1
AKE84499.1	CP011331.1 (chromosome)	2040372	2040809	antitoxin	1	1	1
AKE84500.1	CP011331.1 (chromosome)	2041532	2043493	protease	1	1	1
AKE84501.1	CP011331.1 (chromosome)	2043566	2044102	XRE family transcriptional regulator	1	1	1
AKE84502.1	CP011331.1 (chromosome)	2044194	2045369	membrane protein	1	1	1
AKE84503.1	CP011331.1 (chromosome)	2045409	2046557	transposase	1	0.98	1
AKE84504.1	CP011331.1 (chromosome)	2046692	2046847	transposase	1	0.9	1
AKE84505.1	CP011331.1 (chromosome)	2047144	2047812	hypothetical protein AAF13_10340	1	1	1
AKE84506.1	CP011331.1 (chromosome)	2048115	2048708	tellurite resistance protein TehB	1	1	1
AKE84507.1	CP011331.1 (chromosome)	2048705	2049697	potassium-tellurite ethidium and proflavin transporter	1	1	1
AKE84508.1	CP011331.1 (chromosome)	2049821	2050801	acetyltransferase	1	1	1
AKE84509.1	CP011331.1 (chromosome)	2050796	2051332	ribosomal-protein-serine acetyltransferase	1	1	1
AKE84510.1	CP011331.1 (chromosome)	2051395	2051619	hypothetical protein AAF13_10365	1	1	1
AKE84511.1	CP011331.1 (chromosome)	2051635	2051838	hypothetical protein AAF13_10370	1	1	1
AKE84512.1	CP011331.1 (chromosome)	2053639	2054982	hypothetical protein AAF13_10380	1	1	1
AKE84513.1	CP011331.1 (chromosome)	2055199	2056122	LysR family transcriptional regulator	1	1	1
AKE84514.1	CP011331.1 (chromosome)	2056160	2057800	chemotaxis protein	1	1	1
AKE84515.1	CP011331.1 (chromosome)	2058199	2058348	small toxic polypeptide	1	1	1
AKE84516.1	CP011331.1 (chromosome)	2058420	2058593	hypothetical protein AAF13_10400	1	1	1
AKE84517.1	CP011331.1 (chromosome)	2058838	2059368	cytochrome b561	1	1	1
AKE84518.1	CP011331.1 (chromosome)	2059557	2060558	glyceraldehyde-3-phosphate dehydrogenase	1	1	1
AKE84519.1	CP011331.1 (chromosome)	2060600	2062039	aldehyde dehydrogenase	1	0.76	1
AKE84520.1	CP011331.1 (chromosome)	2062236	2063036	hypothetical protein AAF13_10420	1	1	1
AKE84521.1	CP011331.1 (chromosome)	2063308	2067210	ATP-dependent helicase HrpA	1	1	1
AKE84522.1	CP011331.1 (chromosome)	2067411	2068016	FMN-dependent NADH-azoreductase	1	1	1
AKE84523.1	CP011331.1 (chromosome)	2068067	2069383	hypothetical protein AAF13_10435	1	1	1
AKE84524.1	CP011331.1 (chromosome)	2069373	2071130	hypothetical protein AAF13_10440	1	1	1
AKE84525.1	CP011331.1 (chromosome)	2071146	2072042	hypothetical protein AAF13_10445	1	1	1
AKE84526.1	CP011331.1 (chromosome)	2072042	2072647	membrane protein	1	0.76	1
AKE84527.1	CP011331.1 (chromosome)	2072818	2075124	hypothetical protein AAF13_10455	1	1	1
AKE84528.1	CP011331.1 (chromosome)	2075188	2076048	oxidoreductase	1	1	1
AKE84529.1	CP011331.1 (chromosome)	2076278	2076868	carnitine operon protein CaiE	1	1	1
AKE84530.1	CP011331.1 (chromosome)	2076850	2077800	phenylacetic acid degradation protein	1	1	1
AKE84531.1	CP011331.1 (chromosome)	2077901	2079214	phenylacetate--CoA ligase	1	1	1
AKE84532.1	CP011331.1 (chromosome)	2079241	2080446	beta-ketoadipyl CoA thiolase	1	1	1
AKE84533.1	CP011331.1 (chromosome)	2080446	2080868	acyl-CoA thioesterase	1	1	1
AKE84534.1	CP011331.1 (chromosome)	2080858	2082285	3-hydroxyacyl-CoA dehydrogenase	1	1	1
AKE84535.1	CP011331.1 (chromosome)	2082287	2083075	enoyl-CoA hydratase	1	1	1
AKE84536.1	CP011331.1 (chromosome)	2083075	2083842	2,3-dehydroadipyl-CoA hydratase	1	1	1
AKE84537.1	CP011331.1 (chromosome)	2083839	2084909	phenylacetic acid degradation protein	1	1	1
AKE84538.1	CP011331.1 (chromosome)	2084917	2085414	phenylacetic acid degradation protein	1	1	1
AKE84539.1	CP011331.1 (chromosome)	2085429	2086175	phenylacetic acid degradation protein	1	1	1
AKE84540.1	CP011331.1 (chromosome)	2086184	2086471	phenylacetate-CoA oxygenase	1	1	1
AKE84541.1	CP011331.1 (chromosome)	2086483	2087412	ATPase AAA	1	1	1
AKE84542.1	CP011331.1 (chromosome)	2087697	2089742	enoyl-CoA hydratase	1	1	1
AKE84543.1	CP011331.1 (chromosome)	2089990	2092263	tyramine oxidase	1	1	1
AKE84544.1	CP011331.1 (chromosome)	2092321	2093820	aldehyde dehydrogenase	1	1	1
AKE84545.1	CP011331.1 (chromosome)	2094056	2094961	transcriptional regulator	1	1	1
AKE84546.1	CP011331.1 (chromosome)	2095133	2095459	hypothetical protein AAF13_10550	1	1	1
AKE84547.1	CP011331.1 (chromosome)	2095467	2095652	hypothetical protein AAF13_10555	1	1	1
AKE84548.1	CP011331.1 (chromosome)	2095649	2098288	hypothetical protein AAF13_10560	1	1	1
AKE84549.1	CP011331.1 (chromosome)	2098496	2099485	lactate dehydrogenase	1	1	1
AKE84550.1	CP011331.1 (chromosome)	2099596	2100018	heat-inducible protein	1	1	1
AKE84551.1	CP011331.1 (chromosome)	2100015	2100281	hypothetical protein AAF13_10575	1	1	1
AKE84552.1	CP011331.1 (chromosome)	2100555	2104079	pyruvate-flavodoxin oxidoreductase	1	1	1
AKE84553.1	CP011331.1 (chromosome)	2104446	2105579	porin	1	1	1
AKE84554.1	CP011331.1 (chromosome)	2105720	2106154	universal stress protein F	1	1	1
AKE84555.1	CP011331.1 (chromosome)	2106330	2107265	tRNA 2-thiocytidine biosynthesis protein TtcA	1	1	1
AKE84556.1	CP011331.1 (chromosome)	2107394	2108767	ATP-dependent RNA helicase DbpA	1	1	1
AKE84557.1	CP011331.1 (chromosome)	2108797	2108970	hypothetical protein AAF13_10605	1	1	1
AKE84558.1	CP011331.1 (chromosome)	2109245	2110228	zinc transporter	1	1	1
AKE84559.1	CP011331.1 (chromosome)	2110483	2111715	diguanylate cyclase	1	1	1
AKE84560.1	CP011331.1 (chromosome)	2111736	2112299	DNA endonuclease SmrA	1	1	1
AKE84561.1	CP011331.1 (chromosome)	2112629	2113537	transcriptional regulator	1	1	1
AKE84562.1	CP011331.1 (chromosome)	2113713	2115023	peptidase M20	1	1	1
AKE84563.1	CP011331.1 (chromosome)	2115023	2116468	peptidase M20	1	1	1
AKE84564.1	CP011331.1 (chromosome)	2116505	2118031	transporter	1	0.76	1
AKE84565.1	CP011331.1 (chromosome)	2118042	2118557	hypothetical protein AAF13_10650	1	1	1
AKE84566.1	CP011331.1 (chromosome)	2118752	2119504	transcriptional regulator	1	1	1
AKE84567.1	CP011331.1 (chromosome)	2119656	2120606	universal stress protein UspE	1	1	1
AKE84568.1	CP011331.1 (chromosome)	2120656	2120913	hypothetical protein AAF13_10665	1	1	1
AKE84569.1	CP011331.1 (chromosome)	2121157	2122188	mechanosensitive ion channel protein MscS	1	1	1
AKE84570.1	CP011331.1 (chromosome)	2122239	2123852	peptide ABC transporter substrate-binding protein	1	1	1
AKE84571.1	CP011331.1 (chromosome)	2123975	2124100	hypothetical protein AAF13_10680	1	1	1
AKE84572.1	CP011331.1 (chromosome)	2124189	2125088	LysR family transcriptional regulator	1	1	1
AKE84573.1	CP011331.1 (chromosome)	2125226	2126146	hypothetical protein AAF13_10690	1	1	1
AKE84574.1	CP011331.1 (chromosome)	2126217	2126381	hypothetical protein AAF13_10695	1	1	1
AKE84575.1	CP011331.1 (chromosome)	2126482	2127210	murein peptide amidase A	1	1	1
AKE84576.1	CP011331.1 (chromosome)	2127185	2128150	L-alanine-DL-glutamate epimerase	1	1	1
AKE84577.1	CP011331.1 (chromosome)	2128269	2128775	peroxidase	1	1	1
AKE84578.1	CP011331.1 (chromosome)	2128819	2130360	transcriptional regulator	1	1	1
AKE84579.1	CP011331.1 (chromosome)	2130508	2131569	hypothetical protein AAF13_10720	1	1	1
AKE84580.1	CP011331.1 (chromosome)	2131566	2132963	hypothetical protein AAF13_10725	1	1	1
AKE84581.1	CP011331.1 (chromosome)	2133118	2134116	LacI family transcriptional regulator	1	1	1
AKE84582.1	CP011331.1 (chromosome)	2134227	2135132	membrane protein	1	1	1
AKE84583.1	CP011331.1 (chromosome)	2135177	2136259	sugar ABC transporter ATP-binding protein	1	1	1
AKE84584.1	CP011331.1 (chromosome)	2136273	2136932	beta-phosphoglucomutase	1	1	1
AKE84585.1	CP011331.1 (chromosome)	2136929	2139196	glycosyl hydrolase family 65	1	1	1
AKE84586.1	CP011331.1 (chromosome)	2139193	2140236	oxidoreductase	0.99	1	0.99
AKE84587.1	CP011331.1 (chromosome)	2140258	2141046	hypothetical protein AAF13_10760	1	1	1
AKE84588.1	CP011331.1 (chromosome)	2141064	2142116	alcohol dehydrogenase	1	1	1
AKE84589.1	CP011331.1 (chromosome)	2142147	2142989	sugar ABC transporter permease	1	1	1
AKE84590.1	CP011331.1 (chromosome)	2142976	2143857	sugar ABC transporter permease	1	1	1
AKE84591.1	CP011331.1 (chromosome)	2143878	2145170	sugar ABC transporter substrate-binding protein	1	1	1
AKE84592.1	CP011331.1 (chromosome)	2145184	2146863	sugar phosphorylase	1	1	1
AKE84593.1	CP011331.1 (chromosome)	2147076	2147390	thiosulfate:cyanide sulfurtransferase	1	1	1
AKE84594.1	CP011331.1 (chromosome)	2147465	2147686	phage-shock protein	1	1	1
AKE84595.1	CP011331.1 (chromosome)	2147695	2148054	transcriptional regulator	1	1	1
AKE84596.1	CP011331.1 (chromosome)	2148054	2148278	phage shock protein	1	1	1
AKE84597.1	CP011331.1 (chromosome)	2148332	2149000	phage shock protein	1	1	1
AKE84598.1	CP011331.1 (chromosome)	2150264	2151529	4-aminobutyrate aminotransferase	1	1	1
AKE84599.1	CP011331.1 (chromosome)	2151567	2152847	gamma-glutamylputrescine oxidoreductase	1	1	1
AKE84600.1	CP011331.1 (chromosome)	2152849	2154336	aldehyde dehydrogenase	1	1	1
AKE84601.1	CP011331.1 (chromosome)	2154611	2155168	transcriptional regulator	1	1	1
AKE84602.1	CP011331.1 (chromosome)	2155195	2155959	gamma-glutamyl-gamma-aminobutyrate hydrolase	1	1	1
[truncated: 3,276 more rows]

## Sheet: Notes
Orange indicates GEMS E. coli from cases (diarrhea)
Blue indicates GEMS E. coli from controls (no diarrhea)
Gray indicates the pathotype reference genomes
The numerical value provided for each gene and genome is the BLASTN BSR (BLAST score ratio) calculated by dividing the bit score of the gene against each genome / bit score of the gene against itself
BSR values ≥0.8 indicate a gene was detected with similarity and BSR values <0.4 (red) indicate a gene was absent from a genome
Protein accessions and predicted protein functions are provided for each gene except for non-protein-coding genes (NA= Not Applicable)
The reference genomes are indicated on each sheet label:
Reference genomes:
ST173: E. coli isolate 504838 from GEMS (GCA_003956165.1)
ST678: O104:H4 E. coli isolate C227-11 (GCA_000986765.1)
