# Supplementary material for: Genomic diversity of non-diarrheagenic fecal Escherichia coli from children in sub-Saharan Africa and south Asia and their relatedness to diarrheagenic E. coli
Source: Nat Commun. 2023 Mar 14;14:1400. doi: 10.1038/s41467-023-36337-y (PMC10011798; doi:10.1038/s41467-023-36337-y)
Supplement: Supplementary file 8 — Supplementary Dataset 5 [file 41467_2023_36337_MOESM8_ESM.xlsx]

## Sheet: 100153 eatA plasmid
Detection of protein-coding genes of an eatA-containing IncFII plasmid from GEMS non-DEC fecal E. coli isolate 100153 among the other eatA-containing GEMS non-DEC fecal E. coli
				IncF plasmid conjugative transfer protein TraD	IncF plasmid conjugative transfer DNA-nicking and unwinding protein TraI	IncF plasmid conjugative transfer pilin acetylase TraX	Hydrolase, alpha/beta fold family	IncF plasmid conjugative transfer fertility inhibition protein FinO	hypothetical protein	hypothetical protein	YihA	Replication protein	hypothetical protein	Replication protein	FIG00643981: hypothetical protein	RelB/StbD replicon stabilization protein (antitoxin to RelE/StbE)	mRNA interferase RelE	hypothetical protein	hypothetical protein	FIG00641220: hypothetical protein	probable sufite oxidase (EC 1.8.3.1)	Thiosulfate reductase cytochrome B subunit (membrane anchoring protein)	Two-component transcriptional response regulator, OmpR family	Two-component system sensor histidine kinase	Mobile element protein	FIG045511: hypothetical antitoxin (to FIG022160: hypothetical toxin)	Mobile element protein	putative resolvase	EatA	Mobile element protein	Mobile element protein	Mobile element protein	Insertion element IS401 (Burkholderia multivorans) transposase	Mobile element protein	hypothetical protein	Mobile element protein	Mobile element protein	hypothetical protein	hypothetical protein	Transposase InsI for insertion sequence element IS30	hypothetical protein	Insertion element IS110 (Streptomyces coelicolor) transposase	Insertion element IS110 (Streptomyces coelicolor) transposase	Kappa-fimbriae regulatory protein	hypothetical protein	hypothetical protein	Mobile element protein	Transposase
GEMS Isolate	Type	Location	Phylogroup	fig|6666666.881090.peg.3821	fig|6666666.881090.peg.3822	fig|6666666.881090.peg.3823	fig|6666666.881090.peg.3824	fig|6666666.881090.peg.3825	fig|6666666.881090.peg.3826	fig|6666666.881090.peg.3827	fig|6666666.881090.peg.3828	fig|6666666.881090.peg.3829	fig|6666666.881090.peg.3830	fig|6666666.881090.peg.3831	fig|6666666.881090.peg.3832	fig|6666666.881090.peg.3833	fig|6666666.881090.peg.3834	fig|6666666.881090.peg.3835	fig|6666666.881090.peg.3836	fig|6666666.881090.peg.3837	fig|6666666.881090.peg.3838	fig|6666666.881090.peg.3839	fig|6666666.881090.peg.3840	fig|6666666.881090.peg.3841	fig|6666666.881090.peg.3842	fig|6666666.881090.peg.3843	fig|6666666.881090.peg.3844	fig|6666666.881090.peg.3845	fig|6666666.881090.peg.3846	fig|6666666.881090.peg.3847	fig|6666666.881090.peg.3848	fig|6666666.881090.peg.3849	fig|6666666.881090.peg.3850	fig|6666666.881090.peg.3851	fig|6666666.881090.peg.3852	fig|6666666.881090.peg.3853	fig|6666666.881090.peg.3854	fig|6666666.881090.peg.3855	fig|6666666.881090.peg.3856	fig|6666666.881090.peg.3857	fig|6666666.881090.peg.3858	fig|6666666.881090.peg.3859	fig|6666666.881090.peg.3860	fig|6666666.881090.peg.3861	fig|6666666.881090.peg.3862	fig|6666666.881090.peg.3863	fig|6666666.881090.peg.3864	fig|6666666.881090.peg.3865
100143	Case	Gambia	Cryptic	1	0.52	0.98	0.99	0.96	1	1	0.99	1	1	0.85	1	0.99	1	1	1	0.91	1	1	1	1	0.98	1	1	1	1	1	0.99	1	1	0.99	1	1	1	1	1	0.99	1	0.99	1	1	1	0.99	1	0.99
300439	Control	Mozambique	A	0	0	0.03	0	0.04	0	0	0	0.13	0.8	0.88	0.7	0.8	0.68	0.01	0.52	0	0	0	0.05	0.02	0	0	0.13	0.96	0.97	0	0	0	0.84	0.88	0.95	0.69	0.28	0.85	0.03	0.48	0	0	0.03	0	0	0	0.04	0
400609	Case	Kenya	B1	1	0.95	0.97	0.98	0.97	1	0.99	0.94	0.21	0.8	0.96	0.63	0	0	0.01	0.52	0.88	0.99	0.98	0.99	1	0.99	0.99	1	1	1	1	0.99	1	1	0.99	1	1	1	1	1	0.69	0.98	0.99	1	0.99	0.99	1	0.97	0.64
700489	Case	Pakistan	D	0.94	0.6	0.83	0.82	0.65	0.43	0.1	0.71	0.14	0.82	0.93	0.66	0.45	0.8	0.01	0.25	0	0	0	0.05	0	0.99	0.17	0.89	0.29	0.99	0.6	0	0	0.93	0.91	0.96	0.93	0.5	0.92	0	0	0	0	0.1	0	0.17	0	0	0.88
203449	Control	Mali	A	1	0.47	0.52	0.99	0.97	1	0.99	1	1	0.81	0.86	0.66	0	0	0.01	0.3	0.97	0.99	0.98	0.99	1	0.99	0.99	0.99	0.98	0.99	1	0.99	1	1	0.64	1	1	0.99	0.99	0.99	1	1	0.98	0.99	0.39	1	1	0.61	0.59
100373	Case	Gambia	B1	0.92	0.91	0.97	0	0.91	0.43	0.07	0.72	0.21	0.8	0.97	0.7	0.8	0.67	0.01	0	0	0	0	0.05	0.02	0	0	0.13	0.96	0.97	0.21	0	0	0.87	0.82	0.95	0.69	0.27	0.7	0	0.52	0	0	0.03	0	0.14	0	0.04	0.62
600003	Case	Bangladesh	Cryptic	0	0.37	0.83	0.82	0.96	0.43	0.09	0.7	0.21	0.95	0.98	0.9	0.99	0.99	1	1	1	1	1	1	1	1	1	1	0.98	1	1	0.99	1	1	0.98	1	1	1	1	1	1	1	0.98	1	1	1	1	1	0.97
600047	Case	Bangladesh	Cryptic	0	0.82	0.83	0.02	0.66	0.43	0.09	0.7	0.21	0.95	0.98	0.9	0.99	1	1	1	1	1	1	1	1	1	1	1	0.98	1	1	0.99	1	1	0.98	1	1	1	1	1	1	1	0.98	1	1	1	1	1	1
100014	Control	Gambia	B1	0.97	0.91	0.87	0.02	0.92	0.43	0	0.72	0.26	0.81	1	0.68	0	0	0.01	0	0.08	0	0.03	0.05	0.02	0.1	0	0	0.29	0.97	0.6	0.37	0.24	0.94	0.83	0.83	0.91	0.52	0.92	0	0.99	0	0.07	0	0	0.18	0.98	0.94	0.02
100350	Case	Gambia	D	0.96	0.91	0.93	0.98	0.83	0	0.09	0	1	0.98	1	0.65	0	0.14	0	0.3	0.97	0.99	0.98	0.99	1	0.99	0.99	0.99	0.98	0.99	1	0.99	1	1	0.99	1	1	0.99	0.99	0.99	1	1	0.98	0.99	1	1	1	1	0.88
200086	Control	Mali	Cryptic	1	0.96	1	0.99	0.97	1	0.99	1	1	1	1	0.7	0.07	0.24	0.01	0.51	0.88	0.99	0.98	0.99	1	0.99	0.99	1	1	0.99	1	0.99	1	1	0.82	1	1	1	0.99	0.99	1	1	0.99	1	1	1	1	0.99	0.92
400634	Case	Kenya	Cryptic	0	0.58	0.77	0.82	0.96	0.43	0.09	0.03	0.21	0.95	0.91	0.9	0.99	1	1	1	1	1	1	1	1	1	1	1	0.98	1	1	0.99	1	1	0.98	1	1	1	1	1	1	1	0.98	1	1	1	1	1	0.6
300082	Case	Mozambique	B1	1	0.95	0.97	0.98	0.97	1	0.99	0.94	0.21	0.8	1	0.61	0	0	0.01	0.23	0.88	0.99	0.98	0.99	1	0.99	0.99	1	1	1	1	0.99	1	1	0.99	1	1	1	1	0.99	0.87	1	0.99	1	1	0.99	1	0.97	0.88
700022	Control	Pakistan	A	0.98	0.65	0.59	0.02	0.94	0.43	0	0.72	0.21	0.56	0.86	0.7	0.8	0.67	0.01	0.3	0	0	0	0.05	0.02	0	0	0	0.96	0.97	0	0	0	0.85	0.86	0.95	0.9	0.28	0.7	0	0.12	0	0	0.03	0	0	0	0.04	0.62
100117	Case	Gambia	Cryptic	1	1	0.84	0.99	0.91	1	1	1	1	1	0.86	1	0.99	0.69	1	1	0.95	1	1	1	1	1	1	1	1	1	1	0.99	1	1	0.99	1	1	1	1	1	0.59	1	0.99	1	0.99	1	1	1	1
400790	Control	Kenya	D	1	0.72	0.44	0.99	0.97	1	0.99	1	1	1	1	0.65	0.45	0.8	0.01	0.3	0.97	0.68	0.61	0.67	0.6	0.73	0.99	0.99	0.98	0.99	1	0.99	1	1	0.99	1	1	0.99	0.99	0.99	1	1	0.98	0.99	1	1	1	1	0.97
100399	Case	Gambia	Cryptic	0.98	0.95	0.68	0.82	0.92	0.12	0.1	0.32	0.15	0.82	0.74	0.89	0.99	1	1	1	1	1	1	1	1	1	1	1	0.98	1	1	0.99	1	1	0.98	1	1	1	1	1	1	1	0.98	1	1	1	1	1	0.49
200033	Control	Mali	Cryptic	0.99	0.95	0.98	0.46	0.91	0.43	0.09	0.71	0.21	0.95	0.49	0.9	0.99	1	1	0.99	1	1	1	1	1	1	1	1	0.98	1	1	0.99	1	1	0.99	1	1	1	1	1	1	1	0.98	1	1	1	1	1	0.99
400621	Control	Kenya	A	0	0	0.31	0.82	0.95	0.1	0.09	0	0.15	0.79	0.85	0.65	0	0	0.01	0.25	0	0	0	0.05	0.02	0.96	0.17	0.91	0.29	0.99	0.6	0.37	0.24	0.95	0.91	0.96	0.93	0.5	0.91	0	0.85	0	0	0.1	0	0.17	0	0.04	0.87
700025	Control	Pakistan	D	0	0.07	0.99	0.82	0.94	0	0.1	0	0.14	0.77	0.86	0.66	0.45	0.8	0	0.25	0.9	0.99	0.99	0.99	1	0.99	0.98	0.99	0.96	0.99	1	0.99	0.99	1	0.94	0.97	0.97	0.98	0.99	0.96	0	0	0.92	0.91	0	0.61	0	0.04	0.96
300438	Control	Mozambique	Cryptic	1	0.51	0.98	0.99	0.96	1	1	1	0.15	0.79	0.55	1	0.99	1	1	1	0.91	1	1	1	1	1	1	1	1	1	1	0.99	1	1	0.99	1	1	1	1	1	0.62	0.98	0.99	1	1	1	1	0.61	0.76
700481	Case	Pakistan	C	0	0.44	0.82	0	0.54	0.43	0.1	0.71	0.21	0.95	0.5	0.66	0.45	0.8	1	1	0.95	1	1	1	1	1	1	1	0.98	0.92	1	0.99	1	1	0.98	1	1	1	1	1	1	1	0.98	1	1	1	1	1	1
300446	Control	Mozambique	Cryptic	0.99	0.91	0.77	0.82	0.95	0	0.09	0.72	0.21	0.95	0.91	0.9	0.99	1	1	1	1	0.99	1	1	1	1	1	1	0.98	1	1	0.99	1	1	0.98	1	1	1	1	0.99	0.56	0.98	0.98	1	1	1	1	1	0.49
100341	Case	Gambia	A	0.83	0.9	0.61	0.02	0.91	0.43	0.1	0.7	0.21	0.82	0.99	0.65	0.45	0.8	0.01	0.51	0	0	0.03	0.05	0.02	0.74	0.15	0.91	0.29	0.99	0.6	0.37	0.24	0.94	0.91	0.96	0.93	0.5	0.91	0.03	0	0	0	0.1	0	0.2	0	0.04	0.97
100153	Case	Gambia	D	1	1	1	1	1	1	1	1	1	1	1	1	1	1	1	1	1	1	1	1	1	1	1	1	1	1	1	1	1	1	1	1	1	1	1	1	1	1	1	1	1	1	1	1	1
100247	Control	Gambia	Other	0	0	0	0	0.04	0	0	0	0.13	0.8	0.88	0.7	0.8	0.67	0.01	0	0	0	0.03	0.05	0.02	0	0	0.13	0.96	0.97	0.21	0.37	0.24	0.84	0.45	0.95	0.69	0.23	0.7	0	0	0	0	0.03	0	0	0	0.04	0.62
100195	Case	Gambia	A	0	0.86	0.93	0.82	0.04	0.25	0.09	0.06	0.14	0.85	0.91	0.66	0.45	0.8	0.01	0.29	0	0	0	0.05	0.02	0.98	0.17	0	0.36	0.99	1	0.71	0.24	0.95	0.89	0.96	0.95	0.47	0.7	0	0.75	0	0.94	0.97	0	0.17	0	0.95	0.96
200093	Control	Mali	Cryptic	0.92	0.75	0.98	0.82	0.95	0.43	0.09	0.72	0.21	0.86	0.97	1	0.99	0.99	1	0.98	0.83	1	1	1	1	1	1	1	1	1	1	0.99	1	1	0.99	1	1	1	1	1	1	1	0.99	1	1	1	1	0.99	0.89
400622	Case	Kenya	D	0.86	0.9	0.38	0.8	0.85	0.39	0	0.07	0.26	0.82	0.84	0.63	0	0.14	0.01	1	0.92	0.99	0.98	0.99	1	0.93	0.09	0.13	0.29	0.99	0.6	0.37	0.24	0.95	0.91	0.96	0.93	0.5	0.91	0	0.13	0.12	0	0.03	0	0.21	0	0	0.14
300010	Case	Mozambique	D	0.98	0.86	0.63	0.02	0.04	0	0.06	0.51	0.21	0.82	0.85	0.66	0	0.14	0.01	0.98	1	1	0.99	1	1	1	1	1	1	1	1	0.99	1	1	0.99	1	0.98	1	0.99	0.98	1	1	0.98	0.97	0.41	1	1	1	0.62
200139	Case	Mali	B1	1	0.79	0.75	0.99	0.97	1	0.99	1	1	1	1	0.65	0	0	0.01	0.22	0.97	0.99	0.98	0.99	1	0.99	0.99	0.99	0.98	0.99	1	0.99	1	1	0.99	1	1	0.99	0.99	0.99	1	1	0.98	0.99	1	1	1	1	0.46
100248	Control	Gambia	Cryptic	1	1	0.79	0.99	0.97	1	1	1	1	1	0.86	0.65	0.99	0.69	1	1	0.95	1	1	1	1	1	1	1	1	1	1	0.99	1	0.67	0.95	1	1	1	1	1	0.59	1	0.99	1	1	1	1	1	0.99
500002	Case	India	Cryptic	0.99	0.96	0.86	0.82	0.64	0.43	0.09	0.7	0.15	0.8	0.97	0.9	0.99	1	1	0.99	1	1	1	1	1	1	1	1	0.98	1	1	0.99	1	1	0.91	1	1	1	1	1	1	0.98	0.98	1	1	1	1	1	0.58
100164	Case	Gambia	D	0.92	0.92	0.86	0.82	0.94	0.31	0.1	0.06	0.25	0.79	0.97	0.65	0	0.14	0	0.25	0	0	0	0.04	0	0.96	0.17	0.93	0.29	0.99	0.6	0.37	0.24	0.95	0.92	0.96	0.93	0.52	0.92	0	0	0	0	0.1	0	0.6	0	0.64	0.95

## Sheet: 400621 eatA plasmid
Detection of protein-coding genes of an eatA-containing IncB/O/K/Z plasmid from GEMS non-DEC fecal E. coli isolate 400621 among the other eatA-containing GEMS non-DEC fecal E. coli
				Phosphoglucosamine mutase (EC 5.4.2.10)	Mobile element protein	hypothetical protein	hypothetical protein	Relaxase	Relaxosome component	hypothetical protein	hypothetical protein	FIG00244619: hypothetical protein	FIG00642528: hypothetical protein	hypothetical protein	hypothetical protein	YDFB protein	FIG01046738: hypothetical protein	FIG00244619: hypothetical protein	Antirestriction protein ArdA	hypothetical protein	Eaa protein	Plasmid SOS inhibition protein PsiA	Plasmid SOS inhibition protein PsiB	hypothetical protein	UPF0401 protein YkfF	Single-stranded DNA-binding protein	hypothetical protein	hypothetical protein	Adenine-specific methyltransferase (EC 2.1.1.72)	Putative antirestriction protein	hypothetical protein	hypothetical protein	hypothetical protein	Adenine-specific methyltransferase (EC 2.1.1.72)	hypothetical protein	FIG01048508: hypothetical protein	FIG00640646: hypothetical protein	hypothetical protein	Protein StbA	hypothetical protein	Chromosome partitioning protein ParA	hypothetical protein	Resolvase	hypothetical protein	VapB protein (antitoxin to VapC)	VapC toxin protein	hypothetical protein	hypothetical protein	hypothetical protein
GEMS Isolate	Type	Location	Phylogroup	fig|6666666.881089.peg.502	fig|6666666.881089.peg.503	fig|6666666.881089.peg.504	fig|6666666.881089.peg.505	fig|6666666.881089.peg.506	fig|6666666.881089.peg.507	fig|6666666.881089.peg.508	fig|6666666.881089.peg.509	fig|6666666.881089.peg.510	fig|6666666.881089.peg.511	fig|6666666.881089.peg.512	fig|6666666.881089.peg.513	fig|6666666.881089.peg.514	fig|6666666.881089.peg.515	fig|6666666.881089.peg.516	fig|6666666.881089.peg.517	fig|6666666.881089.peg.518	fig|6666666.881089.peg.519	fig|6666666.881089.peg.520	fig|6666666.881089.peg.521	fig|6666666.881089.peg.522	fig|6666666.881089.peg.523	fig|6666666.881089.peg.524	fig|6666666.881089.peg.525	fig|6666666.881089.peg.526	fig|6666666.881089.peg.527	fig|6666666.881089.peg.528	fig|6666666.881089.peg.529	fig|6666666.881089.peg.530	fig|6666666.881089.peg.531	fig|6666666.881089.peg.532	fig|6666666.881089.peg.533	fig|6666666.881089.peg.534	fig|6666666.881089.peg.535	fig|6666666.881089.peg.536	fig|6666666.881089.peg.537	fig|6666666.881089.peg.538	fig|6666666.881089.peg.539	fig|6666666.881089.peg.540	fig|6666666.881089.peg.541	fig|6666666.881089.peg.542	fig|6666666.881089.peg.543	fig|6666666.881089.peg.544	fig|6666666.881089.peg.545	fig|6666666.881089.peg.546	fig|6666666.881089.peg.547
100143	Case	Gambia	Cryptic	0.07	0.08	0	0	0	0	0	0	0	0	0.08	0.07	0	0	0.33	0.04	0.55	0	0.21	0.53	0.87	0.91	0.61	0.26	0.92	0.83	0.88	0.83	0.83	0.51	0.74	0.96	0.88	0	0	0.03	0	0	0	0.03	0.05	0.08	0	0	0.91	0
300439	Control	Mozambique	A	0.07	0.08	0.12	0	0.26	0.16	0.97	0.95	0.71	0.9	0.65	0.95	0.94	0.97	0.78	0.99	0.96	0.95	0.98	0.96	0.9	0.99	0.89	0.84	0.84	0.96	0.78	0.82	0.86	0.53	0.88	0.73	0.97	0.69	0	0.16	0.05	0	0	0.86	0.53	0.08	0	0	0.85	0
400609	Case	Kenya	B1	1	0.23	0.12	0	1	1	1	1	0.79	0.93	0.62	0.62	0.96	0.98	0.77	0.95	0.92	0.86	0.95	0.91	0.87	0.9	0.92	0.72	0.99	0.97	0.93	0.92	0.93	0.93	0.89	0.98	0.94	0.69	0	0.03	0	0	0	0.86	0.96	0.08	0	0	0.91	0.18
700489	Case	Pakistan	D	0.07	0.08	0	0	0.26	0.15	0.94	0.94	0.75	0.94	0.73	0.63	0.98	0.99	0.99	1	0.94	0.99	0.98	0.99	0.97	0.99	0.89	0.86	0.95	0.95	0.91	0.85	0.98	0.58	0.9	0.97	0.95	0.69	0	0.03	0.05	0	0	0.79	0	0.99	1	1	1	0.99
203449	Control	Mali	A	0.07	0	0.12	0.71	0	0	0	0	0	0	0.08	0.05	0	0	0.32	0.04	0.19	0	0.2	0.39	0.85	0.92	0.86	0.26	0.45	0.99	0.98	0.65	0.98	0.54	0.93	1	0.96	0	0	0.03	0	0	0	0.07	0	0.08	0	0	0.9	0.29
100373	Case	Gambia	B1	0.07	0.08	0.12	0.71	0.26	0.16	0.97	0.98	0.77	0.97	0.6	0.95	0.9	0	0.33	0	0.55	0	0.21	0.54	0.87	0.91	0.61	0.26	0.92	0.83	0.88	0.83	0.83	0.51	0.74	0.96	0.88	0.69	0	0.16	0	0	0	0.86	0.53	0.08	0	0	0.67	0
600003	Case	Bangladesh	Cryptic	0.07	0.08	0	0	0	0	0	0	0	0	0.08	0.04	0.08	0	0.33	0.04	0.69	0	0.21	0.53	0.87	0.91	0.62	0.92	0.95	0.97	0.99	0.6	0.98	0.55	0.93	0.69	0.63	0	0	0.03	0	0	0	0.03	0.05	0.08	0	0	0.91	0
600047	Case	Bangladesh	Cryptic	0.07	0.08	0	0	0	0	0	0	0	0	0.08	0.04	0.08	0	0.33	0.04	0.69	0	0.21	0.53	0.49	0.91	0.62	0.92	0.95	0.97	0.99	0.83	0.98	0.53	0.93	0.98	0.94	0	0	0.03	0	0	0	0.03	0.05	0.08	0	0	0.91	0
100014	Control	Gambia	B1	0.07	0.08	0.12	0	0	0	0	0.02	0	0	0.08	0.04	0	0	0.1	0	0.66	0	0.2	0.54	0.79	0.9	0.55	0.26	0.86	0.96	0.9	0.85	0.67	0.56	0.89	0.98	0.94	0.99	1	1	1	1	1	0.95	0.93	1	1	1	1	0.99
100350	Case	Gambia	D	0.07	0	0	0	0.01	0	0	0	0	0.07	0.08	0.04	0	0	0.33	0	0.55	0	0.21	0.53	0.87	0.7	0.61	0.27	0.92	0.99	0.91	0.83	0.83	0.51	0.74	0.96	0.96	0	0	0.03	0	0	0	0.07	0	0.08	0	0	0.9	0.29
200086	Control	Mali	Cryptic	1	0.23	0	0	0.99	0.99	0.99	1	0.98	1	1	1	0.97	0.99	0.61	0.04	0.68	1	0.99	0.98	0.91	0.91	0.92	0.93	0.95	0.65	0.86	0.92	0.99	1	0.93	0.97	0.96	0.69	0	0.03	0	0	0	0.86	0.96	0.08	0	0	0.9	0.29
400634	Case	Kenya	Cryptic	0.07	0.08	0	0	0	0.06	0	0	0	0	0.08	0.04	0.08	0	0.29	0.04	0.69	0	0.19	0.52	0.85	0.7	0.88	0.92	0.95	0.97	0.99	0.83	0.65	0.11	0.93	0.98	0.95	0	0	0.03	0	0	0	0.03	0.05	0.08	0	0	0.91	0
300082	Case	Mozambique	B1	0.07	0	0.12	0	0	0	0	0	0	0	0.08	0.04	0	0	0	0	0	0	0.03	0	0.01	0	0.21	0.09	0	0.05	0	0	0.05	0	0	0	0.02	0	0	0	0	0	0	0.07	0	0.08	0	0	0.91	0.18
700022	Control	Pakistan	A	0.07	0.08	0.12	0	0.26	0.16	0.97	0.98	0.77	0.97	0.6	0.95	0.9	0	0.27	0.04	0.54	0.03	0.2	0.51	0.84	0.72	0.84	0.24	0.59	0.9	0.8	0.86	0.98	0.53	0.91	0.95	0.95	0.69	0	0.16	0	0	0	0.86	0.53	0.08	0	0	0.67	0.21
100117	Case	Gambia	Cryptic	1	0.23	0	0	0.99	0.99	0.98	0.97	0.79	0.93	0.62	0.62	0.97	0.98	0.77	0.95	0.92	0.86	0.94	0.91	0.85	0.9	0.92	0.93	0.99	0.97	0.91	0.92	0.93	0.93	0.95	1	0.95	0.69	0	0.03	0	0	0	0.86	0.96	0.08	0	0	0.9	0.21
400790	Control	Kenya	D	1	1	0.15	0	0.01	0	0	0	0	0	0.08	0.14	0	0	0.1	0	0.54	0	0.2	0.54	0.84	0.7	0.49	0.27	0.88	0.99	0.91	0.81	0.98	0.56	0.93	0.95	0.91	0.69	0	0.03	0.05	0	0	0.07	0	0.08	0	0	0.9	0.29
100399	Case	Gambia	Cryptic	0.07	0.08	0	0	0	0	0	0	0	0	0.08	0.04	0	0	0.33	0.04	0.69	0	0.19	0.55	0.79	0.91	0.61	0.26	0.92	0.66	0.88	0.82	0.84	0.54	0.94	0.95	0.95	0.69	0	0.03	0	0	0	0.03	0.05	0.08	0	0	0.91	0
200033	Control	Mali	Cryptic	1	0.23	0	0	0.99	0.99	0.99	1	0.98	1	1	0.96	0.3	0.98	0.61	0.04	0.69	1	0.99	0.98	0.93	0.9	0.92	0.99	0.95	0.65	0.93	0.92	0.99	1	0.93	0.98	0.94	0.69	0	0.03	0	0	0	0.86	0.96	0.08	0	0	0.91	0
400621	Control	Kenya	A	1	1	1	1	1	1	1	1	1	1	1	1	1	1	1	1	1	1	1	1	1	1	1	1	1	1	1	1	1	1	1	1	1	1	1	1	1	1	1	1	1	1	1	1	1	1
700025	Control	Pakistan	D	0.07	0	0	0	0	0	0	0	0	0	0.08	0.04	0	0.05	0.32	0	0	0.03	0.03	0	0	0	0.21	0.1	0	0.05	0	0.03	0.05	0.09	0	0	0.02	0	0	0	0.05	0	0.16	0.03	0	0.08	0	0	0.9	0.19
300438	Control	Mozambique	Cryptic	1	0.23	0	0	0.99	0.99	0.98	0.97	0.79	0.93	0.62	0.62	0.97	0.98	0.77	0.95	0.92	0.86	0.94	0.91	0.33	0.75	0.92	0.93	0.99	0.97	0.91	0.82	0.93	0.55	0.95	1	0.95	0.69	0	0.03	0	0	0	0.86	0.96	0.08	0	0	0.9	0.19
300446	Control	Mozambique	Cryptic	0.07	0.08	0	0	0	0	0	0	0	0	0.08	0.04	0	0	0.33	0.04	0.69	0	0.19	0.54	0.84	0.9	0.86	0.92	0.95	0.97	0.99	0.83	0.98	0.54	0.94	0.98	0.95	0	0	0.03	0	0	0	0.03	0.05	0.08	0	0	0.91	0
700481	Case	Pakistan	C	1	1	1	0.99	1	1	1	1	1	0.99	1	1	0.75	1	1	1	1	1	1	1	1	1	1	0.99	1	0.72	0.99	1	1	1	1	1	1	1	1	1	1	1	1	1	1	1	1	1	1	1
100153	Case	Gambia	D	0.07	0.08	0	0.7	0.01	0	0	0.03	0	0.07	0.11	0.04	0.08	0.05	0.29	0	0.69	0.03	0.19	0.55	0.44	0.7	0.88	0.52	0.99	0.32	0.41	0.81	0.95	0.55	0.56	0.94	0.87	0	0	0.03	0.05	0	0	0.03	0.05	0.08	0	0	0.9	0.21
100341	Case	Gambia	A	1	1	1	1	1	1	1	1	1	1	1	1	1	1	1	1	1	1	1	1	1	1	1	0.99	1	1	1	1	1	1	1	1	1	1	1	1	1	1	1	1	1	1	1	1	1	1
100195	Case	Gambia	A	0.07	0	0.12	0	0	0	0	0	0	0	0.08	0.04	0	0	0.32	0.04	0.54	0.03	0.19	0.55	0.85	0.91	0.82	0.98	0.99	0.98	0.93	0.88	0.86	0.53	0.75	0.93	0.95	0	0	0.03	0	0	0	0.7	0	0.08	0	0	0.68	0.97
100247	Control	Gambia	Other	0.07	0.08	0.12	0	0.26	0.16	0.97	0.98	0.77	0.97	0.6	0.95	0.9	0	0.27	0	0	0	0.03	0	0.01	0	0.21	0	0	0.05	0	0	0.05	0	0	0	0.02	0.69	0	0.16	0	0	0	0.86	0.52	0.08	0	0	0.67	0
400622	Case	Kenya	D	1	1	1	1	1	1	1	1	1	1	1	1	1	1	1	1	1	1	1	1	1	1	1	0.99	1	1	1	1	1	1	1	1	1	1	1	1	1	1	1	1	1	1	1	1	1	1
200093	Control	Mali	Cryptic	0.07	0	0	0	0	0	0	0	0	0	0.08	0.04	0	0	0.33	0.04	0.54	0	0.21	0.52	0.87	0.91	0.61	0.26	0.92	0.83	0.63	0.65	0.86	0.53	0.93	1	0.96	0	0	0.03	0	0	0	0.03	0.05	0.08	0	0	0.9	0
300010	Case	Mozambique	D	0.07	0.08	0	0	0.26	0.16	0.96	0.97	0.79	0.97	0.59	0.98	0.97	0.98	0.78	0.99	0.92	0.87	0.94	0.9	0.7	0.7	0.89	0.26	0.92	0.83	0.88	0.85	0.84	0.96	0.9	0.97	0.88	1	1	1	1	0.99	0.98	0.94	0.96	0.08	0	0	0.9	0
200139	Case	Mali	B1	0.07	0	0.12	0	0.26	0.15	0.99	1	0.98	1	1	1	0.96	0.99	0.97	0.99	0.99	1	0.99	0.98	0.93	0.89	0.91	0.93	1	0.99	0.99	0.99	1	1	0.93	0.74	0.51	0.69	0	0.03	0	0	0	0.07	0	0.08	0	0	0.9	0.29
100248	Control	Gambia	Cryptic	1	0.23	0	0	0.99	0.99	0.98	0.97	0.79	0.93	0.62	0.62	0.97	0.98	0.77	0.95	0.92	0.86	0.94	0.91	0.85	0.75	0.92	0.25	0.86	0.96	0.9	0.92	0.85	0.93	0.95	0.98	0.96	0.69	0	0.03	0	0	0	0.86	0.96	0.08	0	0	0.9	0.29
500002	Case	India	Cryptic	0.07	0	0	0	0	0	0	0	0	0	0.08	0.04	0.08	0	0.29	0.04	0.69	0	0.16	0.52	0.57	0.7	0.88	0.92	0.95	0.97	0.99	0.53	0.98	0.53	0.93	0.98	0.94	0	0	0.03	0	0	0	0.03	0.05	0.08	0	0	0.91	0
100164	Case	Gambia	D	0.07	0	0	0	1	1	1	1	0.81	1	1	0.99	1	0.99	0.99	1	1	1	1	1	1	1	1	0.99	1	0.39	1	0.99	0.99	1	1	1	1	1	1	1	1	1	1	1	1	1	1	1	1	0.99
[truncated: 91 more columns]
