# Supplementary material for: Genomic diversity of non-diarrheagenic fecal Escherichia coli from children in sub-Saharan Africa and south Asia and their relatedness to diarrheagenic E. coli
Source: Nat Commun. 2023 Mar 14;14:1400. doi: 10.1038/s41467-023-36337-y (PMC10011798; doi:10.1038/s41467-023-36337-y)
Supplement: Supplementary file 10 — Source Data [file 41467_2023_36337_MOESM10_ESM.xlsx]

## Sheet: Sheet1
Source Data for NCOMMS-22-36626
Figure 1
	The counts and percentages of GEMS non-DEC fecal isolates in each phylogroup are provided in Supplementary Data Set 2.
Figure 2
	The pairwise SNP distance matrix is available in Supplementary Data Set 3.
Figure 3
	BSR values that served as input for the plots are provided in Supplementary Data Set 4.
Figure 4
	The input data for DAPC analysis is provided in the matrices of Supplementary Data Set 1.
Figure 5
	The ARG and plasmid counts are provided in Supplementary Data Set 2.
Supplementary Figure 1
	The counts of case and control genomes in each phylogroup are provided in Supplementary Data Set 2.
Supplementary Figure 2
	The pairwise SNP distance matrix that served as input for this analysis is available in Supplementary Data Set 3.
Supplementary Figure 3
	The VF, ARG, and plasmid counts by phylogroup that served as input for this analysis is available in Supplementary Data Set 1.
Supplementary Figure 4
	The VF and ARG matrices used as input for this analysis are available in Supplementary Data Set 1.
Supplementary Figure 5
	The plasmid detection data used as input for the heat maps is provided in Supplementary Data Set 5.
Supplementary Figure 6
	The ARG matrices used as input for this analysis are available in Supplementary Data Set 1.
